# Supplementary material for: Transcriptomic Analysis and C-Terminal Epitope Tagging Reveal Differential Processing and Signaling of Endogenous TLR3 and TLR7
Source: Front Immunol. 2021 Jun 15;12:686060. doi: 10.3389/fimmu.2021.686060 (PMC8240634; doi:10.3389/fimmu.2021.686060)
Supplement: Supplementary file 2 [file Table_1.xlsx]

## Sheet: CLC & EdgeR overlap
TLR3 Up-regulted			TLR3 Down-regulated														TLR7 Up-regulted			TLR7 Down-regulated
2778 genes overlap in "CLC" and "edgeR"			3394 genes overlap in "CLC" and "edgeR"														1979 genes overlap in "CLC" and "edgeR"			2372 genes overlap in "CLC" and "edgeR"
A4galt			Aacs														Aars			Aaas
Aar2			Aaed1														Abcc1			Aaed1
Abcb10			Aagab														Abcc4			Aagab
Abcb1a			Aamdc														Abcc5			Aamdc
Abcb1b			Aars2														Abce1			Aasdh
Abcc5			Aarsd1														Abcf2			Aatk
Abcg1			Aasdh														Abhd17b			Abca2
Abhd16a			Aasdhppt														Abhd17c			Abca6
Abhd17b			Aatf														Abi1			Abca8b
Abhd6			Aatk														Abr			Abca9
Abl2			Abca1														Abracl			Abcb1a
Abr			Abca2														Abtb2			Abcb1b
Abracl			Abca5														Acat3			Abcb7
Abtb2			Abca6														Acbd3			Abcb8
Acaa1a			Abca9														Acod1			Abcc10
Acadl			Abcb4														Acot7			Abcc3
Acap2			Abcb6														Acot9			Abcd2
Acat3			Abcb7														Acp2			Abcd4
Acbd3			Abcb8														Acp5			Abcg2
Acer3			Abcc1														Acpp			Abcg3
Acod1			Abcc10														Acsbg1			Abhd12
Acot7			Abcc3														Acsl1			Abhd14a
Acot9			Abcd2														Acsl4			Abhd14b
Acsl1			Abcd3														Acsl5			Abhd15
Acsl4			Abcd4														Actb			Abhd17a
Actb			Abce1														Actg1			Abhd3
Actr10			Abcf3														Actr2			Abhd6
Actr2			Abcg2														Actr3			Abhd8
Actr3			Abcg3														Acvr1b			Abi3
Acvr1			Abhd11														Acvrl1			Abtb1
Acyp2			Abhd14a														Adam17			Acaa2
Adam17			Abhd14b														Adam19			Acad10
Adam3			Abhd15														Adam3			Acad11
Adam9			Abhd17a														Adam8			Acad12
Adamts6			Abhd17c														Adamtsl5			Acad8
Adap1			Abhd4														Adar			Acadm
Adap2			Abhd8														Adgb			Acads
Adar			Abi2														Adgre1			Acap3
Adck1			Abi3														Adgrg6			Accs
Adgrg6			Abl1														Adgrl2			Aco1
Adgrg7			Abraxas1														Adhfe1			Acot1
Adhfe1			Abtb1														Adm			Acot13
Adm			Acad10														Adora2a			Acot2
Adnp			Acad11														Adora2b			Acox3
Adora2a			Acad12														Adora3			Acp6
Adora2b			Acadm														Adprh			Acrbp
Adora3			Acads														Adrm1			Acsf2
Adprh			Acap1														Aen			Acsl3
Adprm			Acap3														Aff1			Acss1
Adra1a			Acat2														Afp			Actr8
Aebp2			Acbd5														Agfg1			Acvr2b
Afap1			Accs														Ago3			Acy3
Aff1			Acly														Agpat2			Ada
Aftph			Aco1														Agpat4			Adam10
Agfg1			Acot1														Agpat5			Adam22
Agtrap			Acot11														Agrn			Adamts10
Ahcyl1			Acot2														Agtrap			Adat2
Ahcyl2			Acox1														Ahctf1			Adcy3
Ahi1			Acox3														Ahnak2			Adcy7
Ahsa1			Acp6														Aida			Adcy9
Aida			Acpp														Aig1			Add3
Aif1			Acrbp														Aimp2			Adgre4
Aig1			Acsf2														Ak2			Adgre5
Aim2			Acsl3														Ak4			Adgrg1
Akap12			Actn1														Akirin1			Adgrg3
Akap7			Actr5														Akirin2			Adi1
Akirin1			Acvr1b														Alas1			Adipor2
Akr1a1			Acvr2b														Aldh1b1			Adrb2
Akr1b3			Acy3														Aldh6a1			Adss
Akt3			Acyp1														Aldoa_1			Adssl1
Alcam			Ada														Alg9			Afap1l1
Aldh1b1			Adal														Alkbh5			Afmid
Aldh1l1			Adam10														Alpk1			Agap1
Alg13			Adam19														Alyref2			Agbl3
Alpk1			Adam1a														Ambp			Agbl5
Ambra1			Adam22														Amd1			Agfg2
Amigo3			Adamts10														Amd2			Agmo
Amn1			Adamtsl4														Ammecr1l			Ago4
Amotl2			Adarb1														Ampd3			Ahrr
Anapc10			Adat1														Ankib1			Aim2
Angpt1			Adat3_2														Ankrd33b			Ajuba
Ankfy1			Adck5														Ankrd37			Ak1
Ankib1			Adcy2														Ankrd66			Ak3
Ankle2			Adcy3														Anp32a			Ak8
Ankrd17			Adcy7														Anp32b			Akap13
Ankrd50			Adcy9														Anpep			Akap3
Ankrd66			Add1														Antxr1			Akap7
Anks1			Add3														Anxa1			Akap8l
Anp32a			Adgre4														Anxa2			Akr1b10
Anpep			Adgrg1														Anxa4			Akr1c12
Anxa1			Adgrg3														Anxa5			Akr7a5
Anxa4			Adi1														Anxa7			Alad
Anxa5			Adipor1														Aoah			Aldh1l2
Anxa6			Adipor2														Ap2b1			Aldh4a1
Anxa7			Ado														Ap3s1			Aldh5a1
Aoah			Adpgk														Apba3			Aldh9a1
Ap1s3			Adprhl2														Apbb1ip			Alg6
Ap3b1			Adrb2														Apobec3			Alkbh2
Ap3m2			Adss														Apol9a			Alms1
Ap3s1			Adssl1														Apol9b			Alox5
Apaf1			Afap1l1														App			Alox5ap
Apba1			Aff4														Appbp2			Als2cl
Aplnr			Afg3l1														Arap1			Amacr
Apmap			Afg3l2														Arf4			Amer1
Apobec3			Afmid														Arf6			Amot
Apobec4			Agap1														Arfgap3			Amt
Apod			Agap3														Arg1			Amz1
Apol10b			Agbl3														Arg2			Ang
Apol7c			Agbl5														Arhgap26			Angel1
Apol9a			Agfg2														Arhgap27			Angptl2
Apol9b			Agl														Arhgap29			Angptl3
Apon			Agmo														Arhgap30			Angptl4
Apool			Ago1														Arhgap4			Angptl6
Arap2			Ago3														Arhgdia			Angptl7
Arcn1			Ago4														Arhgef3			Ank
Arel1			Agpat5														Arid3b			Ank1
Arf1			Ahdc1														Arl1			Ankle1
Arf3			Ahr														Arl5c			Ankmy2
Arf4			Ahrr														Arl8a			Ankrd10
Arf5			Aifm1														Armc5			Ankrd13b
Arf6			Ajuba														Armc7			Ankrd24
Arfgef1			Ak1														Armcx3			Ankrd26
Arfip1			Ak3														Arpc5			Ankrd42
Arhgap10			Akap1														Arpin			Ankrd44
Arhgap15			Akap10														Arv1			Ankrd9
Arhgap17			Akap11														Asb1			Anks6
Arhgap28			Akap8														Asb6			Ap1b1
Arhgap29			Akap8l														Ascc3			Ap2a2
Arhgap30			Akna														Ascl2			Ap4m1
Arhgap31			Akr1e1														Asns			Apc
Arhgap8			Akr7a5														Ass1			Apcdd1
Arhgef3			Akt1s1														Atad3a			Aph1b
Arhgef37			Aktip														Atf1			Aph1c
Arhgef5			Alad														Atf3			Aplf
Arid1a			Aldh16a1														Atf4			Apobec1
Arid2			Aldh18a1														Atf6b			Apoc1
Arid3b			Aldh3b1														Atic			Arap3
Arid4a			Aldh4a1														Atn1			Arfgef3
Arid4b			Aldh5a1														Atp10a			Arhgap15
Arid5a			Aldh9a1														Atp11a			Arhgap18
Arid5b			Alg2														Atp2a2			Arhgap19
Arih1			Alg6														Atp2b4			Arhgap22
Arl4a			Alkbh2														Atp6v0c			Arhgap24
Arl4c			Alkbh7														Atp6v1e1			Arhgap39
Arl5a			Alkbh8														Atp6v1h			Arhgap45
Arl5b			Alox5														Atrnl1			Arhgap6
Arl5c			Alox5ap														Atxn2			Arhgap9
Arl6ip1			Als2cl														Atxn7l3			Arhgef10l
Armc3			Amigo1														Azi2			Arhgef18
Armc5			Amot														Azin1			Arhgef39
Armc8			Ampd2														B3galt6			Arhgef4
Armcx2			Ampd3														B3gnt2			Arhgef6
Armcx3			Amt														B4galt5			Arl11
Armcx6			Amz1														Bahd1			Arl15
Arpc2			Anapc16														Basp1			Arl4c
Arpc5			Ang														Batf			Arl4d
Arsi			Angel2														Batf2			Armc3
Art2a-ps			Angptl2														Baz1a			Armc9
Art3			Angptl4														Bcar1			Arntl2
Arxes2			Angptl6														Bcl10			Arrdc2
Asah2			Ank														Bcl2a1a			Arrdc3
Asap3			Ank1														Bcl2a1b			Arsb
Asb11			Ankhd1														Bcl2a1d			Arsg
Asb13			Ankle1														Bcl2l1			Arsk
Asb3			Ankmy2														Bcl2l2			As3mt
Ascc3			Ankrd10														Bcl3			Asb4
Asf1a			Ankrd11														Bcl6			Ascc1
Asgr2			Ankrd13d														Bclaf3			Aspm
Asph			Ankrd24														Bcorl1			Asrgl1
Asprv1			Ankrd26														Bdp1			Atad2
Ass1			Ankrd37														Bhlhe41			Atad5
Aste1			Ankrd44														Bicd2			Atf7ip
Atad1			Ankrd46														Birc3			Atg10
Atad2b			Ankrd9														Blcap			Atg14
Atf3			Anks3														Blvrb			Atg16l2
Atg16l1			Anks6														Blzf1			Atg2a
Atg3			Ankzf1														Bmi1			Atg2b
Atg4d			Anln														Bmp1			Atg9b
Atl3			Ano8														Bmp2k			Atl1
Atm			Anp32b														Bmt2			Atm
Atp10a			Aoc2														Bnip1			Atmin
Atp11a			Aox1														Bnip3			Atp10d
Atp11b			Ap1b1														Bop1			Atp13a2
Atp13a1			Ap1s2														Brix1			Atp23
Atp1b2			Ap2a2														Brpf1			Atp5s
Atp1b3			Ap4m1														Bst1			Atp6v0d2
Atp5f1			Ap5s1														Bst2			Atp6v1g2
Atp6v0a2			Ap5z1														Btaf1			Atp8a1
Atp6v0c			Apba3														Btg2			Atp8b4
Atp6v1b2			Apbb1ip														Btg3			Atraid
Atp6v1d			Apbb2														Bysl			Atrx
Atp6v1e1			Apc														Bzw1			Atxn1
Atp6v1g1			Apcdd1														C1ra			Auh
Atp8a1			Apex1														C1s1			Aurkb
Atp8b2			Aph1b														C3			Avpi1
Atp9b			Aph1c														C3ar1			B3galt5
Atrnl1			Aplf														C5ar1			B3glct
Atxn1l			Appl1														Cables2			B3gnt5
Atxn7			Appl2														Cabp4			B3gnt7
Atxn7l1			Aqp9														Cacnb3			B3gnt8
Avl9			Arap3														Calb2			B3gntl1
Awat2			Arfgef2														Calcb			B4galnt1
Axl			Arfgef3														Calcrl			B4galt4
Azi2			Arfip2														Calm1			B4gat1
B2m			Arhgap18														Camkk1			B9d1
B3galnt1			Arhgap19														Camkk2			Bach2
B3gnt2			Arhgap21														Camp			Bag4
B3gnt5			Arhgap22														Camta2			Bahcc1
B4galt4			Arhgap24														Cap1			Baiap2
B4galt5			Arhgap26														Capns2			Bank1
Bach1			Arhgap27														Caprin1			Bard1
Bag1			Arhgap35														Capza2			Bbc3
Bag3			Arhgap39														Car13			Bbs1
Bahd1			Arhgap4														Car2			Bbs10
Bak1			Arhgap45														Carhsp1			Bbs2
Bambi			Arhgap9														Carmil1			Bbs5
Bank1			Arhgef1														Cars			Bbs9
Bard1			Arhgef10l														Casp1			Bcas1
Basp1			Arhgef39														Casp4			Bcas3
Batf2			Arhgef4														Cav1			Bckdha
Baz1a			Arhgef6														Cavin4			Bcl7a
Baz2a			Arl10														Cbfb			Bcl9l
Bbip1			Arl11														Cbl			Bco2
Bbs1			Arl15														Cbwd1			Bcs1l
Bbx			Arl16														Ccdc122			Bex6
Bcar3			Arl2bp														Ccdc25			Bhlhb9
Bckdhb			Arl4d														Ccdc50			Bicdl1
Bcl2a1a			Armc1														Ccdc58			Bicral
Bcl2a1b			Armc6														Ccdc71l			Bin1
Bcl2a1c			Armc7														Ccdc86			Bivm
Bcl2a1d			Armc9														Ccdc88b			Bmf
Bcl2l1			Armt1														Ccl12			Bmp2
Bcl2l14			Arrb1														Ccl2			Bmyc
Bcl3			Arrb2														Ccl22			Bola1
Bcl6			Arrdc1														Ccl3			Bora
Bcl7b			Arrdc2														Ccl4			Borcs6
Bcl9			Arrdc3														Ccl5			Borcs8
Bclaf3			Arsa														Ccl7			Bpgm
Bco2			Arsg														Ccl9			Bphl
Bdp1			Arsk														Ccnc			Brca1
Bend6			Arv1														Ccnd2			Brca2
Bend7			As3mt														Ccnyl1			Brdt
Bfar			Asap1														Ccr1			Brip1
Bhlhb9			Asap2														Ccr3			Bscl2
Bicra			Asb2														Ccr7			Btbd2
Bicral			Asb4														Ccr9			Btbd6
Bid			Ascl2														Ccrl2			Btnl2
Birc2			Asf1b														Cct3			Bub1b
Birc3			Asl														Cct8			C1qtnf12
Birc6			Asns														Cd14			C1qtnf6
Blcap			Asnsd1														Cd200			C2cd2l
Blmh			Aspm														Cd209g			C2cd5
Bloc1s4			Aspscr1														Cd244			C5ar2
Bloc1s6			Asxl1														Cd24a			C77080
Bmi1			Asxl2														Cd274			C8g
Bmp10			Atad2														Cd2ap			Cables1
Bmp2			Atad3a														Cd300e			Cabyr
Bmp8a			Ate1														Cd300ld2			Cacna1a
Bmpr2			Atf5														Cd302			Cadm1
Bod1			Atf7														Cd36			Calcoco1
Brd2			Atf7ip														Cd38			Calhm2
Brdt			Atg101														Cd40			Calml4
Bri3			Atg14														Cd47			Camk1
Brip1			Atg16l2														Cd53			Camk1d
Brwd3			Atg2a														Cd55			Camk2a
Bst1			Atg2b														Cd69			Camk2b
Bst2			Atg4c														Cd72			Camkmt
Btaf1			Atg5														Cd82			Capn5
Btbd10			Atg7														Cdc25a			Caprin2
Btbd7			Atg9a														Cdc42bpa			Card11
Btnl4			Atg9b														Cdc42ep2			Card6
Btnl6			Atic														Cdc42ep4			Card9
Btrc			Atl2														Cdc42se1			Carf
C1galt1c1			Atmin														Cdc42se2			Cars2
C1qb			Atp10d														Cdh1			Casp2
C1ra			Atp13a2														Cdkn1a			Casp3
C1rl			Atp13a3														Cdv3			Casp6
C1s1			Atp23														Cdyl			Cass4
C2			Atp2b1														Cdyl2			Catsperg1
C3			Atp5s														Ceacam19			Cbr1
C3ar1			Atp6v0a1														Cebpb			Cbx2
C4b			Atp6v1g2														Cebpd			Cbx3
C5ar1			Atp8b4														Celsr3			Cbx5
Caap1			Atraid														Cenpt			Cbx6
Cab39l			Atrip														Cep83			Cbx7
Cabp4			Atrn														Cep85l			Cbx8
Cacna1d			Atrx														Cept1			Cby1
Cacnb2			Atxn1														Cers6			Ccdc114
Cacnb4			Atxn3														Cfb			Ccdc120
Cacul1			Atxn7l2														Cflar			Ccdc125
Cacybp			Aunip														Cggbp1			Ccdc14
Calb2			Aurka														Ch25h			Ccdc15
Calcb			Aurkb														Chac1			Ccdc157
Calm1			Avpi1														Chac2			Ccdc159
Camk2d			B3galnt2														Chchd4			Ccdc163
Caml			B3galt4														Chic1			Ccdc166
Camsap1			B3galt5														Chic2			Ccdc171
Cap1			B3galt6														Chil1			Ccdc173
Capg			B3glct														Chil3			Ccdc18
Capn5			B3gnt7														Chmp4b			Ccdc181
Capns2			B3gnt8														Chpf			Ccdc189
Caprin1			B3gnt9														Chpf2			Ccdc191
Capza1			B3gntl1														Chst11			Ccdc28b
Capza2			B4galnt1														Chst7			Ccdc34
Car13			B4galt7														Ciapin1			Ccdc39
Car2			B4gat1														Ciart			Ccdc57
Card19			Bach2														Cinp			Ccdc62
Carhsp1			Bag2														Clcf1			Ccdc69
Carmil1			Bag4														Clcn6			Ccdc89
Cask			Bag5														Clcn7			Ccl27a
Casp1			Bahcc1														Cldnd1			Ccng2
Casp12			Banp														Clec12a			Ccnh
Casp2			Bbs12														Clec2d			Ccpg1
Casp3			Bbs2														Clec4a1			Ccpg1os
Casp4			Bbs7														Clec4a2			Ccr1l1
Casp7			Bbs9														Clec4d			Ccr2
Casp8			Bcas1														Clec4e			Ccsap
Cast			Bckdha														Clec5a			Cd101
Casz1			Bckdk														Clic4			Cd2
Cav1			Bcl2l12														Clint1			Cd200r1
Cbfb			Bcl7a														Clip1			Cd207
Cblb			Bcorl1														Clip2			Cd28
Cbwd1			Bcs1l														Clmp			Cd300a
Cbx4			Bend3														Cln5			Cd300c
Ccdc122			Bend4														Cmpk2			Cd300lb
Ccdc14			Best1														Cmtr1			Cd300lf
Ccdc146			Bex6														Cndp2			Cd34
Ccdc171			Bhlhe41														Cnn2			Cd46
Ccdc173			Bicd2														Cnn3			Cd79a
Ccdc25			Bicdl1														Cnot7			Cd79b
Ccdc39			Bin1														Coa5			Cd81
Ccdc50			Bin2														Cobll1			Cdadc1
Ccdc59			Birc5														Col18a1			Cdan1
Ccdc6			Bivm														Col4a2			Cdc14a
Ccdc63			Blm														Colca2			Cdc14b
Ccdc71l			Bloc1s5														Cop1			Cdc25b
Ccdc86			Blvra														Coq10b			Cdc42ep3
Ccdc88b			Bmf														Coro1b			Cdc45
Ccl12			Bmyc														Coro2a			Cdc6
Ccl2			Bnip3														Cox18			Cdc7
Ccl22			Bnip3l														Cp			Cdca2
Ccl3			Bola1														Cpd			Cdca3
Ccl4			Bola2														Cpeb2			Cdca5
Ccl5			Bora														Cpeb4			Cdca7l
Ccl7			Borcs6														Cpsf6			Cdk15
Ccl8			Borcs8														Creb3			Cdk2
Ccl9			Brat1														Creb5			Cdk20
Ccnc			Brca1														Creg2			Cdk5rap3
Ccnd1			Brca2														Crim1			Cdkal1
Ccnd2			Brd1														Crk			Cdkl2
Ccne1			Brd3														Csde1			Cdkn2c
Ccne2			Brd3os														Csf1			Cdnf
Ccnj			Brd8														Csf3			Cdon
Ccnl1			Bri3bp														Csf3r			Cdpf1
Ccnl2			Btbd1														Csk			Cebpa
Ccnyl1			Btbd11														Csrnp1			Cebpzos
Ccr1			Btbd19														Cst7			Cela1
Ccr7			Btbd2														Cstb			Celf2
Ccr9			Btbd6														Ctnnd1			Cenpa
Ccrl2			Btbd8														Ctps			Cenpf
Ccser2			Btd														Ctsc			Cenph
Cct3			Btf3l4														Ctsz			Cenpk
Ccz1			Btnl2														Cttn			Cenpn
Cd14			Bub1														Ctu1			Cenpo
Cd164			Bub1b														Ctu2			Cenpp
Cd180			Bysl														Cul3			Cep112
Cd200			C1galt1														Cxcl1			Cep128
Cd200r1			C1qtnf6														Cxcl10			Cep131
Cd200r2			C2cd2														Cxcl11			Cep164
Cd200r4			C2cd2l														Cxcl16			Cep19
Cd226			C5ar2														Cxcl2			Cep250
Cd244			C87436														Cxcl3			Cep44
Cd274			Cables1														Cxcl9			Cep57l1
Cd2ap			Cabyr														Cybb			Cep68
Cd300e			Cacfd1														Cycs			Cep72
Cd300lf			Cacna1a														Cyfip1			Cep89
Cd38			Cacnb1														Cysltr1			Cep97
Cd40			Cad														Daam1			Cercam
Cd47			Cadm1														Daxx			Cerk
Cd52			Calcoco1														Dbnl			Cerkl
Cd53			Cald1														Dcaf13			Cers4
Cd68			Calhm2														Dcbld2			Cetn4
Cd69			Calm2														Dck			Cfap126
Cd72			Camk1d														Dcun1d3			Cfap45
Cd74			Camk2a														Dda1			Cfh
Cd80			Camk2g														Ddt			Cgnl1
Cd82			Camsap2														Ddx19b			Chaf1a
Cd83			Capn15														Ddx21			Chaf1b
Cd86			Capn7														Ddx24			Chd1l
Cdc42ep2			Caprin2														Ddx39			Chd3
Cdc42ep4			Card9														Ddx54			Chd3os
Cdh5			Carf														Ddx58			Chd6
Cdhr4			Carnmt1														Ddx60			Chd9
Cdk12			Carns1														Degs1			Chek1
Cdk13			Cars2														Dennd1a			Chek2
Cdk14			Casc3														Dennd6a			Chn2
Cdk19			Casd1														Denr			Chp2
Cdk5rap2			Cass4														Dera			Chst10
Cdk6			Cat														Dgat2			Chst12
Cdkl3			Catip														Dgkh			Chst15
Cdkl4			Catsperg1														Dhx15			Chst3
Cdkl5			Cav2														Dhx58			Chtf18
Cdkn1a			Cbfa2t2														Diaph2			Ciita
Cdkn2d			Cbl														Dio2			Cir1
Cds1			Cbr1														Dkc1			Cit
Cdt1			Cbr3														Dlg3			Ckap2
Cdyl			Cbx2														Dmxl2			Ckb
Cdyl2			Cbx3														Dnaja2			Clcn2
Cebpb			Cbx6														Dnajb1			Clec10a
Cebpe			Cbx7														Dnajb3			Clec2i
Cenpe			Cbx8														Dnajb4			Cln6
Cenpj			Ccdc112														Dnajb5			Clspn
Cenpl			Ccdc114														Dnajc21			Cluap1
Cep170			Ccdc115														Dner			Cmah
Cep192			Ccdc125														Dnmt3l			Cmas
Cep290			Ccdc134														Dock11			Cmbl
Cep350			Ccdc137														Dock7			Cmc2
Cep85l			Ccdc15														Dok2			Cmtm8
Cept1			Ccdc157														Dot1l			Cnnm2
Cers6			Ccdc159														Dpp9			Cnnm3
Cfap126			Ccdc163														Dpysl2			Cnot6l
Cfap43			Ccdc166														Dram1			Cnpy4
Cfb			Ccdc18														Draxin			Cnr2
Cflar			Ccdc189														Dst			Cnrip1
Cggbp1			Ccdc191														Dtnb			Cnst
Ch25h			Ccdc28a														Dtnbp1			Cntd1
Chac2			Ccdc28b														Dtwd1			Cntln
Chchd7			Ccdc47														Dtx2			Cntnap1
Chd1			Ccdc57														Dtx3l			Cntrob
Chd7			Ccdc61														Dusp1			Coa6
Chic1			Ccdc62														Dusp16			Cog7
Chic2			Ccdc69														Dusp2			Col20a1
Chil1			Ccdc77														Dusp4			Colec12
Chil3			Ccdc88a														Dusp8			Comt
Chmp1b			Ccdc93														Dync1i2			Coprs
Chmp2a			Ccl27a														E2f3			Coq10a
Chmp4b			Ccl6														E2f4			Coq8a
Chmp5			Ccm2														Eaf1			Coq9
Chrac1			Ccna2														Ebi3			Coro2b
Chrna5			Ccnf														Ebna1bp2			Cpeb1
Chst11			Ccnh														Ece1			Cpeb3
Chst15			Ccny														Edn1			Cped1
Chst7			Ccpg1														Ednrb			Cpox
Chuk			Ccpg1os														Eea1			Cpped1
Ciapin1			Ccr1l1														Eef1akmt4			Cpt1a
Ciart			Ccr2														Eef1e1			Cracr2a
Cish			Ccsap														Efhd2			Cracr2b
Cited2			Cd101														Egln1			Cradd
Clcf1			Cd151														Egln2			Creb3l2
Clcn1			Cd163														Egln3			Crebrf
Clcn6			Cd2														Egr1			Creld1
Clcn7			Cd207														Ehbp1l1			Crocc
Cldn23			Cd28														Ehd1			Crot
Cldnd1			Cd300a														Eid3			Crtc1
Clec10a			Cd300c														Eif1			Cryba4
Clec12a			Cd300c2														Eif1a			Crybg3
Clec1b			Cd300lb														Eif1ax			Cryl1
Clec2d			Cd300ld														Eif2ak2			Cryz
Clec4e			Cd34														Eif2b3			Csad
Clec5a			Cd3eap														Eif2s1			Csnk1e
Clec7a			Cd46														Eif2s2			Csrnp2
Clec9a			Cd59a														Eif3b			Cstad
Clic1			Cd79b														Eif3d			Ctc1
Clic4			Cd93														Eif3j1			Ctdsp2
Clic5			Cd99l2														Eif4a1			Ctdspl
Clint1			Cdadc1														Eif4e			Ctif
Clip1			Cdan1														Eif4ebp1			Ctla2b
Clip2			Cdc14b														Eif4g1			Ctnnal1
Clk3			Cdc20														Eif4g2			Ctns
Cln3			Cdc23														Eif5			Ctse
Clp1			Cdc25a														Eif6			Ctsf
Clvs1			Cdc25b														Elavl1			Cul7
Cmc4			Cdc42bpg														Elk1			Cul9
Cmip			Cdc42ep3														Ell2			Cuta
Cmklr1			Cdc42se2														Elmo1			Cx3cl1
Cmpk1			Cdc6														Eloc			Cx3cr1
Cmpk2			Cdc7														Elp5			Cxcl14
Cmtm6			Cdca2														Emc6			Cxcr3
Cmtr1			Cdca3														Eme1			Cxcr4
Cndp1			Cdca5														Emilin2			Cyb5d2
Cndp2			Cdca7														Eml2			Cyb5rl
Cnep1r1			Cdca7l														Emp1			Cyp27a1
Cnih4			Cdca8														Eno1			Cyp2ab1
Cnksr1			Cdip1														Eno2			Cyp2j6
Cnn3			Cdk1														Enpp2			Cyp4f17
Cnot4			Cdk15														Enpp4			Cyp4f18
Cnot7			Cdk18														Epha4			Cyp51
Cnp			Cdk2														Epsti1			Cystm1
Cntrl			Cdk20														Ero1l			Cyth1
Coa5			Cdk2ap2														Errfi1			Cytip
Cobll1			Cdk4														Esd			Dab2
Coch			Cdk5r1														Esrra			Dagla
Cog4			Cdk5rap3														Etf1			Daglb
Col4a2			Cdk8														Ets1			Dalrd3
Col4a3bp			Cdkl2														Ets2			Dand5
Col6a1			Cdkn1b														Etv1			Dapk1
Col9a3			Cdkn2aip														Etv5			Dapp1
Cops8			Cdkn2aipnl														Exoc3l4			Dars2
Coq10b			Cdkn2b														Exoc6b			Dbp
Coq2			Cdkn3														Ext1			Dcaf17
Coro2a			Cdnf														Ezr			Dcaf4
Coro7			Cdon														F10			Dcaf8
Cox15			Cdpf1														F11r			Dchs1
Cox17			Cdr2														F13a1			Dclre1a
Cox18			Ceacam19														F3			Dclre1c
Cox6a2			Cebpa														Fabp3			Dcstamp
Cox7a2			Cebpg														Fam102b			Dctpp1
Cp			Cebpz														Fam114a1			Dcun1d4
Cpd			Cebpzos														Fam129b			Ddb2
Cpeb3			Cela1														Fam129c			Ddhd1
Cpeb4			Celsr3														Fam162a			Ddias
Cpne3			Cenpa														Fam174b			Ddx11
Cpne8			Cenpf														Fam210a			Deaf1_2
Cpsf2			Cenpk														Fam214b			Decr1
Crbn			Cenpn														Fam219a			Dedd2
Creb3			Cenpo														Fam221a			Def8
Creb5			Cenpp														Fam222b			Dennd1b
Crem			Cenps														Fam241a			Dennd2d
Crim1			Cenpu														Fam43a			Dennd4a
Cript			Cenpv														Fam49a			Dennd4c
Crk			Cep112														Fam53c			Depdc1b
Crkl			Cep128														Fam57a			Depdc7
Crlf2			Cep131														Fam72a			Deptor
Crlf3			Cep164														Fam96b			Derl3
Cryba4			Cep170b														Fam98b			Dexi
Crybg1			Cep19														Fancf			Dffb
Csf1			Cep250														Farsa			Dgkd
Csf2rb			Cep295														Fas			Dglucy
Csf2rb2			Cep44														Fastkd3			Dhcr24
Csf3r			Cep55														Fbrs			Dhcr7
Csk			Cep57														Fbxl5			Dhfr
Csnk1a1			Cep68														Fbxo30			Dhodh
Csnk1d			Cep72														Fbxw11			Dhrs3
Csrnp1			Cep78														Fcgr1			Dhrs7
Csrp1			Cep97														Fcgr2b			Dhrs9
Csrp2			Cercam														Fcgr4			Dhx34
Cst7			Cerk														Fcrl1			Dip2b
Cstb			Cers4														Fcrl5			Diras2
Ctnnal1			Cers5														Fcrlb			Dirc2
Ctrl			Cetn4														Fgl2			Disp1
Ctsc			Cfh														Fgr			Dlg4
Ctsg			Cgnl1														Fhl3			Dmac2
Ctss			Chaf1a														Filip1l			Dmkn
Ctsz			Chchd4														Fkbp1a			Dmpk
Cttn			Chchd5														Flii			Dna2
Cul2			Chd1l														Flna			Dnaaf2
Cul3			Chd3														Flnb			Dnaaf3
Cutc			Chd3os														Flrt2			Dnajb13
Cwc15			Chd6														Flrt3			Dnajb14
Cwf19l2			Chek1														Fmnl2			Dnajc28
Cxcl1			Chek2														Fnbp1l			Dnajc9
Cxcl10			Cherp														Fndc7			Dnal1
Cxcl11			Chid1														Fnip2			Dnase1l3
Cxcl16			Chka														Fosl1			Dnhd1
Cxcl2			Chkb														Foxn2			Dnmbp
Cxcl9			Chml														Foxp1			Dnmt1
Cxcr5			Chp2														Foxp4			Dnmt3b
Cybb			Chst10														Fpr1			Dnph1
Cycs			Chst12														Fpr2			Dock1
Cyfip1			Chst3														Fscn1			Dock2
Cyfip2			Chsy1														Fsd1l			Dock9
Cyp2j6			Chtf18														Fst			Dpep3
Cysltr2			Cib2														Fth1			Dpm3
Cyth1			Ciita														Ftsj3			Dppa3
Daam1			Cir1														Fubp1			Dpy19l1
Daxx			Cirbp														Fus			Dscc1
Dazl			Cit														Fyb			Dsn1
Dbnl			Ckap2														Fyttd1			Dstyk
Dbr1			Ckap2l														G3bp1			Dtd1
Dcaf6			Ckap4														Gadd45a			Dtd2
Dcbld2			Ckb														Gadd45b			Dtl
Dck			Cks1b														Galnt6			Dtx3
Dcp1a			Cks2														Gapdh			Dtymk
Dcp2			Clasrp														Gar1			Dusp18
Dcun1d1			Clcn2														Gas2l3			Dusp19
Dcun1d3			Clcn3														Gas7			Dusp22
Ddah2			Clcn4														Gas8			Dusp7
Ddc			Cldn12														Gbe1			Dut
Ddhd1			Clec2i														Gbgt1			Dvl2
Ddx17			Clec4a2														Gbp2			Dym
Ddx19b			Clec4a3														Gbp3			Dync2h1
Ddx24			Cln6														Gbp4			Dync2li1
Ddx4			Clock														Gbp5			Dynll2
Ddx58			Clpb														Gbp6			Dynlt1c
Ddx60			Clpp														Gbp7			Dyrk1b
Dedd			Clspn														Gca			Dyrk3
Dek			Cluap1														Gch1			Dzip3
Dennd1a			Cluh														Gclm			E2f2
Dennd1b			Cmah														Gcnt2			E2f7
Dennd2a			Cmas														Gda			E2f8
Dennd3			Cmbl														Gdf15			Ear2
Dennd4b			Cmc2														Gdpd1			Ebpl
Dennd6b			Cmtm4														Gem			Echdc1
Denr			Cmtm8														Gfi1b			Eci1
Dgat2			Cmtr2														Ggct			Edil3
Dgka			Cnbp														Gipr			Eef2k
Dgkh			Cnn2														Gja1			Eepd1
Dhfr			Cnnm2														Gk			Efcab7
Dhrs9			Cnnm3														Gkap1			Efhc1
Dhx58			Cnot10														Glg1			Efnb1
Diaph1			Cnppd1														Glipr2			Efr3b
Diaph2			Cnpy3														Glrp1			Ehhadh
Dio2			Cnpy4														Glrx			Eif2ak3
Diras2			Cnr2														Gls			Eif2ak4
Dlg3			Cnrip1														Gna13			Eif2d
Dlgap4			Cnst														Gnai3			Eif4ebp2
Dll1			Cntnap1														Gnat3			Elmod2
Dmtf1			Cntrob														Gnb1			Elmod3
Dmwd			Coa4														Gnb2			Elovl6
Dnaaf3			Coa6														Gng12			Emb
Dnaja1			Coa7														Gng4			Emc9
Dnaja2			Cog7														Gnl3			Emilin1
Dnajb1			Colec12														Gnptab			Eml6
Dnajb3			Colgalt1														Gpat3			Enc1
Dnajb6			Comt														Gpatch4			Endod1
Dnajc12			Comtd1														Gpd2			Endov
Dnajc13			Coprs														Gpi1			Engase
Dnajc7			Coq10a														Gpn2			Enho
Dnal1			Coq8a														Gpr141			Eno3
Dnase1l3			Coq9														Gpr18			Entpd1
Dnm1l			Coro1a														Gpr31b			Entpd4b
Dnmt3a			Coro1c														Gpr55			Entpd5
Dnmt3c			Coro2b														Gpr84			Entpd6
Dock11			Cotl1														Gpr85			Eogt
Dock8			Cpeb1														Gprc5b			Epas1
Dok1			Cpox														Gpsm2			Eps8
Dopey2			Cpped1														Gramd1a			Ercc5
Dot1l			Cpsf1														Grb2			Ermp1
Dpf2			Cpsf6														Grina			Ero1lb
Dpp4			Cracr2a														Grk3			Erp29
Dpy19l1			Cracr2b														Grk5			Esco2
Dpysl2			Cradd														Grwd1			Esr1
Dr1			Cramp1l														Gsap			Etaa1
Dram1			Crat														Gspt1			Etfbkmt
Dram2			Creb1														Gsr			Etfdh
Drosha			Creb3l1														Gsta3			Ethe1
Dse			Creb3l2														Gstt1			Etl4
Dst			Creb3l3														Gstt4			Exd1
Dtd1			Crebl2														Gtdc1			Exo1
Dtnb			Crebzf														Gtf2a1			Exoc6
Dtnbp1			Creg1														Gtf2f1			Exog
Dtwd1			Creg2														Gtf2f2			Extl2
Dtx2			Creld1														Gtf3c5			Eya1
Dtx3l			Crls1														Gtpbp4			Eya4
Dusp1			Crocc														Gtpbp6			F5
Dusp10			Crot														Gvin1			F8a
Dusp11			Crtap														Gys1			Fads1
Dusp16			Crtc3														H2-Ab1			Fads2
Dusp2			Cry1														H2-M2			Fads6
Dusp28			Cry2														H2-Q4			Fahd1
Dusp4			Cryz														H2-Q6			Fahd2a
Dusp5			Csad														H2-Q7			Fam102a
Dusp8			Csnk1e														H2-T10			Fam105a
Dync1h1			Csnk1g2														H2-T22			Fam110b
Dync1i2			Csrnp2														H2-T24			Fam117a
Dync1li1			Cstad														H3f3b			Fam117b
Dyrk2			Ctbp2														H60b			Fam120c
Dyrk4			Ctbs														Hacd3			Fam122b
E2f8			Ctc1														Hax1			Fam126b
Eaf1			Ctdsp1														Hba-a1			Fam129a
Eapp			Ctdsp2														Hba-a2			Fam134b
Ebi3			Ctdspl														Hbb-bs			Fam13a
Edem1			Ctif														Hbb-bt			Fam160a2
Edn1			Ctla2a														Hcar2			Fam161a
Ednrb			Ctnnbip1														Hcfc2			Fam161b
Eef1akmt4			Ctns														Hck			Fam167b
Efcab14			Ctps														Hcls1			Fam171a1
Efhb			Ctr9														Hdac1			Fam185a
Efr3a			Ctu1														Hdac9			Fam187b
Efr3b			Ctu2														Hdc			Fam189b
Egr1			Cuedc1														Hdgf			Fam193b
Egr2			Cul7														Heatr6			Fam198b
Ehd1			Cul9														Heatr9			Fam199x
Ehd4			Cx3cr1														Heca			Fam209
Eif1			Cxcl14														Hectd2			Fam210b
Eif1a			Cxcr3														Heg1			Fam212b
Eif2ak2			Cxcr4														Helz2			Fam213a
Eif2s1			Cyb5b														Herc6			Fam214a
Eif4e			Cyb5d1														Herpud1			Fam216a
Eif4e3			Cyb5r1														Hif1a			Fam222a
Eif4enif1			Cyb5rl														Hif3a			Fam227a
Eif4g2			Cyhr1														Higd1a			Fam229b
Eif4g3			Cyp20a1														Hilpda			Fam234a
Eif6			Cyp2ab1														Hip1r			Fam234b
Elf1			Cyp4f16														Hivep1			Fam26f
Elf4			Cyp4f18														Hivep2			Fam35a
Ell2			Cyp51														Hivep3			Fam3c
Elmo1			Cystm1														Hk2			Fam53a
Elmod2			Cyth3														Hmgxb3			Fam53b
Eloa			Cytip														Hmox1			Fam69a
Eloc			Dag1														Hn1			Fam78a
Elp5			Dagla														Hnrnpa0			Fam84b
Emc4			Daglb														Hnrnpa1			Fan1
Eml4			Dand5														Hnrnpab			Fanca
Emp1			Dapk1														Hnrnpf			Fancb
En2			Dars														Hnrnph2			Fancd2
Endod1			Dbndd2														Hnrnpk			Fance
Eng			Dbp														Hp			Fancg
Eno2			Dcaf17														Hpgds			Fanci
Enpp2			Dcaf4														Hpn			Fancm
Enpp4			Dcaf8														Hras			Fasn
Ep300			Dchs1														Hsd11b1			Fbf1
Ep400			Dcps														Hsd17b12			Fblim1
Epsti1			Dctd														Hsp90aa1			Fbxl19
Erap1			Dctpp1														Hsp90ab1			Fbxl20
Erbin			Ddb2														Hspa1a			Fbxo10
Esco1			Ddhd2														Hspa1b			Fbxo21
Esd			Ddi2														Hspa1l			Fbxo31
Esf1			Ddit4														Hspd1			Fbxo32
Esr1			Ddx11														Htra1			Fbxo36
Esyt1			Ddx18														Htra4			Fbxo44
Etf1			Ddx27														Hvcn1			Fbxo48
Etfa			Ddx31														Icam1			Fbxo5
Etnk1			Ddx3x														Id1			Fbxo8
Ets2			Ddx46														Id2			Fbxo9
Etv1			Ddx50														Idh3a			Fbxw10
Etv3			Ddx55														Ier3			Fbxw4
Etv6			Ddx56														Ifi203			Fcgrt
Evi2a			Deaf1_2														Ifi204			Fchsd1
Evl			Decr2														Ifi205			Fcor
Exoc3l4			Dedd2														Ifi206			Fdxr
Exoc6			Def6														Ifi207			Fech
Exosc3			Def8														Ifi209			Fen1
Ext1			Dennd2c														Ifi213			Fgd2
Eya4			Dennd2d														Ifi214			Fgd4
Ezr			Dennd4a														Ifi35			Fgf11
F10			Depdc1a														Ifi44			Fgfbp3
F2r			Depdc1b														Ifi47			Fgfr1op
F3			Depdc5														Ifih1			Fgfrl1
F7			Depdc7														Ifit1			Fh1
F8			Deptor														Ifit1bl1			Fig4
F9			Derl3														Ifit1bl2			Fkbp14
Faah			Desi1														Ifit2			Fkbp4
Fabp3			Desi2														Ifit3			Fkbp7
Fabp4			Dffa														Ifitm2			Fkbp9
Fabp5			Dgcr8														Ifitm3			Flcn
Fabp7			Dgkd														Ifitm6			Fli1
Fam102b			Dglucy														Ifitm7			Fmo5
Fam110a			Dhcr24														Ifnar1			Fn3krp
Fam111a			Dhcr7														Ifnb1			Fnbp1
Fam129a			Dhdh														Ifrd1			Fndc10
Fam129b			Dhodh														Ift22			Foxn3
Fam133b			Dhrs3														Ift57			Foxo1
Fam204a			Dhrs7														Igf2bp2			Foxo3
Fam208b			Dhrs7b														Igfbp7			Foxo4
Fam20b			Dhx32														Igsf6			Foxred2
Fam214b			Dhx33														Igsf9			Frat1
Fam222b			Dhx40														Igtp			Frat2
Fam241a			Diexf														Iigp1			Frg2f1
Fam26f			Dimt1														Ikbke			Frmd4b
Fam3b			Dip2a														Ikbkg			Frs3
Fam46a			Dip2b														Ikzf1			Fry
Fam46c			Dip2c														Il10			Fsd2
Fam49a			Dis3														Il12b			Fuca1
Fam53c			Dkc1														Il13ra1			Fuca2
Fam60a			Dlg4														Il19			Fuk
Fam72a			Dmac1														Il1a			Fut10
Fam83f			Dmac2														Il1b			Fut11
Fam84b			Dmkn														Il1f6			Fut7
Fam96b			Dmxl2														Il1f9			Fv1
Fam98b			Dna2														Il1r1			Fxyd5
Fanca			Dnaaf2														Il1r2			Fzd7
Fanci			Dnaja3														Il1rap			G0s2
Fap			Dnajb14														Il1rn			Gab3
Farsa			Dnajb2														Il21r			Gadd45g
Fas			Dnajb4														Il23r			Galc
Fbn1			Dnajb9														Il27			Galk2
Fbrs			Dnajc18														Il2ra			Galm
Fbrsl1			Dnajc27														Il2rg			Galnt1
Fbxl14			Dnajc28														Il4ra			Galnt10
Fbxo30			Dnajc3														Il6			Galnt12
Fbxo38			Dnase1l2														Impdh1			Galnt3
Fbxo4			Dnase2a														Inhba			Galnt9
Fbxo42			Dnmbp														Ino80			Galt
Fbxo6			Dnmt1														Inpp5b			Gamt
Fbxo7			Dnmt3l														Ipo5			Gan
Fbxw11			Dnpep														Iqgap1			Ganc
Fbxw17			Dnph1														Irak2			Gapt
Fbxw7			Dock5														Irak3			Garnl3
Fcer1g			Dock7														Irf2bpl			Gatc
Fcf1			Dock9														Irf7			Gatd1
Fcgr1			Dohh														Irgm1			Gatm
Fcgr2b			Dok2														Irgm2			Gatsl2
Fcgr4			Dolk														Isg15			Gatsl3
Fcho2			Dolpp1														Isg20			Gba2
Fcrl5			Donson														Ist1			Gbp8
Fcrlb			Dpagt1														Itga1			Gcdh
Fem1c			Dpep2_2														Itga5			Gcfc2
Fez2			Dpep3														Itga9			Gcm2
Fgd6			Dph1														Itgal			Gcnt1
Fgfbp3			Dph2														Itgam_1			Gcsh
Fgfrl1			Dph5														Itgb1			Gdf3
Fgl2			Dph7														Itgb2			Gdf9
Fhad1			Dpm1														Itgb7			Gdi2
Fhit			Dscc1														Itgb8			Gdpd3
Fhod3			Dsn1														Itpkb			Gdpd5
Ficd			Dstyk														Itpkc			Gemin2
Fignl1			Dtl														Itpripl2			Gfra4
Filip1			Dtwd2														Itsn1			Gga2
Filip1l			Dtx3														Jade2			Ggcx
Flii			Dtymk														Jag1			Ggt5
Flnb			Dus1l														Jak2			Gigyf1
Flrt2			Dus3l														Jcad			Gin1
Flrt3			Dus4l														Jmjd6			Gins3
Flt1			Dusp12														Jun			Gk5
Flt3l			Dusp18														Junb			Glcci1
Flt4			Dusp19														Jund			Glul
Fmnl2			Dusp22														Kcmf1			Glyctk
Fmr1			Dusp3														Kcna3			Gmnn
Fnbp1l			Dusp6														Kctd12			Gmpr
Fnbp4			Dusp7														Kctd5			Gna12
Fndc3a			Dut														Kctd9			Gnal
Fndc7			Dvl1														Kdm3a			Gnb1l
Fnip1			Dvl2														Kdm4b			Gnb5
Fnip2			Dym														Kdm5b			Gne
Focad			Dync2li1														Kdm6b			Gng11
Foxf1			Dynll1														Khdrbs1			Gng2
Foxp4			Dynll2														Kif2a			Gng7
Fpr1			Dynlt1c														Kif3c			Gngt2
Fpr2			Dyrk3														Kif5b			Gnpda1
Frmd4a			E2f1														Klf16			Golm1
Frmd8			E2f2														Klf6			Gorasp1
Fryl			E2f6														Klf7			Got1
Fscn1			E2f7														Klk9			Gpc2
Fsd1l			E4f1														Klra2			Gpcpd1
Fst			Ear2														Kmt5a			Gpd1
Furin			Ears2														Kpna1			Gpd1l
Fus			Echs1														Kpna3			Gpn3
Fxr1			Ecsit														Kpna4			Gpr146
Fyn			Edil3														Kpnb1			Gpr155
Fzd1			Eed														Krcc1			Gpr157
Fzd5			Eef2k														Kremen1			Gpr160
G3bp2			Eef2kmt														Kri1			Gpr162
Gabpb1			Eepd1														Ksr1			Gpr171
Gadd45b			Efcab11														Lacc1			Gpr180
Gadd45g			Efhc1														Lad1			Gpr183
Galnt3			Efnb1														Lamc1			Gpr19
Galnt7			Egln1														Lancl3			Gpr34
Gas2l3			Egln3														Larp1			Gpr35
Gas6			Ehbp1														Larp4b			Gpr65
Gas7			Ehbp1l1														Lats1			Gpr68
Gatad2a			Ehhadh														Layn			Gpr82
Gbgt1			Ehmt1														Lca5			Gprc5c
Gbp10			Eid1														Lcn2			Gpt
Gbp11			Eid2														Lcor			Gpt2
Gbp2			Eid2b														Lcp1			Gpx7
Gbp2b			Eif2ak3														Lcp2			Gramd1c
Gbp3			Eif2ak4														Ldha			Gramd3
Gbp4			Eif2b3														Leng1			Gramd4
Gbp5			Eif2b4														Leng9			Grasp
Gbp6			Eif3a														Lgals9			Grk4
Gbp7			Eif3j1														Lgr4			Gspt2
Gbp8			Eif4a2														Lilr4b			Gstk1
Gbp9			Eif4b														Lilra5			Gstm4
Gca			Eif4ebp1														Lilrb4			Gsto2
Gcc1			Eif4ebp2														Limd1			Gstt3
Gch1			Eif4ebp3														Lims1			Gstz1
Gcnt2			Eif5a2														Lipg			Gtf2i
Gda			Elk1														Lipn			Gtf2ird1
Gdf11			Ell														Lmo4			Gtse1
Gem			Elmo2														Lnpk			Guf1
Gemin6			Elmsan1														Lonrf1			Guk1
Gemin7			Elovl1														Lox			Gyg
Gfi1b			Elovl6														Lpar1			H2afv
Gfpt2			Elp3														Lrfn1			H2afy2
Ggct			Elp6														Lrp10			H2-DMa
Ggps1			Emc1														Lrp11			H2-DMb1
Ghitm			Emc8														Lrrc25			H2-DMb2
Ghr			Emc9														Lrrc4			Habp4
Gins1			Emilin1														Lrrc59			Hacd4
Gja1			Emp2														Lrrc63			Hacl1_2
Gjb2			Emsy														Lrrc8c			Hadh
Gk			Enc1														Lrrc8d			Hagh
Gla			Endog														Lrrfip2			Haghl
Glipr2			Endov														Lsm11			Harbi1
Glrp1			Engase														Lsm12			Haspin
Glrx			Enho														Ltb			Haus1
Gls			Eno1														Ly6c2			Haus3
Gmeb2			Eno3														Ly6d			Haus4
Gmppb			Enoph1														Ly6i			Haus5
Gna13			Entpd5														Ly75			Haus8
Gna14			Entpd6														Ly9			Havcr2
Gna15			Epas1														Lyar			Hdac10
Gnb1			Epg5														Lyn			Hdac11
Gnb4			Epm2a														Lyrm1			Hdac5
Gng11			Epm2aip1														Lztfl1			Hdac6
Gng12			Epn1														M6pr			Hdac8
Gng4			Epn2														Maf			Hddc2
Gnptab			Eps15														Maff			Hddc3
Gnrhr			Eps8														Mafg			Hdhd3
Gns			Ercc4														Mafk			Hdhd5
Golga3			Ercc5														Magi1_2			Heatr5a
Golph3			Ercc6														Magohb			Hebp1
Gosr1			Erf														Mak16			Hebp2
Gpatch3			Erg28														Malt1			Hectd4
Gpbp1			Ermard														Map10			Hemk1
Gpc1			Ern1														Map2k1			Hepacam2
Gpd2			Ero1l														Map2k6			Hes1
Gphn			Ero1lb														Map3k6			Hes6
Gpnmb			Erp29														Map3k8			Hexdc
Gpr108			Errfi1														Map4			Hey1
Gpr132			Esco2														Map4k3			Hfe
Gpr141			Espl1														Map4k4			Hgf
Gpr15			Etaa1														Map7d1			Hhat
Gpr162			Etfbkmt														Mapk11			Hhex
Gpr171			Etfdh														Mapk1ip1l			Hibch
Gpr18			Etfrf1														Mapk6			Hint2
Gpr31b			Ethe1														Mapk7			Hint3
Gpr33			Etl4														Mapk8ip3			Hip1
Gpr55			Ets1														Mapkapk2			Hist1h1c
Gpr84			Evi5														2018-03-01			Hist1h1d
Gpr85			Exd1														2018-03-05			Hist1h1e
Gprc5b			Exd2														Marcks			Hist1h2ac
Gpsm2			Exo1														Marcksl1			Hist1h2bc
Gramd3			Exo5														Marco			Hist1h2bg
Grap2			Exoc8														Mark2			Hist1h2bh
Grb2			Exog														Mast2			Hist1h3d
Grhl1			Exosc1														Mat2a			Hist1h4i
Grina			Exosc4														Mbd2			Hist2h2be
Grk3			Exosc5														Mbnl2			Hist3h2a
Grn			Exosc7														Mcl1			Hltf
Gsap			Extl2														Mcmbp			Hmbs
Gsdmd			Ezh1														Mcoln2			Hmces
Gse1			F5														Mcub_1			Hmg20a
Gspt1			F8a														Mdfic			Hmga2
Gstcd			Faap100														Mdm2			Hnmt
Gstt1			Fads1														Mdn1			Hoga1
Gtf2a1			Fads2														Mecr			Homez
Gtf2f1			Fads3														Med21			Hopx
Gtf3c3			Fads6														Med8			Hoxa1
Gtpbp2			Fahd1														Mefv			Hoxa4
Gvin1			Fam105a														Memo1			Hoxb3
Gyg			Fam107b														Met			Hoxb4
Gypc			Fam109a														Metap1			Hpgd
H2-Aa			Fam109b														Mettl6			Hs1bp3
H2-Ab1			Fam114a1														Mex3c			Hs2st1
H2afy			Fam117b														Mex3d			Hscb
H2afy2			Fam118b														Mfap3l			Hsd17b11
H2-D1			Fam120c														Mfsd14b			Hsd17b4
H2-K1			Fam122b														Mfsd6l			Hsf2bp
H2-M2			Fam126b														Mfsd7a			Hspa4l
H2-M3			Fam131a														Mgarp			Hspb6
H2-Oa			Fam134b														Micall1			Hyls1
H2-Q4			Fam136a														Micall2			Ica1
H2-Q5			Fam13a														Mid1			Icam2
H2-Q6			Fam160a2														Mier2			Ick
H2-Q7			Fam161a														Mier3			Icos
H2-T10			Fam168a														Mif			Id3
H2-T22			Fam168b														Mif4gd			Idh1
H2-T23			Fam171a1														Milr1			Idh2
H2-T24			Fam174a														Mitd1			Iffo1
H3f3b			Fam185a														Mitf			Ifngr1
Hal			Fam187b														Mlkl			Ift122
Hamp			Fam189b														Mllt1			Ift140
Hap1			Fam193b														Mllt6			Ift172
Haspin			Fam199x														Mlx			Ift27
Hat1			Fam210a														Mmadhc			Ift46
Hax1			Fam210b														Mmp10			Ift74
Hba-a1			Fam212b														Mmp12			Ift81
Hbb-bs			Fam214a														Mmp13			Igf1r
Hbegf			Fam219b														Mmp14			Igfbp4
Hcar2			Fam222a														Mmp25			Igip
Hck			Fam234b														Mmp28			Ikbip
Hcls1			Fam35a														Mmp8			Ikzf2
Hdac1			Fam43a														Mmp9			Il18rap
Hdac9			Fam45a														Mnda			Il1rl1
Hdc			Fam50a														Mndal			Impa2
Heatr5a			Fam57a														Mob1a			Inafm1
Heatr5b			Fam69a														Mob1b			Inf2
Heatr9			Fam78a														Mocs1			Ing4
Hectd4			Fam83d														Morc4			Inpp1
Heg1			Fam98a														Morf4l2			Inpp4b
Helz2			Fam98c														Mov10			Inpp5j
Henmt1			Fan1														Mphosph10			Inpp5k
Herc1			Fancd2														Mpp6			Insig1
Herc6			Fance														Mras			Insr
Herpud2			Fancf														Mreg			Ints6l
Hhat			Fancg														Mrpl20			Ints7
Hibadh			Fancm														Mrpl39			Intu
Hif1a			Far1														Mrpl45			Ip6k1
Higd1a			Farsb														Mrpl52			Ipcef1
Hilpda			Fasn														Mrps18b			Ipp
Hinfp			Fastkd3														Mrto4			Iqce
Hipk2			Fbf1														Ms4a4a			Iqcg
Hist3h2a			Fblim1														Ms4a4c			Iqsec1
Hivep1			Fbxl2														Ms4a6b			Irak1bp1
Hivep2			Fbxl20														Ms4a6c			Irf4
Hivep3			Fbxl21														Ms4a6d			Isoc2b
Hk1			Fbxl4														Ms4a7			Isy1
Hk3			Fbxl6														Msantd3			Itga4
Hmbox1			Fbxo10														Msn			Itga6
Hmga1			Fbxo21														Msr1			Itga8
Hmga2			Fbxo31														Msrb3			Itgb3
Hmgn3			Fbxo32														Mss51			Itgb3bp
Hmgn5			Fbxo36														Msto1			Itgb5
Hmox2			Fbxo47														Mt2			Itpr2
Hn1			Fbxo48														Mtdh			Itpr3
Hnrnph2			Fbxo5														Mtfr2			Ivl
Homer1			Fbxw10														Mthfd1l			Ivns1abp
Hook2			Fbxw4														Mthfd2			Jade1
Hopx			Fcgrt														Mthfd2l			Jag2
Hoxb3			Fchsd2														Mthfr			Jmjd8
Hoxb4			Fcor														Mtm1			Jmy
Hp			Fdft1														Mtmr14			Jup
Hp1bp3			Fdps														Mtmr7			Kank2
Hpse			Fdxacb1														Mtpn			Kantr
Hrh2			Fdxr														Mtrr			Kat6b
Hsdl2			Fem1a														Mvp			Kazald1
Hsf2bp			Fen1														Mx1			Kbtbd3
Hsh2d			Fermt3														Mx2			Kbtbd6
Hspa1a			Fgd3														Mxd1			Kcnd1
Hspa1b			Fgf11														Myadm			Kcnj10
Hspa2			Fgfr1														Myb			Kcnn1
Hspa5			Fgfr1op														Mybbp1a			Kctd12b
Htr2a			Fh1														Mybpc3			Kdelc1
Htr2b			Fhl3														Myc			Kdelc2
Htr7			Fhod1														Myd88			Kdm1b
Htra1			Fitm2														Mylpf			Kdm2b
Htra2			Fkbp14														Myo10			Kdsr
Htra4			Fkbp15														Myo1b			Khk
Htt			Fkbp4														Myo1c			Khnyn
Hus1			Fktn														Myo1d			Kif13b
Hyal1			Flcn														Myo1e			Kif18a
Icam1			Fli1														Myrf			Kif19a
Id1			Flvcr1														N4bp1			Kif20b
Id2			Fmnl1														Naa15			Kif21b
Idnk			Fmnl3														Naa20			Kif22
Ido1			Fmo5														Naa25			Kif24
Ido2			Fnbp1														Naaa			Kif3a
Ids			Fndc10														Nab1			Kif5a
Ier3			Fndc3b														Nab2			Kif5c
Ier5			Fntb														Nadk			Kif7
Iffo2			Fosl2														Nae1			Kif9
Ifi202b			Foxj3														Naip2			Kifap3
Ifi203			Foxk1														Nampt			Kifc2
Ifi204			Foxk2														Nap1l2			Kifc3
Ifi205			Foxn2														Napepld			Kiss1r
Ifi206			Foxn3														Ncf4			Kitl
Ifi207			Foxo1														Nckap1			Kiz
Ifi209			Foxo3														Nckap1l			Klc4
Ifi213			Foxred2														Ncoa5			Klf10
Ifi214			Fpgs														Ndel1			Klf11
Ifi27l2a			Frat1														Ndrg1			Klf2
Ifi35			Frat2														Necap1			Klf4
Ifi44			Frg2f1														Nepro			Klf9
Ifi47			Frmd6														Nfe2l1			Klhdc1
Ifih1			Frrs1														Nfe2l2			Klhl21
Ifit1			Frs3														Nfkb1			Klhl24
Ifit1bl1			Fry														Nfkb2			Klhl25
Ifit1bl2			Fsd2														Nfkbia			Klhl33
Ifit2			Ftsj1														Nfkbib			Klhl42
Ifit3			Ftsj3														Nfkbie			Klhl6
Ifit3b			Fubp1														Nfkbiz			Klrb1a
Ifitm3			Fuom														Nhs			Kmo
Ifitm6			Fut11														Ninj1			Kmt5c
Ifna1			Fut7														Nip7			Krt80
Ifna11			Fv1														Nipsnap3b			Ksr2_1
Ifna14			G0s2														Nkrf			Kyat1
Ifna2			G2e3														Nln			L2hgdh
Ifna4			Gab1														Nlrc4			L3hypdh
Ifna5			Gab3														Nlrc5			Lamb2
Ifna6			Gabarapl1														Nlrp3			Lamtor4
Ifna9			Gabpb2														Nmd3			Lancl1
Ifnar1			Gadd45a														Nme6			Laptm4b
Ifnb1			Gadd45gip1														Nmi			Lat2
Ifrd1			Galc														Nob1			Lbh
Ift22			Gale														Noc2l			Lbr
Ift57			Galm														Noc3l			Lcmt1
Igbp1			Galnt1														Noc4l			Ldb1
Igf2bp2			Galnt10														Noct			Ldhb
Igf2bp3			Galnt11														Nod1			Ldhd
Iglon5			Galnt12														Nod2			Ldlrad3
Igsf11			Galnt4														Nol10			Ldlrad4
Igsf6			Galnt9														Nol11			Letm2
Igsf8			Galt														Nol12			Lfng
Igsf9			Gan														Nol4l			Lgals4
Igtp			Gapt														Nolc1			Lgi4
Iigp1			Gart														Nomo1			Lhpp
Ikbke			Gas2														Nop14			Lifr
Ikzf1			Gas2l1														Nop2			Lig1
Ikzf2			Gatb														Nop56			Limk2
Il10			Gatc														Nop58			Lipt1
Il10ra			Gatsl2														Nos2			Llgl2
Il12b			Gatsl3														Nox1			Lman2l
Il12rb1			Gba2														Npepps			Lmbr1
Il12rb2			Gcdh														Nploc4			Lmln
Il13ra1			Gclc														Npy			Lmo2
Il15			Gcm2														Nqo1			Lonrf3
Il15ra			Gcnt1														Nr1h3			Loxl3
Il18			Gdi2														Nras			Lpar5
Il18bp			Gdpd1														Nrf1			Lpar6
Il18rap			Gdpd3														Nrg1			Lpcat1
Il19			Gdpd5														Nrp2			Lpcat4
Il1a			Gdpgp1														Nsfl1c			Lpin1
Il1b			Gemin5														Nt5c3			Lpin2
Il1f6			Gen1														Ntng2			Lrig3
Il1f9			Gfer														Nufip2			Lrmp
Il1r2			Gfra4														Nup54			Lrp5
Il1rap			Gga2														Nup62			Lrp6
Il1rn			Ggcx														Nup98			Lrrc1
Il21r			Ggt5														Nupr1			Lrrc27
Il23r			Ggta1														Nxpe3			Lrrc28
Il27			Gid4														Nxt1			Lrrc45
Il2ra			Gigyf1														Oaf			Lrrc51
Il2rg			Gipc2														Oas1a			Lrrc56
Il33			Git2														Oas1b			Lrrk1
Il3ra			Glce														Oas1g			Lrsam1
Il4ra			Glo1														Oas2			Lsp1
Il5ra			Glrx5														Oas3			Lsr
Il6			Glud1														Oasl1			Lss
Il7			Glul														Oasl2			Ltbp3
Il7r			Gmpr														Odc1			Ltc4s
Ildr1			Gmpr2														Ofd1			Ly6a
Ilf3			Gna11														Ogfr			Lyl1
Inca1			Gna12														Olfm4			Lyplal1
Inhba			Gnb1l														Olfr56			Lyrm9
Ino80			Gnb5														Olr1			Lyst
Inpp1			Gne														Opa3			Lyzl4
Inpp5b			Gng2														Optn			Lzts2
Inpp5k			Gng7														Orai2			M1ap
Inppl1			Gngt2														Orm1			Mad1l1
Insl6			Gnpat														Osgin2			Mad2l1
Ints12			Gnpda1														Osm			Maged1
Ints8			Gnrh1														Otud1			Mageh1
Ints9			Golgb1														Otud5			Maml2
Intu			Golim4														Otulin			Maml3
Iqcb1			Golm1														Oxsr1			Mamld1
Iqgap1			Gorasp1														P2rx4			Man1c1
Iqgap2			Gpam														P2ry10b			Man2a2
Iqsec2			Gpc2														P2ry2			Man2b1
Irak2			Gpcpd1														P4ha1			Manba
Irf1			Gpd1														P4ha2			Mansc1
Irf2			Gpd1l														Pa2g4			Map3k1
Irf2bpl			Gpn3														Pacsin2			Map3k12
Irf5			Gpr137														Pafah1b1			Map3k14
Irf7			Gpr137b														Pafah1b2			Map3k15
Irf8			Gpr146														Pak1ip1			Map3k4
Irf9			Gpr155														Pak2			Map3k5
Irgm1			Gpr160														Panx1			Map3k9
Irgm2			Gpr180														Papd7			Map4k1
Isg15			Gpr183														Parp10			Map7d3
Isg20			Gpr19														Parp11			Mapk1ip1
Isoc1			Gpr34														Parp12			Mapre2
Ist1			Gpr68														Parp14			Mapre3
Itga4			Gpr82														Parp9			2018-03-03
Itga5			Gprc5c														Pcbp1			Marveld1
Itgae			Gpsm1														Pcdh19			Mast3
Itgb1			Gpsm3														Pcdh7			Matk
Itgb1bp2			Gramd1a														Pcgf3			Mavs
Itgb7			Gramd4														Pcgf5			Mbd4
Itgb8			Grhpr														Pcx			Mblac1
Itpa			Grk2														Pdcd10			Mblac2
Itpk1			Grk4														Pdcd1lg2			Mbp
Itpka			Grk5														Pdcl3			Mcam
Itpkb			Grk6														Pde1b			Mccc2
Itpr1			Grpel2														Pde4b			Mcm2
Itpripl2			Grwd1														Pde5a			Mcm3
Jag1			Gspt2														Pdgfb			Mcm4
Jak2			Gss														Pdgfrb			Mcm7
Jak3			Gsta3														Pdk1			Mcm8
Jam2			Gstt2														Pdlim7			Mcoln3
Jaml			Gstt3														Pdpk1			Mcrip2
Jarid2			Gtf2h2														Pdpn			Mdh1
Jdp2			Gtf2i														Pdss1			Mdp1
Jmjd1c			Gtf2ird1														Pdxp			Mef2c
Jpt2			Gtf3a														Peg10			Meis1
Jun			Gtf3c4														Peli1			Mertk
Junb			Gtpbp3														Pf4			Metap1d
Kalrn			Gucd1														Pfkfb3			Mettl13
Kansl1l			Gxylt1														Pfkl			Mettl15
Kansl3			Gys1														Pfkp			Mettl17
Kars			Gzf1														Pfn1			Mettl18
Kat2b			Gzmm														Pgam1			Mettl26
Kat6a			H1f0														Pgap2			Mettl27
Katna1			H2afj														Pgd			Mettl7a1
Kbtbd2			H2afv														Pgk1			Mettl8
Kbtbd4			H2afx														Pgm2			Mex3b
Kcmf1			H2-DMb2														Pgs1			Mfng
Kcna3			H6pd														Phf11a			Mfsd11
Kcnab1			Habp4														Phf11b			Mfsd12
Kctd10			Hacd3														Phf11d			Mfsd13a
Kctd5			Hacd4														Phf23			Mfsd3
Kctd6			Hacl1_2														Phlda1			Mfsd4b4
Kdm1a			Hadh														Phtf2			Mfsd6
Kdm3b			Hagh														Pi4k2b			Mfsd9
Kdm7a			Haghl														Pid1			Mgmt
Kdr			Harbi1														Piezo1			Mgst2
Keap1			Haus1														Pik3ap1			Mgst3
Khdrbs1			Haus3														Pik3cb			Mia2
Khnyn			Haus4														Pik3cg			Mib2
Kif1a			Haus5														Pik3r5			Mical1
Kif1c			Haus8														Pik3r6			Mical2
Kif4			Havcr2														Pilra			Miga1
Kif5b			Hcfc1														Pilrb1			Miip
Kif5c			Hcfc2														Pilrb2			Mindy2
Kif9			Hdac10														Pim1			Mindy4
Kitl			Hdac11														Pim2			Mis18a
Klf4			Hdac2														Pim3			Mis18bp1
Klf6			Hdac4														Pinx1			Mkl1
Klf8			Hdac5														Pira2			Mknk1
Klhl18			Hdac6														Pirb			Mknk2
Klk1b11			Hdac7														Pitpnc1			Mks1
Klra17			Hddc3														Pitpnm1			Mlec
Klra2			Hdhd5														Piwil2			Mlh1
Klra3			Heatr1														Pkm			Mlh3
Klrg2			Heatr3														Pkn3			Mllt3
Klrk1			Hebp1														Pkp4			Mlycd
Kmo			Hebp2														Pla1a			Mmab
Kpna3			Heca														Pla2g4a			Mmgt1
Kpna4			Hectd3														Pla2g7			Mmgt2
Krcc1			Helb														Plac8			Mmp19
Kremen1			Hepacam2														Plagl2			Mms22l
Krit1			Hes1														Plaur			Mns1
Krt16			Hexdc														Plbd2			Mok
Ktn1			Hexim1														Plcb3			Morn1
Kyat3			Hexim2														Plec			Morn2
Kynu			Hey1														Plek			Mospd1
L3mbtl3			Hfe														Plekha3			Mospd3
Lacc1			Hgf														Plekha4			Mpg
Lag3			Hgh1														Plekha5			Mphosph9
Lama3			Hibch														Plekhg1			Mppe1
Lamc1			Hic2														Plekhg4			Mpv17
Lamp2			Hid1														Plekhm3			Mpv17l
Lamtor5			Hip1														Plekho2			Mr1
Lap3			Hira														Plet1			Mrgpre
Laptm4a			Hirip3														Plk2			Mri1
Larp1			Hist1h1c														Plk3			Mrm2
Larp1b			Hist1h1d														Plod2			Mrnip
Lasp1			Hist1h2ac														Plpp1			Mrpl34
Lat2			Hist1h2bc														Plpp3			Mrpl42
Lats1			Hist1h2bg														Plscr1			Mrps6
Layn			Hist1h2bh														Plxdc2			Mrvi1
Lcat			Hist2h2be														Pml			Msh2
Lck			Hjurp														Pmpca			Msh3
Lcn2			Hlcs														Pno1			Msh6
Lcor			Hmbs														Pnp_1			Msrb2
Lcp2			Hmces														Pnp2			Mta3
Ldlr			Hmg20a														Pnpt1			Mterf2
Lemd3			Hmgb1														Pnrc1			Mtfp1
Leprotl1			Hmgb3														Pofut1			Mthfsd
Lgals3			Hmgcs1														Pofut2			Mtmr11
Lgals3bp			Hmmr														Pogk			Mtr
Lgals8			Hnmt														Pole4			Mtss1
Lgals9			Hnrnph1														Polm			Mttp
Lhx2			Hnrnpl														Polr2c			Mtus1
Lilr4b			Hnrnpr														Polr2d			Mvb12b
Lilrb4			Hoga1														Polr3d			Mvd
Lilrb4a			Homer3														Pop7			Mvk
Limd2			Homez														Por			Mxd4
Lims1			Hook3														Pou2f2			Mxra8
Lin54			Hoxa1														Ppa1			Myadml2
Lin9			Hoxa4														Ppan			Mybl1
Lipe			Hpgd														Ppfia3			Myl12b
Lipg			Hps4														Ppfibp1			Myl6b
Lipn			Hs1bp3														Ppfibp2			Myo18a
Litaf			Hs2st1														Ppig			Myo1f
Llgl1			Hscb														Ppm1h			Myo5a
Lmnb1			Hsd17b4														Ppm1n			Myo7a
Lmo2			Hsd17b7														Ppme1			Myom1
Lmo4			Hsf1														Ppp1cb			Myoz1
Lmtk2			Hsf4														Ppp1r11			Mzt2
Lnpep			Hspa4														Ppp1r12b			N4bp2l1
Lnpk			Hspa9														Ppp1r13l			N4bp3
Lox			Hsph1														Ppp1r14b			Naa10
Loxl3			Htatsf1														Ppp1r15a			Naa60
Lpar1			Hyal2														Ppp1r15b			Nabp1
Lpcat2			Hyi														Ppp1r18			Nacc2
Lpxn			Hyls1														Ppp1r3b			Nadk2
Lrch1			Hyou1														Ppp1r9a			Nadsyn1
Lrch3			Iars														Ppp2ca			Naip1
Lrmda			Iars2														Ppp2cb			Nanos1
Lrp10			Ibtk														Ppp2r2a			Napb
Lrp11			Ica1														Ppp2r2d			Naprt
Lrp12			Ice1														Ppp2r5b			Nars2
Lrp4			Ice2														Ppp3cc			Nat8f1
Lrrc36			Id3														Ppp4r1			Nat8f4
Lrrc4			Ide														Ppp4r2			Nat8l
Lrrc41			Idh1														Pprc1			Natd1
Lrrc59			Idi1														Prag1			Nav1
Lrrc63			Ier2														Prdx1			Nav2
Lrrc8b			Iffo1														Prdx5			Nbeal2
Lrrc8c			Ifngr1														Prdx6			Nbr1
Lsm12			Ifrd2														Prelid1			Ncapd2
Lsm14a			Ift140														Prelid2			Ncapd3
Lsm8			Ift20														Prelid3b			Ncapg
Luc7l3			Ift46														Prep			Ncapg2
Luzp1			Ift80														Prex1			Ncaph
Ly6a			Ift81														Prickle1			Nceh1
Ly6c2			Ift88														Prkaa1			Nckap5l
Ly6e			Igf1r														Prkab1			Nckipsd
Ly6i			Igfbp4														Prkar2b			Ncoa1
Ly75			Igip														Prkcb			Ncoa3
Ly86			Il16														Prkcd			Ncoa4
Ly9			Il1r1														Prkx			Ndc80
Lyn			Il1rl1														Prnp			Ndfip1
Lypd6b			Il1rl2														Procr			Ndrg2
Lyrm1			Il6ra														Prokr1			Ndrg3
Lysmd2			Ilvbl														Prrc2a			Ndst1
Lzts3			Imp3														Prrc2c			Ndufaf7
M6pr			Imp4														Prss46			Nectin1
Mad2l2			Impa2														Prss50			Nedd4l
Maf			Impact														Psma3			Nedd9
Maff			Inafm1														Psma5			Neil1
Mafk			Inafm2														Psma6			Neil2
Mag			Incenp														Psmb10			Neil3
Magi1_2			Inf2														Psmb5			Nek3
Magohb			Ing1														Psmb6			Nemp2
Maip1			Ing2														Psmb8			Neo1
Majin			Ing4														Psmc1			Neu1
Malsu1			Ing5														Psmc5			Neu3
Man2a1			Inpp4b														Psmd1			Neurl1a
Map10			Inpp5d														Psmd10			Neurl1b
Map2k1			Inpp5j														Psmd11			Nfam1
Map2k4			Insig1														Psmd12			Nfatc1
Map3k8			Insr														Psmd14			Nfatc2
Map4			Ints6l														Psmd3			Nfe2
Map4k3			Ints7														Psmd6			Nfia
Mapk11			Invs														Psmd7			Nfic
Mapk1ip1l			Ip6k1														Psme1			Nfix
Mapk6			Ipmk														Psme2			Nhsl2
Mapk9			Ipo11														Psme3			Nicn1
Mapkapk2			Ipo13														Pstpip1			Nid2
Mapkbp1			Ipo4														Pstpip2			Nim1k
2018-03-02			Ipo7														Ptbp3			Nipal3
2018-03-01			Ipp														Ptger2			Nipsnap1
2018-03-05			Iqcc														Ptger4			Nit2
2018-03-08			Iqce														Ptges			Nlrc3
Marcks			Iqcg														Ptges3			Nlrp10
Marcksl1			Iqgap3														Ptgir			Nlrp1a
Mark2			Iqsec1														Ptgr1			Nlrp1b
Mark3			Irak1bp1														Ptgs2			Nme7
Mark4			Irak4														Ptk2			Nmnat3
Marveld2			Irf2bp2														Ptp4a3			Nmral1
Mastl			Irf4														Ptpn1			Nmrk1
Max			Irgq														Ptpn11			Nos1ap
Mb21d1			Irs2														Ptpn12			Nostrin
Mbd2			Isca1														Ptpn2			Notch4
Mbip			Isoc2b														Ptpn23			Npat
Mbnl1			Itfg2														Ptpn6			Npc1
Mbnl2			Itga6														Ptpn9			Nphp1
Mcf2l			Itgb3														Ptprc			Nphp3
Mcl1			Itgb5														Ptpre			Nphp4
Mcm10			Itpkc														Ptprj			Npl
Mcm6			Itpr3														Ptprm			Npvf
Mcm9			Itpripl1														Ptprn			Nqo2
Mcmbp			Itsn1														Pttg1			Nr1d1
Mcoln2			Ivd														Pus7			Nr2c2
Mcub_1			Ivl														Pvr			Nr4a1
Mcur1			Ivns1abp														Pwp1			Nr4a2
Mdfic			Izumo4														Pwp2			Nrm
Mdm2			Jade1														Pxk			Nrp1
Mecp2			Jag2														Pydc3			Nrros
Med1			Jcad														Rab1			Nsl1
Med12			Jkamp														Rab10			Nsmce4a
Med12l			Jmjd6														Rab11fip1			Nt5dc2
Med13			Jmjd7														Rab18			Nt5e
Med13l			Jmjd8														Rab20			Nthl1
Med15			Jmy														Rab31			Ntpcr
Med19			Josd1														Rab32			Nuak1
Med21			Kank3														Rab33a			Nuak2
Med27			Kansl2														Rab6a			Nubpl
Med28			Kantr														Rabgef1			Nudt1
Med31			Kat14														Rac2			Nudt12
Med6			Kat2a														Rac3			Nudt13
Med7			Kat6b														Rad23b			Nudt14
Mefv			Katnal1														Raf1			Nudt16l1
Meikin			Kazald1														Rai14			Nudt22
Meis3			Kbtbd3														Rala			Nudt4
Mertk			Kcnab2														Ralb			Nudt6
Met			Kcnd1														Ralgapa2			Nudt7
Metap1			Kcnj10														Ralgds			Nudt8_2
Metrnl			Kcnj2														Ran			Numa1
Mex3c			Kcnk13														Ranbp1			Nxf2
Mfsd1			Kcnk6														Rap1b			Nxpe4
Mfsd12			Kcnn1														Rap1gap2			Nxpe5
Mfsd6l			Kctd1														Rap2b			Nynrin
Mfsd7a			Kctd12b														Rap2c			Oard1
Mfsd9			Kctd2														Rapgef1			Ogfod2
Mgat1			Kctd7														Rapgef2			Ogg1
Mgat4a			Kctd9														Rapgef5			Olfml2b
Mgl2			Kdelc1														Rars			Olfml3
Mgst2			Kdelc2														Rasa2			Olfr920
Micall1			Kdelr2														Rasa4			Omg
Micall2			Kdm2b														Rasgef1b			Ophn1
Micu2			Kdm3a														Rasgrf1			Oplah
Mid1			Kdm4b														Rasgrp1			Opn3
Mier1			Kdm5b														Rassf1			Orc1
Mier3			Kdsr														Rassf10			Osbpl7
Mill2			Khk														Rassf4			Oscp1
Milr1			Khsrp														Raver2			Osgep
Mindy3			Kif11														Rbm12			Osgepl1
Minpp1			Kif13a														Rbm19			Ostm1
Misp			Kif13b														Rbms1			Otud7b
Mitd1			Kif14														Rbpj			Oxld1
Mitf			Kif16b														Rbpms			Oxnad1
Mlkl			Kif18a														Rcc1			P2rx7
Mllt3			Kif18b														Rcl1			P2ry1
Mllt6			Kif20a														Rcn1			P2ry12
Mmadhc			Kif20b														Rcor2			P2ry13
Mmp12			Kif21b														Rela			P2ry14
Mmp13			Kif22														Relb			P3h3
Mmp14			Kif23														Reps1			Pacrg
Mmp25			Kif2a														Rest			Pacs1
Mmp28			Kif2c														Rffl			Padi2
Mnda			Kif3a														Rftn1			Padi4
Mndal			Kif5a														Rgcc			Pak1
Mob1a			Kif7														Rgl1			Palb2
Mob1b			Kifap3														Rgs11			Pald1
Mob3b			Kifc1														Rgs3			Palm
Mob3c			Kifc2														Rgs9			Pank1
Mocos			Kifc3														Rhbdf2			Paox
Mocs1			Kifc5b														Rheb			Paqr4
Mocs2			Kiss1r														Rhoc			Paqr7
Morc3			Kiz														Rhog			Pard6a
Morf4l2			Klc4														Rhoq			Park2
Mov10			Klf10														Rhou			Parn
Mpeg1			Klf11														Ric1			Parp1
Mpi			Klf16														Rictor			Parpbp
Mpp1			Klf9														Rilpl1			Pars2
Mpp7			Klhdc1														Rilpl2			Parvg
Mppe1			Klhdc2														Rims3			Pask
Mre11a			Klhdc3														Rin2			Patz1
Mrgbp			Klhdc8b														Riok3			Paxx
Mroh8			Klhl12														Riox2			Pbxip1
Mrpl13			Klhl15														Ripk2			Pcbp3
Mrpl27			Klhl21														Ripor2			Pccb
Mrpl3			Klhl24														Rlf			Pced1b
Mrpl30			Klhl25														Rlim			Pcgf2
Mrpl32			Klhl26														Rnase10			Pck2
Mrpl39			Klhl33														Rnd1			Pcmtd1
Mrpl46			Klhl36														Rnd3			Pcmtd2
Mrpl52			Klhl42														Rnf11			Pcnt
Mrps18c			Klhl6														Rnf114			Pcyox1
Mrps22			Klhl7														Rnf126			Pcyox1l
Ms4a12			Klhl8														Rnf128			Pcyt1a
Ms4a14			Kmt5c														Rnf14			Pcyt1b
Ms4a3			Knl1														Rnf144a			Pdcd4
Ms4a4b			Knstrn														Rnf145			Pde3b
Ms4a4c			Kntc1														Rnf149			Pde4a
Ms4a6b			Kpna2														Rnf183			Pde4d
Ms4a6c			Kras														Rnf19a			Pde7a
Ms4a6d			Krt80														Rnf19b			Pde7b
Ms4a7			Ksr1														Rnf213			Pde8b
Ms4a8a			Ksr2_1														Rnf24			Pdgfa
Msantd2			Kti12														Rnf34			Pdgfc
Msantd3			Kyat1														Rnf6			Pdgfrl
Msh3			L2hgdh														Rnmt			Pdia4
Msi2			L3hypdh														Rnps1			Pdk2
Msl3l2			Lactb														Rock1			Pdlim2
Msn			Lactb2														Rpf2			Pdpr
Msr1			Lamtor4														Rpp38			Pdxk
Msrb3			Lancl1														Rps6ka4			Pdzk1ip1
Mss51			Larp4														Rras			Pecam1
Mt2			Las1l														Rrn3			Pecr
Mtbp			Lats2_2														Rrp12			Peli2
Mtcp1			Lbr														Rrp15			Per3
Mtdh			Lcmt2														Rrp7a			Pex1
Mtfr2			Lcorl														Rrp9			Pex11g
Mthfd2			Ldb1														Rrs1			Pex26
Mthfr			Ldhb														Rsad2			Pfkfb2
Mthfsl			Ldhd														Rtl5			Pfkfb4
Mtm1			Ldlrad3														Rtn2			Pfkm
Mtmr11			Ldlrad4														Rtp4			Pgap1
Mtmr14			Letmd1														Rusc2			Pgbd5
Mtmr6			Lfng														Ruvbl2			Phactr1
Mtmr7			Lgals4														Rwdd4a			Phactr2
Mtpn			Lgi4														S100a8			Phf1
Mttp			Lhfpl2														S100a9			Phka2
Mtus1			Lhpp														Saa1			Phkb
Muc1			Lifr														Saa2			Phlda3
Mul1			Lig3														Saa3			Phldb3
Mvp			Lilra5														Samd4b			Phlpp1
Mx1			Lima1														Samd9l			Phpt1
Mx2			Limk1														Samhd1			Pianp
Mxd1			Limk2														Samsn1			Pias3
Mxra8			Lipa														Sap30			Pick1_1
Mycbp2			Lipt2														Sav1			Pidd1
Mycl			Lix1l														Sbds			Pigb
Myd88			Lman2l														Sbno2			Pigo
Myh10			Lmbr1														Scarf1			Pigyl
Mylip			Lmbrd2														Sdad1			Pigz
Mylpf			Lmln														Sdc1			Pik3ip1
Myo10			Lmnb2														Sdc3			Pik3r2
Myo1e			Lonrf1														Sdc4			Pik3r3
N4bp1			Lonrf3														Sdccag3			Pink1
Naa20			Lpar5														Sde2			Pip4k2a
Naa25			Lpar6														Seh1l			Pithd1
Naaa			Lpcat1														Selenot			Pjvk
Nab1			Lpcat4														Selp			Pkd1
Naip1			Lpgat1														Sema3c			Pkd1l2
Naip2			Lpin1														Sema4a			Pkdcc
Naip6			Lrch4														Sema4c			Pkib
Nampt			Lrig3														Sema7a			Pkig
Nap1l2			Lrmp														Senp5			Pla2g15
Napsa			Lrp1														Senp6			Pla2g16
Nasp			Lrp5														2018-09-11			Pla2g2e
Nat2			Lrp6														Serp1			Pla2g5
Nat6			Lrp8														Serpina3f			Plag1
Nat8f4			Lrpap1														Serpina3g			Plau
Nceh1			Lrpprc														Serpinb12			Plcb2
Nck2			Lrr1														Serpinb1b			Plcd1
Nckap1l			Lrrc20														Serpinb2			Plcg1
Ncoa1			Lrrc27														Serpinb9			Plcl1
Ncoa5			Lrrc28														Serpine1			Pld1
Ncoa7			Lrrc29														Serpine2			Plekhf1
Ncstn			Lrrc45														Sertad1			Plekhg3
Ndel1			Lrrc49														Set			Plekhg5
Ndrg1			Lrrc56														Setd1b			Plekhh3
Ndst2			Lrrc57														Sez6l2			Plpp7
Ndufaf6			Lrrc58														Sf1			Plscr4
Ndufs3			Lrrc75a														Sf3b3			Plxdc1
Ndufs4			Lrrc8a														Sfn			Plxna2
Necap1			Lrrc8d														Sfpq			Plxna3
Nectin2			Lrsam1														Sgca			Plxnb3
Nectin4			Lrwd1														Sgk3			Plxnc1
Nedd4l			Lsm10														Sgms2			Pmaip1
Nemp1			Lsm11														Sh3bgrl			Pmepa1
Nes			Lsm2														Sh3bp4			Pmm1
Net1			Lsr														Sh3bp5			Pms1
Neto2			Lss														Sh3glb1			Pnkd
Neu3			Ltbp2														Shisa3			Pnpla2
Neurl3			Ltbp3														Shoc2			Pnpla6
Nexn			Ltc4s														Siah1a			Pnpla7
Nfe2l2			Luc7l														Siah2			Pnpo
Nfil3			Lyl1														Siglece			Pola1
Nfix			Lyplal1														Sipa1l1			Pold1
Nfkb1			Lyrm4														Sirpb1a			Pole
Nfkb2			Lyrm9														Sirpb1b			Pole2
Nfkbia			Lyzl4														Sirpb1c			Poli
Nfkbib			Lztr1														Sla			Polk
Nfkbie			Mad1l1														Slamf1			Poll
Nfkbiz			Mad2l1														Slamf6			Poln
Nfxl1			Madd														Slamf7			Polq
Ngp			Maf1														Slamf8			Polr2e
Nhlrc2			Mafg														Slamf9			Polr3g
Ninj1			Magee1														Slc11a1			Polr3gl
Ninl			Mageh1														Slc11a2			Pomgnt2
Nipa2			Maml3														Slc12a4			Pomk
Nipal1			Man1c1														Slc12a7			Pomt1
Nkap			Man2a2														Slc13a3			Pop5
Nkiras1			Manba														Slc15a3			Porcn
Nkiras2			Manea														Slc16a1			Pot1a
Nktr			Map1a														Slc16a10			Pot1b
Nlgn2			Map1s														Slc16a3			Pou2f1
Nlrc5			Map2k6														Slc17a8			Ppcdc
Nlrp10			Map2k7_1														Slc20a1			Ppcs
Nlrp3			Map3k1														Slc25a10			Ppfia4
Nme8			Map3k10														Slc25a12			Ppip5k1
Nmi			Map3k11														Slc25a22			Ppm1l
Nmral1			Map3k12														Slc25a25			Ppp3ca
Noc4l			Map3k14														Slc25a28			Ppp6r2
Noct			Map3k15														Slc25a33			Pradc1
Nod1			Map3k2														Slc25a37			Prcp
Nod2			Map3k20														Slc25a43			Prdm9
Nol10			Map3k3														Slc27a4			Prelid3a
Nono			Map3k5														Slc28a2			Prepl
Nos2			Map3k6														Slc2a1			Prim1
Notch2			Map4k1														Slc2a6			Primpol
Nox1			Map4k2														Slc31a1			Prkaca
Noxred1			Map4k5														Slc31a2			Prkacb
Npat			Map7d3														Slc35g1			Prkag2
Npc2			Mapk14														Slc39a1			Prkar1b
Npepps			Mapk1ip1														Slc39a13			Prkca
Npr1			Mapk7														Slc39a14			Prkd2
Nptn			Mapkapk3														Slc3a2			Prkdc
Nqo2			Mapre3														Slc41a2			Prkra
Nr1d2			2018-03-02														Slc44a1			Proca1
Nr1h3			2018-03-03														Slc4a2			Prodh
Nr1h5			2018-03-06														Slc4a7			Prorsd1
Nr3c1			Mars														Slc7a1			Proser3
Nr4a3			Mars2														Slc7a11			Prox2
Nras			Marveld1														Slc7a2			Prps2
Nrbp1			Mast3														Slc7a5			Prpsap2
Nrg1			Matk														Slc7a8			Prrg1
Nrp1			Matr3														Slco3a1			Prrg4
Nrp2			Mavs														Slfn1			Prune2
Nsd2			Maz														Slfn2			Psph
Nsd3			Mbd3														Slfn4			Psrc1
Nsmaf			Mbd4														Slfn5			Pstk
Nsrp1			Mbd6														Slfn8			Ptch1
Nsun4			Mblac1														Slmap			Ptgfrn
Nt5c1a			Mblac2														Slpi			Ptgr2
Nt5c3			Mbnl3														Sltm			Ptgs1
Nts			Mboat1														Slx4ip			Ptpn18
Nub1			Mbp														Smad1			Ptpn21
Nucks1			Mbtd1														Smad2			Ptpn22
Nudt13			Mbtps1														Smad6			Ptprf
Nudt19			Mcam														Smap1			Ptpro
Nudt9			Mccc1														Smg5			Ptprs
Nup153			Mccc2														Smg7			Pts
Nup88			Mcemp1														Smg8			Purg
Nup93			Mcfd2														Smndc1			Pvrig
Nup98			Mcm2														Smox			Pwwp2b
Nupr1			Mcm3														Smpdl3b			Pxmp4
Nxf1			Mcm7														Sms			Pxylp1
Nxn			Mcm8														Smyd5			Pycrl
Oaf			Mcph1														Snrnp27			Pygb
Oas1a			Mcrip2														Snrnp35			Pyroxd2
Oas1b			Mctp1														Snrpd1			Qars
Oas1c			Mcu														Snx10			R3hcc1
Oas1g			Mdc1														Snx18			R3hdm4
Oas2			Mdm1														Snx2			Rab11fip5
Oas3			Mdn1														Snx25			Rab13
Oasl1			Mdp1														Soat2			Rab19
Oasl2			Me1														Socs1			Rab27a
Ociad1			Meaf6														Socs3			Rab36
Ociad2			Med18														Sod2			Rab38
Odc1			Med22														Sos1			Rab3a
Ogfr			Med25														Sowahc			Rab3d
Ogfrl1			Mef2c														Sp100			Rab3il1
Oip5			Mef2d														Sp110			Rab42
Olfm1			Megf8														Sp140			Rab44
Olfr111			Megf9														Spaca6			Rab6b
Olfr1444			Meis1														Spata13			Rabepk
Olfr56			Melk														Spata5			Rabl2
Olr1			Mepce														Spen			Rad51c
Omp			Metap1d														Sphk2			Rad51d
Oprd1			Mettl1														Spi1			Rad54b
Optn			Mettl13														Spic			Rad54l
Orc4			Mettl16														Spidr			Rad9b
Osbpl5			Mettl18														Spint2			Ralgps2
Osbpl8			Mettl21a														Spn			Ramp1
Oser1			Mettl23														Sppl2a			Ranbp6
Osgin2			Mettl26														Spred1			Rap2a
Osm			Mettl27														Spred2			Raph1
Otud1			Mettl3														Spred3			Rarg
Otud5			Mettl4														Sprr2d			Rasa1
Oxct1			Mettl7a1														Sprr2e			Rasa3
P2rx4			Mettl8														Sprr2g			Rasal2
P2ry10b			Mex3b														Spryd7			Rasal3
P2ry12			Mex3d														Spsb4			Rasgef1a
P2ry13			Mfap3l														Sqstm1			Rasgrp2
P2ry14			Mfng														Src			Rasgrp3
P4ha1			Mfsd11														Srf			Rasl2-9
Pabpc1			Mfsd13a														Srfbp1			Rassf3
Pacs2			Mfsd3														Srgap2			Rassf5
Pacsin1			Mfsd5														Srgn			Rassf7
Pafah1b1			Mfsd6														Srm			Rbbp9
Pafah1b2			Mga														Srsf3			Rbfa
Pam16			Mgat4b														Srsf6			Rbl2
Papd4			Mgat5														Srsf7			Rbm38
Papd7			Mgme1														Srxn1			Rcan3
Papss2			Mia2														Ssh3			Rcbtb1
Parp10			Mib2														St18			Rcbtb2
Parp11			Mical1														St3gal1			Rchy1
Parp12			Mical2														St3gal4			Rcn3
Parp14			Mical3														St3gal6			Rcsd1
Parp3			Miga1														St7			Rdh10
Parp4			Miga2														Stam2			Rdm1
Parp8			Miip														Stap1			Recql4
Parp9			Mindy1														Stard3			Rell1
Patl1			Mindy2														Stard5			Rell2
Pax4			Mink1														Stard7			Reps2
Paxbp1			Mios														Stat1			Rere
Pbx1			Mis18bp1														Stat2			Rfc2
Pcdh7			Mki67														Stau2			Rfc5
Pced1b			Mkl1														Steap4			Rfng
Pcgf3			Mkl2														Stfa2l1			Rftn2
Pcgf5			Mknk2														Stfa3			Rfx3
Pcmt1			Mks1														Stip1			Rfxank
Pcmtd1			Mlec														Stk3			Rgl2
Pcna			Mlh1														Stk39			Rgl3
Pcna-ps2			Mlh3														Stk40			Rgs1
Pcp4			Mlst8														Strap			Rgs10
Pcsk7			Mlycd														Strip1			Rgs16
Pcyt1a			Mmaa														Stx11			Rgs18
Pdcd1			Mmab														Stx12			Rgs2
Pdcd10			Mmachc														Stxbp3			Rhebl1
Pdcd1lg2			Mmd														Suco			Rhobtb2
Pde1b			Mmgt1														Surf4			Rhod
Pde4a			Mmgt2														Susd6			Rhof
Pde4b			Mms22l														Swap70			Rhoh
Pde5a			Mns1														Syk			Rhoj
Pde6b			Mnt														Syncrip			Rida
Pde7a			Mob3a														Syt7			Riiad1
Pde7b			Mogs														Tada2b			Rilp
Pdgfc			Mok														Taf15			Rin1
Pdgfrl			Mon2														Taf4b			Rin3
Pdk1			Morc2a														Tagap			Rint1
Pdk3			Mospd1														Tagln2			Rmnd5a
Pdlim1			Mospd3														Tal2			Rmnd5b
Pdlim5			Mpg														Tank			Rnase4
Pdpn			Mphosph10														Tap1			Rnase6
Pdss1			Mphosph8														Tap2			Rnasel
Pdyn			Mphosph9														Tapbp			Rnd2
Pdzd11			Mpv17l														Tapt1			Rnf144b
Peg10			Mpzl1														Tarm1			Rnf150
Peli1			Mr1														Tatdn2			Rnf166
Pex13			Mras														Tax1bp1			Rnf167
Pfkfb3			Mrgpre														Tbc1d10b			Rnf169
Pfkp			Mri1														Tbc1d13			Rnf180
Pgap2			Mrm1														Tbc1d2b			Rnft2
Pgf			Mrm2														Tbkbp1			Rogdi
Pgghg			Mrm3														Tbrg4			Rom1
Pglyrp1			Mrnip														Tcea1			Ropn1l
Pgm2			Mrpl12														Tcerg1			Rora
Pgs1			Mrpl2														Tcirg1			Rp9
Phactr1			Mrpl34														Tcof1			Rpa1
Phactr4			Mrpl41														Tcp1			Rpa3
Phc2			Mrpl42														Tcp10b			Rpain
Phf11a			Mrpl49														Tdg			Rps6ka5
Phf11b			Mrpl50														Tdgf1			Rptor
Phf11c			Mrpl51														Tdrd7			Rragd
Phf11d			Mrpl57														Tecpr2			Rrm1
Phf13			Mrps18b														Tes			Rrm2
Phf20l1			Mrps25														Tesk1			Rtl6
Phf21a			Mrps35														Tet2			Rtl8c
Phf6			Mrrf														Tex10			Rtn4rl1
Phip			Mrvi1														Tex30			Rttn
Phlda1			Msh2														Tfe3			Rubcn
Phlpp1			Msh6														Tgfbi			Rubcnl
Phlpp2			Msl3														Tgm1			Rundc3b
Phospho2			Msmo1														Tgtp1			Runx2
Phyh			Msrb2														Tgtp2			Rusc1
Pi4k2a			Mterf2														Tha1			Rwdd2a
Pi4k2b			Mtfp1														Thg1l			Rwdd3
Pi4ka			Mtfr1l														Thoc6			Rxra
Pias2			Mtg1														Ticam1			Rxrb
Pid1			Mthfd1														Ticam2			S1pr1
Piezo1			Mthfsd														Timd4			Sash3
Pigf			Mto1														Timm10			Sat1
Pigv			Mtr														Timm17a			Sat2
Pik3ap1			Mtrf1														Timm23			Satb1
Pik3cb			Mtrf1l														Timm8a1			Sbk1
Pik3cd			Mtrr														Timp1			Sbsn
Pik3ip1			Mtss1														Tiparp			Scai
Pik3r5			Mturn														Tirap			Scamp5
Pik3r6			Mum1														Tlk2			Scap
Pilra			Mus81														Tln1			Scarb2
Pim1			Mutyh														Tlnrd1			Scd2
Pip5k1a			Mvb12b														Tlr1			Scfd2
Pirb			Mvd														Tlr2			Scrn2
Piwil4			Mvk														Tlr6			Scrn3
Pkn2			Mxd3														Tm2d1			Sdccag8
Pkp4			Mxd4														Tm4sf1			Sdhaf3
Pla1a			Myadml2														Tm9sf4			Sdhaf4
Pla2g12a			Mybbp1a														Tma16			Sdr42e1
Pla2g16			Mybl1														Tmbim1			Sec22c
Pla2g4a			Myc														Tmbim4			Sec31b
Pla2g4c			Myg1														Tmbim6			Sectm1a
Pla2g7			Myo18a														Tmc3			Selenbp2
Pla2r1			Myo19														Tmco3			Selenom
Plac8			Myo1b														Tmed5			Sema6d
Plag1			Myo1f														Tmeff1			Senp7
Plagl1			Myo7a														Tmem106a			Senp8
Plagl2			Myo9b														Tmem11			2018-09-06
Plat			Myom1														Tmem120a			2018-09-09
Plau			Myoz1														Tmem123			Serac1
Plaur			Myrf														Tmem128			Serhl
Plcb3			Mzt2														Tmem131			Serinc5
Plcl2			N4bp2l1														Tmem168			Serpinb6a
Plek			N4bp3														Tmem170b			Sesn1
Plek2			N6amt1														Tmem171			Sesn3
Plekha2			Naa10														Tmem178			Setd7
Plekha4			Naa60														Tmem183a			Setdb1
Plekha5			Nacc2														Tmem185b			Setmar
Plekhf2			Nadk2														Tmem2			Setx
Plekhg1			Nadsyn1														Tmem243			Sfi1
Plekhm2			Nagk														Tmem26			Sft2d2
Plekhm3			Nanos1														Tmem38b			Sfxn3
Plekhn1			Nans														Tmem63a			Sfxn4
Plekho2			Napepld														Tmem68			Sgk1
Plgrkt			Naprt														Tmtc2			Sgpp1
Plin2			Narf														Tmx1			Sgsh
Plk2			Narfl														Tnc			Sgsm2
Plod2			Nars														Tnf			Sh2d1b1
Plod3			Nars2														Tnfaip2			Sh2d3c
Plpp1			Nat10														Tnfaip3			Sh3d19
Plpp2			Nat8l														Tnfrsf14			Sh3d21
Plpp3			Natd1														Tnfrsf1a			Sh3pxd2a
Plscr1			Nav1														Tnfrsf1b			Shb
Plscr3			Nav2														Tnfrsf8			Shpk
Plxdc2			Nbeal1														Tnfrsf9			Shprh
Pmepa1			Nbeal2														Tnfsf10			Siae
Pml			Nbr1														Tnfsf15			Sigirr
Pmpcb			Ncapd2														Tnfsf4			Sipa1
Pnp_1			Ncapd3														Tnfsf9			Sirt3
Pnp2			Ncapg														Tnip1			Sirt4
Pnpt1			Ncaph														Tnip2			Sirt5
Pnrc1			Ncbp2														Tnip3			Siva1
Polb			Ncdn														Tollip			Ski
Pold3			Nckap5l														Tomm40			Skint3
Poldip3			Nckipsd														Tor1aip1			Skp2
Polr2c			Ncoa2														Tor1aip2			Slc10a7
Polr2g			Ncoa4														Tor3a			Slc12a2
Polr3c			Ncor2														Tpbg			Slc13a2
Pomp			Ncs1														Tpbpa			Slc14a1
Pop4			Ndc1														Tpi1			Slc15a2
Postn			Ndc80														Tpm2			Slc16a13
Pou2f2			Nde1														Tpm3			Slc16a7
Pou3f1			Ndor1														Tpm3-rs7			Slc17a5
Ppa1			Ndrg2														Tpm4			Slc17a9
Ppargc1b			Ndrg3														Tpp2			Slc18b1
Ppfibp1			Ndst1														Tpst1			Slc19a1
Pphln1			Ndufaf4														Tra2a			Slc22a18
Ppig			Ndufaf7														Tra2b			Slc25a13
Ppip5k2			Nectin1														Traf1			Slc25a23
Ppm1e			Nedd9														Traf2			Slc25a27
Ppm1k			Neil1														Traf3			Slc25a30
Ppm1l			Neil2														Traf3ip2			Slc25a35
Ppme1			Neil3														Trafd1			Slc25a40
Ppp1r10			Nek1														Trappc2			Slc25a42
Ppp1r11			Nek2														Trappc4			Slc26a11
Ppp1r12a			Nek3														Trappc6b			Slc27a6
Ppp1r13b			Nek4														Trem1			Slc29a3
Ppp1r15a			Nek8														Trem3			Slc2a8
Ppp1r15b			Nek9														Treml2			Slc2a9
Ppp1r2			Nelfa														Treml4			Slc35a1
Ppp2ca			Nemp2														Trib1			Slc35e2
Ppp2r1a			Nepro														Trib3			Slc36a1
Ppp2r1b			Neu1														Trim13			Slc36a2
Ppp2r2a			Neurl1a														Trim30a			Slc37a1
Ppp2r2d			Neurl1b														Trim30d			Slc37a2
Ppp2r5a			Neurl4														Trim35			Slc38a9
Ppp2r5b			Nfam1														Trim56			Slc40a1
Ppp2r5e			Nfatc1														Triobp			Slc41a3
Ppp3ca			Nfatc2														Trip10			Slc43a2
Ppp4r1			Nfatc3														Trmo			Slc43a3
Ppp4r2			Nfe2														Trmt5			Slc45a4
Ppp4r3a			Nfe2l1														Trmt61a			Slc46a1
Ppp6c			Nfia														Trp53i11			Slc46a3
Ppp6r1			Nfic														Trp53rka			Slc50a1
Pramef8			Nfkbil1														Trpm4			Slc52a3
Prdm9			Nfx1														Tsc22d2			Slc5a3
Prdx1			Ngly1														Tshz1			Slc5a6
Prdx2			Ngrn														Tspan3			Slc6a19
Prdx4			Nhej1														Tspo			Slc7a4
Prdx5			Nhlrc1														Tspyl3			Slc8a1
Prdx6			Nhlrc3														Tsr1			Slc9a7
Prelid3b			Nhsl2														Ttc39c			Slc9a9
Prg2			Nicn1														Ttl			Slco2b1
Prkaa1			Nid2														Ttpal			Slco4a1
Prkcd			Nifk														Tuba1c			Slit1
Prkce			Nim1k														Tuba4a			Slx1b
Prkcq			Nipa1														Tubb4b			Smad7
Prkd3			Nipal3														Tubb5			Smagp
Prkx			Nipsnap1														Tubb6			Smarca2
Prm1			Nisch														Tusc1			Smc3
Prmt9			Nkapl														Txk			Smg6
Prnp			Nkrf														Txlnb			Smim10l2a
Procr			Nle1														Txn1			Smim14
Pros1			Nlk														Txndc9			Smim24
Prpf38a			Nlrc3														Txnl1			Smpd2
Prpf38b			Nlrc4														Txnrd1			Smpd3
Prpf4			Nlrp1b														U2af1			Smpd5
Prpsap1			Nlrx1														U90926			Smyd3
Prr5l			Nmnat3														Uba1			Smyd4
Prrc2c			Nmrk1														Ubash3b			Snap47
Prrg4			Noa1														Ube2d3			Snn
Prss46			Nob1														Ube2e2			Snrk
Psat1			Noc2l														Ube2f			Snta1
Psd4			Nol12														Ube2j1			Snx14
Psip1			Nol6														Ube2j2			Snx15
Psma2			Nol8														Ube2k			Snx29
Psma3			Nol9														Ube2l6			Snx30
Psma4			Nolc1														Ube2m			Snx32
Psma5			Nop14														Ube2o			Snx33
Psmb10			Nop16														Ube2s			Snx5
Psmb2			Nop2														Ube2z			Snx8
Psmb4			Nop56														Ublcp1			Snx9
Psmb6			Nop58														Ubqln1			Socs2
Psmb7			Nop9														Ubr4			Socs6
Psmb8			Nos1ap														Ubtd2			Sorbs3
Psmb9			Nosip														Ubxn8			Sord
Psmd10			Nostrin														Uchl1			Sorl1
Psmd11			Notch4														Ugcg			Sort1
Psmd12			Noxo1														Ugdh			Sox4
Psmd6			Npc1														Ugt1a6b			Spaca9
Psmd7			Npff														Unc5b			Spata24
Psmd8			Nphp3														Upk3b			Spata2l
Psme1			Nphp4														Upp1			Spata33
Psme2			Npvf														Urah			Spata7
Psme2b			Nr1d1														Urb1			Spc24
Psme4			Nr2c2														Urb2			Spef2
Psmf1			Nr2c2ap														Usb1			Spice1
Pstpip1			Nr2f6														Uso1			Spns2
Pstpip2			Nr4a1														Usp10			Spns3
Ptafr			Nr6a1														Usp18			Sptbn1
Ptbp3			Nsd1														Usp25			Srd5a1
Ptcd1			Nsdhl														Usp31			Srgap3
Ptchd1			Nsl1														Usp4			Srl
Ptges			Nsmf														Uspl1			Srpk2
Ptgir			Nsun5														Ust			Srpk3
Ptgs2			Nt5c3b														Utp11			Srr
Ptk2			Nt5e														Utp18			Ssbp2
Ptk2b			Nthl1														Utp20			Ssbp3
Ptma			Ntmt1														Utp4			Ssh2
Ptms			Ntpcr														Uts2b			St6gal1
Ptpn1			Nuak1														Vamp8			St6galnac4
Ptpn13			Nudcd1														Vapa			St6galnac6
Ptpn2			Nudt1														Vasp			St8sia4
Ptpn23			Nudt12														Vav1			Stag3
Ptpn9			Nudt14														Vbp1			Stambpl1
Ptprc			Nudt16														Vcam1			Stard4
Ptprj			Nudt16l1														Vcan			Stard8
Ptprm			Nudt21														Vcl			Stard9
Ptpro			Nudt4														Vdac3			Steap3
Pttg1			Nudt6														Vegfc			Stil
Ptx3			Nudt7														Vezt			Stk11ip
Pum2			Nudt8_2														Vim			Stk26
Pura			Nuf2														Vma21			Stk36
Pus10			Numbl														Vmp1			Stkld1
Pxk			Nup107														Vnn3			Stn1
Pxmp2			Nup155														Vps37c			Stradb
Pycard			Nup188														Vta1			Strbp
Pydc3			Nup43														Vti1a			Stx17
Qpct			Nup62														Wbp11			Stx2
R3hcc1l			Nup85														Wdfy3			Stxbp4
Rab1			Nupl2														Wdr1			Stxbp6
Rab10			Nupr1l														Wdr36			Sugct
Rab11fip1			Nxpe4														Wdr37			Sulf2
Rab12			Nxpe5														Wdr43			Sult1a1
Rab18			Nynrin														Wdr74			Suox
Rab19			Oat														Wfdc17			Supt3
Rab20			Ocel1														Wfdc21			Susd3
Rab21			Ocrl														Whamm			Sv2a
Rab22a			Odf2														Wnt6			Svip
Rab28			Ogfod1														Wsb1			Syne1
Rab29			Ogfod2														Wsb2			Syne3
Rab32			Ogg1														Wtap			Syngap1
Rab33b			Oit3														Xaf1			Syngr1
Rab38			Olfml2b														Xkr8			Synj2
Rab3ip			Olfml3														Xylt2			Syp
Rab43			Ophn1														Yars			Syt11
Rab5a			Oplah														Ybx3			Syt8
Rab5c			Orai1														Yipf4			Tab1
Rab7			Orai3														Yrdc			Tacc2
Rab7b			Orc2														Ywhae			Tada2a
Rab8b			Orc5														Ywhag			Tal1
Rab9			Ormdl1														Ywhaz			Tanc1
Rabepk			Ormdl3														Zbp1			Tanc2
Rabgap1l			Osbpl11														Zbtb18			Tarsl2
Rabgef1			Osbpl2														Zbtb21			Tatdn3
Rad54b			Osbpl3														Zbtb32			Tbc1d10c
Raf1			Osbpl7														Zbtb7a			Tbc1d14
Rala			Oscp1														Zc2hc1a			Tbc1d15
Ralgds			Osgepl1														Zc3h12a			Tbc1d16
Ranbp1			Osgin1														Zc3h12c			Tbc1d17
Ranbp2			Otud3														Zcchc2			Tbc1d2
Rap1b			Otulin														Zdhhc12			Tbc1d30
Rap1gap2			Oxa1l														Zdhhc18			Tbc1d31
Rap1gds1			Oxld1														Zdhhc2			Tbc1d32
Rap2c			Oxnad1														Zdhhc21			Tbc1d4
Rapgef2			P2rx7														Zdhhc5			Tbc1d5
Rarres1			P2ry1														Zdhhc6			Tbc1d8
Rars			P2ry2														Zeb1			Tbccd1
Rasa4			P3h1														Zeb2			Tbl1xr1
Rasgef1b			P4ha2														Zfand3			Tbx6
Rasgrp1			Pabpc4														Zfand5			Tbxas1
Raver2			Pabpn1														Zfp131			Tcaf1
Rbbp6			Pacsin2														Zfp143			Tcea2
Rbbp8			Padi2														Zfp263			Tceal1
Rbl1			Pafah2														Zfp275			Tceanc
Rbm11			Paics														Zfp281			Tcf19
Rbm12			Paip2														Zfp36			Tcf4
Rbm12b2			Paip2b														Zfp366			Tchp
Rbm17			Pak1														Zfp407			Tcp11l2
Rbm41			Palb2														Zfp503			Tctex1d2
Rbm43			Pald1														Zfp513			Tctn1
Rbm47			Palld														Zfp558			Tctn3
Rbm7			Pan3														Zfp593			Tdp2
Rbms1			Pank1														Zfp639			Tecpr1
Rbms2			Pank3														Zfp653			Tedc1
Rbmx2			Pank4														Zfp654			Tedc2
Rbpj			Paox														Zfp719			Tef
Rc3h2			Papd5														Zfp800			Tesk2
Rcan1			Paqr4														Zfp811			Tesmin
Rcbtb1			Paqr7														Zfp819			Tex261
Rcc1			Parp1														Zfp821			Tex9
Rcn1			Parp16														Zfp948			Tfap4
Rcn2			Parp6														Zhx2			Tfdp2
Rdh12			Parpbp														Zmynd15			Tfeb
Rdx			Pars2														Znfx1			Tgfb3
Reep3			Parvg														Znhit1			Tgfbr1
Rel			Pask														Znrf1			Tgfbr2
Rela			Patz1														Zswim4			Thap11
Relb			Paxx														Zufsp			Thap3
Rfc3			Pbk														Zwint			Them6
Rfc5			Pbx3														Zyx			Thnsl2
Rfx5			Pbxip1																	Thsd1
Rgcc			Pcbp3																	Thtpa
Rgl1			Pccb																	Ticrr
Rgs1			Pcgf2																	Tifab
Rgs12			Pcgf6																	Timm21
Rgs14			Pck2																	Timp2
Rgs16			Pcmtd2																	Tinf2
Rgs3			Pcnt																	Tjp3
Rgsl1			Pcnx3																	Tk1
Rhbdf2			Pcnx4																	Tk2
Rhoc			Pcyox1																	Tlcd1
Rhoh			Pcyox1l																	Tle1
Rhou			Pcyt1b																	Tle2
Rhov			Pcyt2																	Tle6
Ric1			Pdcd4																	Tlr4
Rictor			Pde3b																	Tlr5
Rilpl1			Pde4d																	Tlr9
Rilpl2			Pdf																	Tm6sf1
Rin2			Pdgfa																	Tmc6
[truncated: 1,396 more rows]

## Sheet: TLR3 & TLR7 overlap
Up-regulated																			Down-regulated
1637 genes of TLR3 unique			1141 genes of common			838 genes of TLR7 unique													1765 genes of TLR3 unique			1629 genes of common			743 genes of TLR7 unique
A4galt			Abcc5			Aars													Aacs			Aaed1			Aaas
Aar2			Abhd17b			Abcc1													Aars2			Aagab			Abca8b
Abcb10			Abr			Abcc4													Aarsd1			Aamdc			Abcb1a
Abcb1a			Abracl			Abce1													Aasdhppt			Aasdh			Abcb1b
Abcb1b			Abtb2			Abcf2													Aatf			Aatk			Abhd12
Abcg1			Acat3			Abhd17c													Abca1			Abca2			Abhd3
Abhd16a			Acbd3			Abi1													Abca5			Abca6			Abhd6
Abhd6			Acod1			Acp2													Abcb4			Abca9			Acaa2
Abl2			Acot7			Acp5													Abcb6			Abcb7			Acad8
Acaa1a			Acot9			Acpp													Abcc1			Abcb8			Acot13
Acadl			Acsl1			Acsbg1													Abcd3			Abcc10			Acss1
Acap2			Acsl4			Acsl5													Abce1			Abcc3			Actr8
Acer3			Actb			Actg1													Abcf3			Abcd2			Adat2
Actr10			Actr2			Acvr1b													Abhd11			Abcd4			Adgre5
Acvr1			Actr3			Acvrl1													Abhd17c			Abcg2			Aim2
Acyp2			Adam17			Adam19													Abhd4			Abcg3			Ak8
Adam9			Adam3			Adam8													Abi2			Abhd14a			Akap13
Adamts6			Adar			Adamtsl5													Abl1			Abhd14b			Akap3
Adap1			Adgrg6			Adgb													Abraxas1			Abhd15			Akap7
Adap2			Adhfe1			Adgre1													Acap1			Abhd17a			Akr1b10
Adck1			Adm			Adgrl2													Acat2			Abhd8			Akr1c12
Adgrg7			Adora2a			Adrm1													Acbd5			Abi3			Aldh1l2
Adnp			Adora2b			Aen													Acly			Abtb1			Alms1
Adprm			Adora3			Afp													Acot11			Acad10			Amacr
Adra1a			Adprh			Ago3													Acox1			Acad11			Amer1
Aebp2			Aff1			Agpat2													Acpp			Acad12			Angel1
Afap1			Agfg1			Agpat4													Actn1			Acadm			Angptl3
Aftph			Agtrap			Agpat5													Actr5			Acads			Angptl7
Ahcyl1			Aida			Agrn													Acvr1b			Acap3			Ankrd13b
Ahcyl2			Aig1			Ahctf1													Acyp1			Accs			Ankrd42
Ahi1			Akirin1			Ahnak2													Adal			Aco1			Apobec1
Ahsa1			Aldh1b1			Aimp2													Adam19			Acot1			Apoc1
Aif1			Alpk1			Ak2													Adam1a			Acot2			Arhgap15
Aim2			Ankib1			Ak4													Adamtsl4			Acox3			Arhgap6
Akap12			Ankrd66			Akirin2													Adarb1			Acp6			Arhgef18
Akap7			Anp32a			Alas1													Adat1			Acrbp			Arl4c
Akr1a1			Anpep			Aldh6a1													Adat3_2			Acsf2			Armc3
Akr1b3			Anxa1			Aldoa_1													Adck5			Acsl3			Arntl2
Akt3			Anxa4			Alg9													Adcy2			Acvr2b			Arsb
Alcam			Anxa5			Alkbh5													Add1			Acy3			Ascc1
Aldh1l1			Anxa7			Alyref2													Adipor1			Ada			Asrgl1
Alg13			Aoah			Ambp													Ado			Adam10			Atad5
Ambra1			Ap3s1			Amd1													Adpgk			Adam22			Atg10
Amigo3			Apobec3			Amd2													Adprhl2			Adamts10			Atl1
Amn1			Apol9a			Ammecr1l													Aff4			Adcy3			Atm
Amotl2			Apol9b			Ampd3													Afg3l1			Adcy7			Atp6v0d2
Anapc10			Arf4			Ankrd33b													Afg3l2			Adcy9			Atp8a1
Angpt1			Arf6			Ankrd37													Agap3			Add3			Auh
Ankfy1			Arhgap29			Anp32b													Agl			Adgre4			B3gnt5
Ankle2			Arhgap30			Antxr1													Ago1			Adgrg1			B4galt4
Ankrd17			Arhgef3			Anxa2													Ago3			Adgrg3			B9d1
Ankrd50			Arid3b			Ap2b1													Agpat5			Adi1			Baiap2
Anks1			Arl5c			Apba3													Ahdc1			Adipor2			Bank1
Anxa6			Armc5			Apbb1ip													Ahr			Adrb2			Bard1
Ap1s3			Armcx3			App													Aifm1			Adss			Bbc3
Ap3b1			Arpc5			Appbp2													Akap1			Adssl1			Bbs1
Ap3m2			Ascc3			Arap1													Akap10			Afap1l1			Bbs10
Apaf1			Ass1			Arfgap3													Akap11			Afmid			Bbs5
Apba1			Atf3			Arg1													Akap8			Agap1			Bcas3
Aplnr			Atp10a			Arg2													Akna			Agbl3			Bcl9l
Apmap			Atp11a			Arhgap26													Akr1e1			Agbl5			Bco2
Apobec4			Atp6v0c			Arhgap27													Akt1s1			Agfg2			Bhlhb9
Apod			Atp6v1e1			Arhgap4													Aktip			Agmo			Bicral
Apol10b			Atrnl1			Arhgdia													Aldh16a1			Ago4			Bmp2
Apol7c			Azi2			Arl1													Aldh18a1			Ahrr			Bpgm
Apon			B3gnt2			Arl8a													Aldh3b1			Ajuba			Bphl
Apool			B4galt5			Armc7													Alg2			Ak1			Brdt
Arap2			Bahd1			Arpin													Alkbh7			Ak3			Brip1
Arcn1			Basp1			Arv1													Alkbh8			Akap8l			Bscl2
Arel1			Batf2			Asb1													Amigo1			Akr7a5			C1qtnf12
Arf1			Baz1a			Asb6													Ampd2			Alad			C2cd5
Arf3			Bcl2a1a			Ascl2													Ampd3			Aldh4a1			C77080
Arf5			Bcl2a1b			Asns													Anapc16			Aldh5a1			C8g
Arfgef1			Bcl2a1d			Atad3a													Angel2			Aldh9a1			Calml4
Arfip1			Bcl2l1			Atf1													Ankhd1			Alg6			Camk1
Arhgap10			Bcl3			Atf4													Ankrd11			Alkbh2			Camk2b
Arhgap15			Bcl6			Atf6b													Ankrd13d			Alox5			Camkmt
Arhgap17			Bclaf3			Atic													Ankrd37			Alox5ap			Capn5
Arhgap28			Bdp1			Atn1													Ankrd46			Als2cl			Card11
Arhgap31			Birc3			Atp2a2													Anks3			Amot			Card6
Arhgap8			Blcap			Atp2b4													Ankzf1			Amt			Casp2
Arhgef37			Bmi1			Atp6v1h													Anln			Amz1			Casp3
Arhgef5			Bst1			Atxn2													Ano8			Ang			Casp6
Arid1a			Bst2			Atxn7l3													Anp32b			Angptl2			Cbx5
Arid2			Btaf1			Azin1													Aoc2			Angptl4			Cby1
Arid4a			C1ra			B3galt6													Aox1			Angptl6			Ccdc120
Arid4b			C1s1			Batf													Ap1s2			Ank			Ccdc14
Arid5a			C3			Bcar1													Ap5s1			Ank1			Ccdc171
Arid5b			C3ar1			Bcl10													Ap5z1			Ankle1			Ccdc173
Arih1			C5ar1			Bcl2l2													Apba3			Ankmy2			Ccdc181
Arl4a			Cabp4			Bcorl1													Apbb1ip			Ankrd10			Ccdc34
Arl4c			Calb2			Bhlhe41													Apbb2			Ankrd24			Ccdc39
Arl5a			Calcb			Bicd2													Apex1			Ankrd26			Ccdc89
Arl5b			Calm1			Blvrb													Appl1			Ankrd44			Ccng2
Arl6ip1			Cap1			Blzf1													Appl2			Ankrd9			Cd200r1
Armc3			Capns2			Bmp1													Aqp9			Anks6			Cd300lf
Armc8			Caprin1			Bmp2k													Arfgef2			Ap1b1			Cd79a
Armcx2			Capza2			Bmt2													Arfip2			Ap2a2			Cd81
Armcx6			Car13			Bnip1													Arhgap21			Ap4m1			Cdc14a
Arpc2			Car2			Bnip3													Arhgap26			Apc			Cdc45
Arsi			Carhsp1			Bop1													Arhgap27			Apcdd1			Cdkal1
Art2a-ps			Carmil1			Brix1													Arhgap35			Aph1b			Cdkn2c
Art3			Casp1			Brpf1													Arhgap4			Aph1c			Celf2
Arxes2			Casp4			Btg2													Arhgef1			Aplf			Cenph
Asah2			Cav1			Btg3													Arl10			Arap3			Cep57l1
Asap3			Cbfb			Bysl													Arl16			Arfgef3			Cep89
Asb11			Cbwd1			Bzw1													Arl2bp			Arhgap18			Cerkl
Asb13			Ccdc122			Cables2													Armc1			Arhgap19			Cfap126
Asb3			Ccdc25			Cacnb3													Armc6			Arhgap22			Cfap45
Asf1a			Ccdc50			Calcrl													Armc7			Arhgap24			Chaf1b
Asgr2			Ccdc71l			Camkk1													Armt1			Arhgap39			Chd9
Asph			Ccdc86			Camkk2													Arrb1			Arhgap45			Chn2
Asprv1			Ccdc88b			Camp													Arrb2			Arhgap9			Chst15
Aste1			Ccl12			Camta2													Arrdc1			Arhgef10l			Clec10a
Atad1			Ccl2			Cars													Arsa			Arhgef39			Cnot6l
Atad2b			Ccl22			Cavin4													Arv1			Arhgef4			Cntd1
Atg16l1			Ccl3			Cbl													Asap1			Arhgef6			Cntln
Atg3			Ccl4			Ccdc58													Asap2			Arl11			Col20a1
Atg4d			Ccl5			Ccr3													Asb2			Arl15			Cpeb3
Atl3			Ccl7			Cct8													Ascl2			Arl4d			Cped1
Atm			Ccl9			Cd209g													Asf1b			Armc9			Cpt1a
Atp11b			Ccnc			Cd24a													Asl			Arrdc2			Crebrf
Atp13a1			Ccnd2			Cd300ld2													Asns			Arrdc3			Crtc1
Atp1b2			Ccnyl1			Cd302													Asnsd1			Arsg			Cryba4
Atp1b3			Ccr1			Cd36													Aspscr1			Arsk			Crybg3
Atp5f1			Ccr7			Cd55													Asxl1			As3mt			Cryl1
Atp6v0a2			Ccr9			Cdc25a													Asxl2			Asb4			Ctla2b
Atp6v1b2			Ccrl2			Cdc42bpa													Atad3a			Aspm			Ctnnal1
Atp6v1d			Cct3			Cdc42se1													Ate1			Atad2			Ctse
Atp6v1g1			Cd14			Cdc42se2													Atf5			Atf7ip			Ctsf
Atp8a1			Cd200			Cdh1													Atf7			Atg14			Cuta
Atp8b2			Cd244			Cdv3													Atg101			Atg16l2			Cx3cl1
Atp9b			Cd274			Ceacam19													Atg4c			Atg2a			Cyb5d2
Atxn1l			Cd2ap			Cebpd													Atg5			Atg2b			Cyp27a1
Atxn7			Cd300e			Celsr3													Atg7			Atg9b			Cyp2j6
Atxn7l1			Cd38			Cenpt													Atg9a			Atmin			Cyp4f17
Avl9			Cd40			Cep83													Atic			Atp10d			Cyth1
Awat2			Cd47			Chac1													Atl2			Atp13a2			Dab2
Axl			Cd53			Chchd4													Atp13a3			Atp23			Dalrd3
B2m			Cd69			Chpf													Atp2b1			Atp5s			Dapp1
B3galnt1			Cd72			Chpf2													Atp6v0a1			Atp6v1g2			Dars2
B3gnt5			Cd82			Cinp													Atrip			Atp8b4			Dclre1a
B4galt4			Cdc42ep2			Clec4a1													Atrn			Atraid			Dclre1c
Bach1			Cdc42ep4			Clec4a2													Atxn3			Atrx			Dcstamp
Bag1			Cdkn1a			Clec4d													Atxn7l2			Atxn1			Dcun1d4
Bag3			Cdyl			Clmp													Aunip			Aurkb			Ddhd1
Bak1			Cdyl2			Cln5													Aurka			Avpi1			Ddias
Bambi			Cebpb			Cnn2													B3galnt2			B3galt5			Decr1
Bank1			Cep85l			Col18a1													B3galt4			B3glct			Dennd1b
Bard1			Cept1			Colca2													B3galt6			B3gnt7			Dennd4c
Baz2a			Cers6			Cop1													B3gnt9			B3gnt8			Dexi
Bbip1			Cfb			Coro1b													B4galt7			B3gntl1			Dffb
Bbs1			Cflar			Cpeb2													Bag2			B4galnt1			Dhfr
Bbx			Cggbp1			Cpsf6													Bag5			B4gat1			Dhrs9
Bcar3			Ch25h			Creg2													Banp			Bach2			Dhx34
Bckdhb			Chac2			Csde1													Bbs12			Bag4			Diras2
Bcl2a1c			Chic1			Csf3													Bbs7			Bahcc1			Dirc2
Bcl2l14			Chic2			Ctnnd1													Bckdk			Bbs2			Disp1
Bcl7b			Chil1			Ctps													Bcl2l12			Bbs9			Dmpk
Bcl9			Chil3			Ctu1													Bcorl1			Bcas1			Dnaaf3
Bco2			Chmp4b			Ctu2													Bend3			Bckdha			Dnajb13
Bend6			Chst11			Cxcl3													Bend4			Bcl7a			Dnajc9
Bend7			Chst7			Cysltr1													Best1			Bcs1l			Dnal1
Bfar			Ciapin1			Dcaf13													Bhlhe41			Bex6			Dnase1l3
Bhlhb9			Ciart			Dda1													Bicd2			Bicdl1			Dnhd1
Bicra			Clcf1			Ddt													Bin2			Bin1			Dnmt3b
Bicral			Clcn6			Ddx21													Birc5			Bivm			Dock1
Bid			Clcn7			Ddx39													Blm			Bmf			Dock2
Birc2			Cldnd1			Ddx54													Bloc1s5			Bmyc			Dpm3
Birc6			Clec12a			Degs1													Blvra			Bola1			Dppa3
Blmh			Clec2d			Dennd6a													Bnip3			Bora			Dpy19l1
Bloc1s4			Clec4e			Dera													Bnip3l			Borcs6			Dtd1
Bloc1s6			Clec5a			Dhx15													Bola2			Borcs8			Dtd2
Bmp10			Clic4			Dkc1													Brat1			Brca1			Dync2h1
Bmp2			Clint1			Dmxl2													Brd1			Brca2			Dyrk1b
Bmp8a			Clip1			Dnajb4													Brd3			Btbd2			Dzip3
Bmpr2			Clip2			Dnajb5													Brd3os			Btbd6			E2f8
Bod1			Cmpk2			Dnajc21													Brd8			Btnl2			Ebpl
Brd2			Cmtr1			Dner													Bri3bp			Bub1b			Echdc1
Brdt			Cndp2			Dnmt3l													Btbd1			C1qtnf6			Eci1
Bri3			Cnn3			Dock7													Btbd11			C2cd2l			Efcab7
Brip1			Cnot7			Dok2													Btbd19			C5ar2			Efr3b
Brwd3			Coa5			Dpp9													Btbd8			Cables1			Eif2d
Btbd10			Cobll1			Draxin													Btd			Cabyr			Elmod2
Btbd7			Col4a2			E2f3													Btf3l4			Cacna1a			Elmod3
Btnl4			Coq10b			E2f4													Bub1			Cadm1			Emb
Btnl6			Coro2a			Ebna1bp2													Bysl			Calcoco1			Eml6
Btrc			Cox18			Ece1													C1galt1			Calhm2			Endod1
C1galt1c1			Cp			Eea1													C2cd2			Camk1d			Entpd1
C1qb			Cpd			Eef1e1													C87436			Camk2a			Entpd4b
C1rl			Cpeb4			Efhd2													Cacfd1			Caprin2			Eogt
C2			Creb3			Egln1													Cacnb1			Card9			Ermp1
C4b			Creb5			Egln2													Cad			Carf			Esr1
Caap1			Crim1			Egln3													Cald1			Cars2			Exoc6
Cab39l			Crk			Ehbp1l1													Calm2			Cass4			Eya1
Cacna1d			Csf1			Eid3													Camk2g			Catsperg1			Eya4
Cacnb2			Csf3r			Eif1ax													Camsap2			Cbr1			Fahd2a
Cacnb4			Csk			Eif2b3													Capn15			Cbx2			Fam102a
Cacul1			Csrnp1			Eif2s2													Capn7			Cbx3			Fam110b
Cacybp			Cst7			Eif3b													Carnmt1			Cbx6			Fam117a
Camk2d			Cstb			Eif3d													Carns1			Cbx7			Fam129a
Caml			Ctsc			Eif3j1													Casc3			Cbx8			Fam161b
Camsap1			Ctsz			Eif4a1													Casd1			Ccdc114			Fam167b
Capg			Cttn			Eif4ebp1													Cat			Ccdc125			Fam198b
Capn5			Cul3			Eif4g1													Catip			Ccdc15			Fam209
Capza1			Cxcl1			Eif5													Cav2			Ccdc157			Fam213a
Card19			Cxcl10			Elavl1													Cbfa2t2			Ccdc159			Fam216a
Cask			Cxcl11			Elk1													Cbl			Ccdc163			Fam227a
Casp12			Cxcl16			Emc6													Cbr3			Ccdc166			Fam229b
Casp2			Cxcl2			Eme1													Ccdc112			Ccdc18			Fam234a
Casp3			Cxcl9			Emilin2													Ccdc115			Ccdc189			Fam26f
Casp7			Cybb			Eml2													Ccdc134			Ccdc191			Fam3c
Casp8			Cycs			Eno1													Ccdc137			Ccdc28b			Fam53a
Cast			Cyfip1			Epha4													Ccdc28a			Ccdc57			Fam53b
Casz1			Daam1			Ero1l													Ccdc47			Ccdc62			Fam84b
Cblb			Daxx			Errfi1													Ccdc61			Ccdc69			Fanca
Cbx4			Dbnl			Esrra													Ccdc77			Ccl27a			Fancb
Ccdc14			Dcbld2			Ets1													Ccdc88a			Ccnh			Fanci
Ccdc146			Dck			Etv5													Ccdc93			Ccpg1			Fbxl19
Ccdc171			Dcun1d3			Exoc6b													Ccl6			Ccpg1os			Fbxo44
Ccdc173			Ddx19b			F11r													Ccm2			Ccr1l1			Fbxo8
Ccdc39			Ddx24			F13a1													Ccna2			Ccr2			Fbxo9
Ccdc59			Ddx58			Fam114a1													Ccnf			Ccsap			Fchsd1
Ccdc6			Ddx60			Fam129c													Ccny			Cd101			Fech
Ccdc63			Dennd1a			Fam162a													Cd151			Cd2			Fgd2
Ccl8			Denr			Fam174b													Cd163			Cd207			Fgd4
Ccnd1			Dgat2			Fam210a													Cd300c2			Cd28			Fgfbp3
Ccne1			Dgkh			Fam219a													Cd300ld			Cd300a			Fgfrl1
Ccne2			Dhx58			Fam221a													Cd3eap			Cd300c			Fig4
Ccnj			Diaph2			Fam43a													Cd59a			Cd300lb			Fkbp7
Ccnl1			Dio2			Fam57a													Cd93			Cd34			Fkbp9
Ccnl2			Dlg3			Fancf													Cd99l2			Cd46			Fn3krp
Ccser2			Dnaja2			Fastkd3													Cdc20			Cd79b			Foxo4
Ccz1			Dnajb1			Fbxl5													Cdc23			Cdadc1			Frmd4b
Cd164			Dnajb3			Fcrl1													Cdc25a			Cdan1			Fuca1
Cd180			Dock11			Fgr													Cdc42bpg			Cdc14b			Fuca2
Cd200r1			Dot1l			Fhl3													Cdc42se2			Cdc25b			Fuk
Cd200r2			Dpysl2			Fkbp1a													Cdca7			Cdc42ep3			Fut10
Cd200r4			Dram1			Flna													Cdca8			Cdc6			Fxyd5
Cd226			Dst			Fosl1													Cdip1			Cdc7			Fzd7
Cd300lf			Dtnb			Foxn2													Cdk1			Cdca2			Gadd45g
Cd52			Dtnbp1			Foxp1													Cdk18			Cdca3			Galk2
Cd68			Dtwd1			Fth1													Cdk2ap2			Cdca5			Galnt3
Cd74			Dtx2			Ftsj3													Cdk4			Cdca7l			Gamt
Cd80			Dtx3l			Fubp1													Cdk5r1			Cdk15			Ganc
Cd83			Dusp1			Fyb													Cdk8			Cdk2			Garnl3
Cd86			Dusp16			Fyttd1													Cdkn1b			Cdk20			Gatd1
Cdh5			Dusp2			G3bp1													Cdkn2aip			Cdk5rap3			Gatm
Cdhr4			Dusp4			Gadd45a													Cdkn2aipnl			Cdkl2			Gbp8
Cdk12			Dusp8			Galnt6													Cdkn2b			Cdnf			Gcfc2
Cdk13			Dync1i2			Gapdh													Cdkn3			Cdon			Gcsh
Cdk14			Eaf1			Gar1													Cdr2			Cdpf1			Gdf3
Cdk19			Ebi3			Gas8													Ceacam19			Cebpa			Gdf9
Cdk5rap2			Edn1			Gbe1													Cebpg			Cebpzos			Gemin2
Cdk6			Ednrb			Gclm													Cebpz			Cela1			Gin1
Cdkl3			Eef1akmt4			Gdf15													Celsr3			Cenpa			Gins3
Cdkl4			Egr1			Gdpd1													Cenps			Cenpf			Gk5
Cdkl5			Ehd1			Gipr													Cenpu			Cenpk			Glcci1
Cdkn2d			Eif1			Gkap1													Cenpv			Cenpn			Glyctk
Cds1			Eif1a			Glg1													Cep170b			Cenpo			Gmnn
Cdt1			Eif2ak2			Gnai3													Cep295			Cenpp			Gnal
Cebpe			Eif2s1			Gnat3													Cep55			Cep112			Gng11
Cenpe			Eif4e			Gnb2													Cep57			Cep128			Got1
Cenpj			Eif4g2			Gnl3													Cep78			Cep131			Gpr157
Cenpl			Eif6			Gpat3													Cers5			Cep164			Gpr162
Cep170			Ell2			Gpatch4													Chchd4			Cep19			Gpr171
Cep192			Elmo1			Gpi1													Chchd5			Cep250			Gpr35
Cep290			Eloc			Gpn2													Cherp			Cep44			Gpr65
Cep350			Elp5			Gramd1a													Chid1			Cep68			Gpt
Cfap126			Emp1			Grk5													Chka			Cep72			Gpt2
Cfap43			Eno2			Grwd1													Chkb			Cep97			Gpx7
Chchd7			Enpp2			Gsr													Chml			Cercam			Gramd1c
Chd1			Enpp4			Gsta3													Chsy1			Cerk			Gramd3
Chd7			Epsti1			Gstt4													Cib2			Cers4			Grasp
Chmp1b			Esd			Gtdc1													Cirbp			Cetn4			Gstk1
Chmp2a			Etf1			Gtf2f2													Ckap2l			Cfh			Gstm4
Chmp5			Ets2			Gtf3c5													Ckap4			Cgnl1			Gsto2
Chrac1			Etv1			Gtpbp4													Cks1b			Chaf1a			Gstz1
Chrna5			Exoc3l4			Gtpbp6													Cks2			Chd1l			Gtse1
Chst15			Ext1			Gys1													Clasrp			Chd3			Guf1
Chuk			Ezr			H60b													Clcn3			Chd3os			Guk1
Cish			F10			Hacd3													Clcn4			Chd6			Gyg
Cited2			F3			Hba-a2													Cldn12			Chek1			H2afy2
Clcn1			Fabp3			Hbb-bt													Clec4a2			Chek2			H2-DMa
Cldn23			Fam102b			Hcfc2													Clec4a3			Chp2			H2-DMb1
Clec10a			Fam129b			Hdgf													Clock			Chst10			Haspin
Clec1b			Fam214b			Heatr6													Clpb			Chst12			Hdac8
Clec7a			Fam222b			Heca													Clpp			Chst3			Hddc2
Clec9a			Fam241a			Hectd2													Cluh			Chtf18			Hdhd3
Clic1			Fam49a			Herpud1													Cmtm4			Ciita			Heatr5a
Clic5			Fam53c			Hif3a													Cmtr2			Cir1			Hectd4
Clk3			Fam72a			Hip1r													Cnbp			Cit			Hemk1
Cln3			Fam96b			Hk2													Cnn2			Ckap2			Hes6
Clp1			Fam98b			Hmgxb3													Cnot10			Ckb			Hhat
Clvs1			Farsa			Hmox1													Cnppd1			Clcn2			Hhex
Cmc4			Fas			Hnrnpa0													Cnpy3			Clec2i			Hint2
Cmip			Fbrs			Hnrnpa1													Coa4			Cln6			Hint3
Cmklr1			Fbxo30			Hnrnpab													Coa7			Clspn			Hist1h1e
Cmpk1			Fbxw11			Hnrnpf													Colgalt1			Cluap1			Hist1h3d
Cmtm6			Fcgr1			Hnrnpk													Comtd1			Cmah			Hist1h4i
Cndp1			Fcgr2b			Hpgds													Coro1a			Cmas			Hist3h2a
Cnep1r1			Fcgr4			Hpn													Coro1c			Cmbl			Hltf
Cnih4			Fcrl5			Hras													Cotl1			Cmc2			Hmga2
Cnksr1			Fcrlb			Hsd11b1													Cpsf1			Cmtm8			Hopx
Cnot4			Fgl2			Hsd17b12													Cpsf6			Cnnm2			Hoxb3
Cnp			Filip1l			Hsp90aa1													Cramp1l			Cnnm3			Hoxb4
Cntrl			Flii			Hsp90ab1													Crat			Cnpy4			Hsd17b11
Coch			Flnb			Hspa1l													Creb1			Cnr2			Hsf2bp
Cog4			Flrt2			Hspd1													Creb3l1			Cnrip1			Hspa4l
Col4a3bp			Flrt3			Hvcn1													Creb3l3			Cnst			Hspb6
Col6a1			Fmnl2			Idh3a													Crebl2			Cntnap1			Icam2
Col9a3			Fnbp1l			Ifitm2													Crebzf			Cntrob			Ick
Cops8			Fndc7			Ifitm7													Creg1			Coa6			Icos
Coq2			Fnip2			Igfbp7													Creg2			Cog7			Idh2
Coro7			Foxp4			Ikbkg													Crls1			Colec12			Ift122
Cox15			Fpr1			Il1r1													Crtap			Comt			Ift172
Cox17			Fpr2			Impdh1													Crtc3			Coprs			Ift27
Cox6a2			Fscn1			Ipo5													Cry1			Coq10a			Ift74
Cox7a2			Fsd1l			Irak3													Cry2			Coq8a			Ikbip
Cpeb3			Fst			Itga1													Csnk1g2			Coq9			Ikzf2
Cpne3			Fus			Itga9													Ctbp2			Coro2b			Il18rap
Cpne8			Gadd45b			Itgal													Ctbs			Cpeb1			Inpp1
Cpsf2			Gas2l3			Itgam_1													Ctdsp1			Cpox			Inpp5k
Crbn			Gas7			Itgb2													Ctla2a			Cpped1			Intu
Crem			Gbgt1			Itpkc													Ctnnbip1			Cracr2a			Ipcef1
Cript			Gbp2			Itsn1													Ctps			Cracr2b			Isy1
Crkl			Gbp3			Jade2													Ctr9			Cradd			Itga4
Crlf2			Gbp4			Jcad													Ctu1			Creb3l2			Itga8
Crlf3			Gbp5			Jmjd6													Ctu2			Creld1			Itgb3bp
Cryba4			Gbp6			Jund													Cuedc1			Crocc			Itpr2
Crybg1			Gbp7			Kctd12													Cyb5b			Crot			Jup
Csf2rb			Gca			Kctd9													Cyb5d1			Cryz			Kank2
Csf2rb2			Gch1			Kdm3a													Cyb5r1			Csad			Kbtbd6
Csnk1a1			Gcnt2			Kdm4b													Cyhr1			Csnk1e			Kdm1b
Csnk1d			Gda			Kdm5b													Cyp20a1			Csrnp2			Khnyn
Csrp1			Gem			Kdm6b													Cyp4f16			Cstad			Kif19a
Csrp2			Gfi1b			Kif2a													Cyth3			Ctc1			Kif24
Ctnnal1			Ggct			Kif3c													Dag1			Ctdsp2			Kif5c
Ctrl			Gja1			Klf16													Dars			Ctdspl			Kif9
Ctsg			Gk			Klf7													Dbndd2			Ctif			Kitl
Ctss			Glipr2			Klk9													Dcps			Ctns			Klf2
Cul2			Glrp1			Kmt5a													Dctd			Cul7			Klf4
Cutc			Glrx			Kpna1													Ddhd2			Cul9			Klrb1a
Cwc15			Gls			Kpnb1													Ddi2			Cx3cr1			Kmo
Cwf19l2			Gna13			Kri1													Ddit4			Cxcl14			Lamb2
Cxcr5			Gnb1			Ksr1													Ddx18			Cxcr3			Laptm4b
Cyfip2			Gng12			Lad1													Ddx27			Cxcr4			Lat2
Cyp2j6			Gng4			Lancl3													Ddx31			Cyb5rl			Lbh
Cysltr2			Gnptab			Larp4b													Ddx3x			Cyp2ab1			Lcmt1
Cyth1			Gpd2			Lca5													Ddx46			Cyp4f18			Letm2
Dazl			Gpr141			Lcp1													Ddx50			Cyp51			Lig1
Dbr1			Gpr18			Ldha													Ddx55			Cystm1			Lipt1
Dcaf6			Gpr31b			Leng1													Ddx56			Cytip			Llgl2
Dcp1a			Gpr55			Leng9													Decr2			Dagla			Lmo2
Dcp2			Gpr84			Lgr4													Def6			Daglb			Loxl3
Dcun1d1			Gpr85			Lilra5													Dennd2c			Dand5			Lpin2
Ddah2			Gprc5b			Limd1													Depdc1a			Dapk1			Lrrc1
Ddc			Gpsm2			Lonrf1													Depdc5			Dbp			Lrrc51
Ddhd1			Grb2			Lrfn1													Desi1			Dcaf17			Lrrk1
Ddx17			Grina			Lrrc25													Desi2			Dcaf4			Lsp1
Ddx4			Grk3			Lrrc8d													Dffa			Dcaf8			Ly6a
Dedd			Gsap			Lrrfip2													Dgcr8			Dchs1			Lyst
Dek			Gspt1			Lsm11													Dhdh			Dctpp1			Lzts2
Dennd1b			Gstt1			Ltb													Dhrs7b			Ddb2			M1ap
Dennd2a			Gtf2a1			Ly6d													Dhx32			Ddx11			Maged1
Dennd3			Gtf2f1			Lyar													Dhx33			Deaf1_2			Maml2
Dennd4b			Gvin1			Lztfl1													Dhx40			Dedd2			Mamld1
Dennd6b			H2-Ab1			Mafg													Diexf			Def8			Man2b1
Dgka			H2-M2			Mak16													Dimt1			Dennd2d			Mansc1
Dhfr			H2-Q4			Malt1													Dip2a			Dennd4a			Map3k4
Dhrs9			H2-Q6			Map2k6													Dip2c			Depdc1b			Map3k9
Diaph1			H2-Q7			Map3k6													Dis3			Depdc7			Mapre2
Diras2			H2-T10			Map4k4													Dkc1			Deptor			Mcm4
Dlgap4			H2-T22			Map7d1													Dmac1			Derl3			Mcoln3
Dll1			H2-T24			Mapk7													Dmxl2			Dgkd			Mdh1
Dmtf1			H3f3b			Mapk8ip3													Dnaja3			Dglucy			Mertk
Dmwd			Hax1			Marco													Dnajb2			Dhcr24			Mettl15
Dnaaf3			Hba-a1			Mast2													Dnajb4			Dhcr7			Mettl17
Dnaja1			Hbb-bs			Mat2a													Dnajb9			Dhodh			Mfsd12
Dnajb6			Hcar2			Mdn1													Dnajc18			Dhrs3			Mfsd4b4
Dnajc12			Hck			Mecr													Dnajc27			Dhrs7			Mfsd9
Dnajc13			Hcls1			Med8													Dnajc3			Dip2b			Mgmt
Dnajc7			Hdac1			Memo1													Dnase1l2			Dlg4			Mgst2
Dnal1			Hdac9			Mettl6													Dnase2a			Dmac2			Mgst3
Dnase1l3			Hdc			Mex3d													Dnmt3l			Dmkn			Mindy4
Dnm1l			Heatr9			Mfap3l													Dnpep			Dna2			Mis18a
Dnmt3a			Heg1			Mfsd14b													Dock5			Dnaaf2			Mknk1
Dnmt3c			Helz2			Mgarp													Dock7			Dnajb14			Mllt3
Dock8			Herc6			Mier2													Dohh			Dnajc28			Mmp19
Dok1			Hif1a			Mif													Dok2			Dnmbp			Morn1
Dopey2			Higd1a			Mif4gd													Dolk			Dnmt1			Morn2
Dpf2			Hilpda			Mllt1													Dolpp1			Dnph1			Mppe1
Dpp4			Hivep1			Mlx													Donson			Dock9			Mpv17
Dpy19l1			Hivep2			Mmp10													Dpagt1			Dpep3			Mrps6
Dr1			Hivep3			Mmp8													Dpep2_2			Dscc1			Msh3
Dram2			Hn1			Mmp9													Dph1			Dsn1			Mta3
Drosha			Hnrnph2			Morc4													Dph2			Dstyk			Mtmr11
Dse			Hp			Mphosph10													Dph5			Dtl			Mttp
Dtd1			Hspa1a			Mpp6													Dph7			Dtx3			Mtus1
Dusp10			Hspa1b			Mras													Dpm1			Dtymk			Mxra8
Dusp11			Htra1			Mreg													Dtwd2			Dusp18			Myl12b
Dusp28			Htra4			Mrpl20													Dus1l			Dusp19			Myl6b
Dusp5			Icam1			Mrpl45													Dus3l			Dusp22			Myo5a
Dync1h1			Id1			Mrps18b													Dus4l			Dusp7			Nabp1
Dync1li1			Id2			Mrto4													Dusp12			Dut			Naip1
Dyrk2			Ier3			Ms4a4a													Dusp3			Dvl2			Napb
Dyrk4			Ifi203			Msto1													Dusp6			Dym			Nat8f1
E2f8			Ifi204			Mthfd1l													Dvl1			Dync2li1			Nat8f4
Eapp			Ifi205			Mthfd2l													Dynll1			Dynll2			Ncapg2
Edem1			Ifi206			Mtrr													E2f1			Dynlt1c			Nceh1
Efcab14			Ifi207			Myadm													E2f6			Dyrk3			Ncoa1
Efhb			Ifi209			Myb													E4f1			E2f2			Ncoa3
Efr3a			Ifi213			Mybbp1a													Ears2			E2f7			Ndfip1
Efr3b			Ifi214			Mybpc3													Echs1			Ear2			Nedd4l
Egr2			Ifi35			Myc													Ecsit			Edil3			Neo1
Ehd4			Ifi44			Myo1b													Eed			Eef2k			Neu3
Eif4e3			Ifi47			Myo1c													Eef2kmt			Eepd1			Nfix
Eif4enif1			Ifih1			Myo1d													Efcab11			Efhc1			Nit2
Eif4g3			Ifit1			Myrf													Egln1			Efnb1			Nlrp10
Elf1			Ifit1bl1			Naa15													Egln3			Ehhadh			Nlrp1a
Elf4			Ifit1bl2			Nab2													Ehbp1			Eif2ak3			Nme7
Elmod2			Ifit2			Nadk													Ehbp1l1			Eif2ak4			Nmral1
Eloa			Ifit3			Nae1													Ehmt1			Eif4ebp2			Npat
Emc4			Ifitm3			Napepld													Eid1			Elovl6			Nphp1
Eml4			Ifitm6			Ncf4													Eid2			Emc9			Npl
En2			Ifnar1			Nckap1													Eid2b			Emilin1			Nqo2
Endod1			Ifnb1			Nepro													Eif2b3			Enc1			Nr4a2
Eng			Ifrd1			Nfe2l1													Eif2b4			Endov			Nrm
Ep300			Ift22			Nhs													Eif3a			Engase			Nrp1
Ep400			Ift57			Nip7													Eif3j1			Enho			Nrros
Erap1			Igf2bp2			Nipsnap3b													Eif4a2			Eno3			Nsmce4a
Erbin			Igsf6			Nkrf													Eif4b			Entpd5			Nt5dc2
Esco1			Igsf9			Nln													Eif4ebp1			Entpd6			Nuak2
Esf1			Igtp			Nlrc4													Eif4ebp3			Epas1			Nubpl
Esr1			Iigp1			Nmd3													Eif5a2			Eps8			Nudt13
Esyt1			Ikbke			Nme6													Elk1			Ercc5			Nudt22
Etfa			Ikzf1			Nob1													Ell			Ero1lb			Numa1
Etnk1			Il10			Noc2l													Elmo2			Erp29			Nxf2
Etv3			Il12b			Noc3l													Elmsan1			Esco2			Oard1
Etv6			Il13ra1			Nol11													Elovl1			Etaa1			Olfr920
Evi2a			Il19			Nol12													Elp3			Etfbkmt			Omg
Evl			Il1a			Nol4l													Elp6			Etfdh			Opn3
Exoc6			Il1b			Nolc1													Emc1			Ethe1			Orc1
Exosc3			Il1f6			Nomo1													Emc8			Etl4			Osgep
Eya4			Il1f9			Nop14													Emp2			Exd1			Ostm1
F2r			Il1r2			Nop2													Emsy			Exo1			Otud7b
F7			Il1rap			Nop56													Endog			Exog			P2ry12
F8			Il1rn			Nop58													Eno1			Extl2			P2ry13
F9			Il21r			Nploc4													Enoph1			F5			P2ry14
Faah			Il23r			Npy													Epg5			F8a			P3h3
Fabp4			Il27			Nqo1													Epm2a			Fads1			Pacrg
Fabp5			Il2ra			Nrf1													Epm2aip1			Fads2			Pacs1
Fabp7			Il2rg			Nsfl1c													Epn1			Fads6			Padi4
Fam110a			Il4ra			Ntng2													Epn2			Fahd1			Palm
Fam111a			Il6			Nufip2													Eps15			Fam105a			Pard6a
Fam129a			Inhba			Nup54													Ercc4			Fam117b			Park2
Fam133b			Ino80			Nup62													Ercc6			Fam120c			Parn
Fam204a			Inpp5b			Nxpe3													Erf			Fam122b			Pced1b
Fam208b			Iqgap1			Nxt1													Erg28			Fam126b			Pcmtd1
Fam20b			Irak2			Ofd1													Ermard			Fam134b			Pcyt1a
Fam26f			Irf2bpl			Olfm4													Ern1			Fam13a			Pde4a
Fam3b			Irf7			Opa3													Ero1l			Fam160a2			Pde7a
Fam46a			Irgm1			Orai2													Errfi1			Fam161a			Pde7b
Fam46c			Irgm2			Orm1													Espl1			Fam171a1			Pde8b
Fam60a			Isg15			Otulin													Etfrf1			Fam185a			Pdgfc
Fam83f			Isg20			Oxsr1													Ets1			Fam187b			Pdgfrl
Fam84b			Ist1			P2ry2													Evi5			Fam189b			Pdia4
Fanca			Itga5			P4ha2													Exd2			Fam193b			Pdzk1ip1
Fanci			Itgb1			Pa2g4													Exo5			Fam199x			Pex1
Fap			Itgb7			Pacsin2													Exoc8			Fam210b			Pex26
Fbn1			Itgb8			Pak1ip1													Exosc1			Fam212b			Phactr1
Fbrsl1			Itpkb			Pak2													Exosc4			Fam214a			Phactr2
Fbxl14			Itpripl2			Panx1													Exosc5			Fam222a			Phlda3
Fbxo38			Jag1			Pcbp1													Exosc7			Fam234b			Phldb3
Fbxo4			Jak2			Pcdh19													Ezh1			Fam35a			Phlpp1
Fbxo42			Jun			Pcx													Faap100			Fam69a			Phpt1
Fbxo6			Junb			Pdcl3													Fads3			Fam78a			Pianp
Fbxo7			Kcmf1			Pdgfb													Fam107b			Fan1			Pidd1
Fbxw17			Kcna3			Pdgfrb													Fam109a			Fancd2			Pik3ip1
Fbxw7			Kctd5			Pdlim7													Fam109b			Fance			Pik3r3
Fcer1g			Khdrbs1			Pdpk1													Fam114a1			Fancg			Pip4k2a
Fcf1			Kif5b			Pdxp													Fam118b			Fancm			Pkib
Fcho2			Klf6			Pf4													Fam131a			Fasn			Pkig
Fem1c			Klra2			Pfkl													Fam136a			Fbf1			Pla2g16
Fez2			Kpna3			Pfn1													Fam168a			Fblim1			Pla2g2e
Fgd6			Kpna4			Pgam1													Fam168b			Fbxl20			Pla2g5
Fgfbp3			Krcc1			Pgd													Fam174a			Fbxo10			Plag1
Fgfrl1			Kremen1			Pgk1													Fam210a			Fbxo21			Plau
Fhad1			Lacc1			Phf23													Fam219b			Fbxo31			Plekhf1
Fhit			Lamc1			Phtf2													Fam43a			Fbxo32			Plxnc1
Fhod3			Larp1			Pik3cg													Fam45a			Fbxo36			Pmaip1
Ficd			Lats1			Pilrb1													Fam50a			Fbxo48			Pmepa1
Fignl1			Layn			Pilrb2													Fam57a			Fbxo5			Pnpla2
Filip1			Lcn2			Pim2													Fam83d			Fbxw10			Polk
Flt1			Lcor			Pim3													Fam98a			Fbxw4			Poll
Flt3l			Lcp2			Pinx1													Fam98c			Fcgrt			Pomk
Flt4			Lgals9			Pira2													Fancf			Fcor			Ppm1l
Fmr1			Lilr4b			Pitpnc1													Far1			Fdxr			Ppp3ca
Fnbp4			Lilrb4			Pitpnm1													Farsb			Fen1			Prcp
Fndc3a			Lims1			Piwil2													Fastkd3			Fgf11			Prdm9
Fnip1			Lipg			Pkm													Fbxl2			Fgfr1op			Prkd2
Focad			Lipn			Pkn3													Fbxl21			Fh1			Prrg4
Foxf1			Lmo4			Plbd2													Fbxl4			Fkbp14			Psrc1
Frmd4a			Lnpk			Plec													Fbxl6			Fkbp4			Ptch1
Frmd8			Lox			Plekha3													Fbxo47			Flcn			Ptpro
Fryl			Lpar1			Plekhg4													Fchsd2			Fli1			Pts
Furin			Lrp10			Plet1													Fdft1			Fmo5			R3hdm4
Fxr1			Lrp11			Plk3													Fdps			Fnbp1			Rab11fip5
Fyn			Lrrc4			Pmpca													Fdxacb1			Fndc10			Rab13
Fzd1			Lrrc59			Pno1													Fem1a			Foxn3			Rab19
Fzd5			Lrrc63			Pofut1													Fermt3			Foxo1			Rab38
G3bp2			Lrrc8c			Pofut2													Fgd3			Foxo3			Rab3d
Gabpb1			Lsm12			Pogk													Fgfr1			Foxred2			Rabepk
Gadd45g			Ly6c2			Pole4													Fhl3			Frat1			Rabl2
Galnt3			Ly6i			Polm													Fhod1			Frat2			Rad54b
Galnt7			Ly75			Polr2d													Fitm2			Frg2f1			Rad54l
Gas6			Ly9			Polr3d													Fkbp15			Frs3			Ranbp6
Gatad2a			Lyn			Pop7													Fktn			Fry			Rap2a
Gbp10			Lyrm1			Por													Flvcr1			Fsd2			Raph1
Gbp11			M6pr			Ppan													Fmnl1			Fut11			Rasal2
Gbp2b			Maf			Ppfia3													Fmnl3			Fut7			Rasal3
Gbp8			Maff			Ppfibp2													Fndc3b			Fv1			Rbbp9
Gbp9			Mafk			Ppm1h													Fntb			G0s2			Rcbtb1
Gcc1			Magi1_2			Ppm1n													Fosl2			Gab3			Rchy1
Gdf11			Magohb			Ppp1cb													Foxj3			Galc			Rdh10
Gemin6			Map10			Ppp1r12b													Foxk1			Galm			Rell1
Gemin7			Map2k1			Ppp1r13l													Foxk2			Galnt1			Rere
Gfpt2			Map3k8			Ppp1r14b													Foxn2			Galnt10			Rfc2
Ggps1			Map4			Ppp1r18													Fpgs			Galnt12			Rfc5
Ghitm			Map4k3			Ppp1r3b													Frmd6			Galnt9			Rfx3
Ghr			Mapk11			Ppp1r9a													Frrs1			Galt			Rgs1
Gins1			Mapk1ip1l			Ppp2cb													Ftsj1			Gan			Rgs16
Gjb2			Mapk6			Ppp3cc													Ftsj3			Gapt			Rgs18
Gla			Mapkapk2			Pprc1													Fubp1			Gatc			Rgs2
Gmeb2			2018-03-01			Prag1													Fuom			Gatsl2			Rhobtb2
Gmppb			2018-03-05			Prelid1													G2e3			Gatsl3			Rhoh
Gna14			Marcks			Prelid2													Gab1			Gba2			Rhoj
Gna15			Marcksl1			Prep													Gabarapl1			Gcdh			Rida
Gnb4			Mark2			Prex1													Gabpb2			Gcm2			Riiad1
Gng11			Mbd2			Prickle1													Gadd45a			Gcnt1			Rnase6
Gnrhr			Mbnl2			Prkab1													Gadd45gip1			Gdi2			Rnasel
Gns			Mcl1			Prkar2b													Gale			Gdpd3			Rnf167
Golga3			Mcmbp			Prkcb													Galnt11			Gdpd5			Rom1
Golph3			Mcoln2			Prokr1													Galnt4			Gfra4			Rpa3
Gosr1			Mcub_1			Prrc2a													Gart			Gga2			Rpain
Gpatch3			Mdfic			Prss50													Gas2			Ggcx			Rptor
Gpbp1			Mdm2			Psma6													Gas2l1			Ggt5			Rrm1
Gpc1			Med21			Psmb5													Gatb			Gigyf1			Rtl8c
Gphn			Mefv			Psmc1													Gclc			Glul			Rttn
Gpnmb			Met			Psmc5													Gdpd1			Gmpr			Rubcnl
Gpr108			Metap1			Psmd1													Gdpgp1			Gna12			Rundc3b
Gpr132			Mex3c			Psmd14													Gemin5			Gnb1l			Runx2
Gpr15			Mfsd6l			Psmd3													Gen1			Gnb5			Sat1
Gpr162			Mfsd7a			Psme3													Gfer			Gne			Scarb2
Gpr171			Micall1			Ptger2													Ggta1			Gng2			Scrn2
Gpr33			Micall2			Ptger4													Gid4			Gng7			Sdccag8
Gramd3			Mid1			Ptges3													Gipc2			Gngt2			Sdhaf4
Grap2			Mier3			Ptgr1													Git2			Gnpda1			Sdr42e1
Grhl1			Milr1			Ptp4a3													Glce			Golm1			Sectm1a
Grn			Mitd1			Ptpn11													Glo1			Gorasp1			Selenbp2
Gsdmd			Mitf			Ptpn12													Glrx5			Gpc2			Selenom
Gse1			Mlkl			Ptpn6													Glud1			Gpcpd1			Senp7
Gstcd			Mllt6			Ptpre													Gmpr2			Gpd1			Senp8
Gtf3c3			Mmadhc			Ptprn													Gna11			Gpd1l			Serhl
Gtpbp2			Mmp12			Pus7													Gnpat			Gpn3			Sesn3
Gyg			Mmp13			Pvr													Gnrh1			Gpr146			Setmar
Gypc			Mmp14			Pwp1													Golgb1			Gpr155			Sfi1
H2-Aa			Mmp25			Pwp2													Golim4			Gpr160			Sfxn4
H2afy			Mmp28			Rab31													Gpam			Gpr180			Sgk1
H2afy2			Mnda			Rab33a													Gpr137			Gpr183			Sh2d3c
H2-D1			Mndal			Rab6a													Gpr137b			Gpr19			Sh3d21
H2-K1			Mob1a			Rac2													Gpsm1			Gpr34			Shprh
H2-M3			Mob1b			Rac3													Gpsm3			Gpr68			Sigirr
H2-Oa			Mocs1			Rad23b													Gramd1a			Gpr82			Slc10a7
H2-Q5			Morf4l2			Rai14													Grhpr			Gprc5c			Slc14a1
H2-T23			Mov10			Ralb													Grk2			Gramd4			Slc15a2
Hal			Mrpl39			Ralgapa2													Grk5			Grk4			Slc18b1
Hamp			Mrpl52			Ran													Grk6			Gspt2			Slc22a18
Hap1			Ms4a4c			Rap2b													Grpel2			Gstt3			Slc25a40
Haspin			Ms4a6b			Rapgef1													Grwd1			Gtf2i			Slc29a3
Hat1			Ms4a6c			Rapgef5													Gss			Gtf2ird1			Slc38a9
Hbegf			Ms4a6d			Rasa2													Gsta3			H2afv			Slc43a3
Heatr5a			Ms4a7			Rasgrf1													Gstt2			H2-DMb2			Slc50a1
Heatr5b			Msantd3			Rassf1													Gtf2h2			Habp4			Slc52a3
Hectd4			Msn			Rassf10													Gtf3a			Hacd4			Slc6a19
Henmt1			Msr1			Rassf4													Gtf3c4			Hacl1_2			Slc8a1
Herc1			Msrb3			Rbm19													Gtpbp3			Hadh			Slc9a9
Herpud2			Mss51			Rbpms													Gucd1			Hagh			Smad7
Hhat			Mt2			Rcl1													Gxylt1			Haghl			Smagp
Hibadh			Mtdh			Rcor2													Gys1			Harbi1			Snn
Hinfp			Mtfr2			Reps1													Gzf1			Haus1			Snrk
Hipk2			Mthfd2			Rest													Gzmm			Haus3			Snx30
Hist3h2a			Mthfr			Rffl													H1f0			Haus4			Snx33
Hk1			Mtm1			Rftn1													H2afj			Haus5			Snx5
Hk3			Mtmr14			Rgs11													H2afx			Haus8			Socs2
Hmbox1			Mtmr7			Rgs9													H6pd			Havcr2			Socs6
Hmga1			Mtpn			Rheb													Hacd3			Hdac10			Sord
Hmga2			Mvp			Rhog													Hcfc1			Hdac11			Sorl1
Hmgn3			Mx1			Rhoq													Hcfc2			Hdac5			Spata2l
Hmgn5			Mx2			Rims3													Hdac2			Hdac6			Spata7
Hmox2			Mxd1			Ripor2													Hdac4			Hddc3			Spc24
Homer1			Myd88			Rlf													Hdac7			Hdhd5			Sptbn1
Hook2			Mylpf			Rlim													Heatr1			Hebp1			Srpk2
Hopx			Myo10			Rnase10													Heatr3			Hebp2			Ssbp2
Hoxb3			Myo1e			Rnd3													Heca			Hepacam2			St6galnac4
Hoxb4			N4bp1			Rnf11													Hectd3			Hes1			Stambpl1
Hp1bp3			Naa20			Rnf126													Helb			Hexdc			Stard8
Hpse			Naa25			Rnf128													Hexim1			Hey1			Stk26
Hrh2			Naaa			Rnf149													Hexim2			Hfe			Stk36
Hsdl2			Nab1			Rnf183													Hgh1			Hgf			Stx2
Hsf2bp			Naip2			Rnf19a													Hic2			Hibch			Sugct
Hsh2d			Nampt			Rnf6													Hid1			Hip1			Syngr1
Hspa2			Nap1l2			Rnmt													Hira			Hist1h1c			Syp
Hspa5			Nckap1l			Rnps1													Hirip3			Hist1h1d			Tal1
Htr2a			Ncoa5			Rpp38													Hjurp			Hist1h2ac			Tanc1
Htr2b			Ndel1			Rras													Hlcs			Hist1h2bc			Tatdn3
Htr7			Ndrg1			Rrn3													Hmgb1			Hist1h2bg			Tbc1d14
Htra2			Necap1			Rrp12													Hmgb3			Hist1h2bh			Tbc1d32
Htt			Nfe2l2			Rrp15													Hmgcs1			Hist2h2be			Tbxas1
Hus1			Nfkb1			Rrp9													Hmmr			Hmbs			Tcaf1
Hyal1			Nfkb2			Rrs1													Hnrnph1			Hmces			Tceanc
Idnk			Nfkbia			Rtl5													Hnrnpl			Hmg20a			Tcf4
Ido1			Nfkbib			Rtn2													Hnrnpr			Hnmt			Tchp
Ido2			Nfkbie			Ruvbl2													Homer3			Hoga1			Tctex1d2
Ids			Nfkbiz			Rwdd4a													Hook3			Homez			Tctn1
Ier5			Ninj1			Saa1													Hps4			Hoxa1			Tecpr1
Iffo2			Nlrc5			Saa2													Hsd17b7			Hoxa4			Tex9
Ifi202b			Nlrp3			Samsn1													Hsf1			Hpgd			Tgfbr2
Ifi27l2a			Nmi			Sdad1													Hsf4			Hs1bp3			Them6
Ifit3b			Noc4l			Sdc1													Hspa4			Hs2st1			Thnsl2
Ifna1			Noct			Sdccag3													Hspa9			Hscb			Timp2
Ifna11			Nod1			Sde2													Hsph1			Hsd17b4			Tjp3
Ifna14			Nod2			Sema4a													Htatsf1			Hyls1			Tk1
Ifna2			Nol10			Senp5													Hyal2			Ica1			Tlcd1
Ifna4			Nos2			Senp6													Hyi			Id3			Tlr4
Ifna5			Nox1			2018-09-11													Hyou1			Idh1			Tlr9
Ifna6			Npepps			Serp1													Iars			Iffo1			Tm6sf1
Ifna9			Nr1h3			Serpinb12													Iars2			Ifngr1			Tmem135
Igbp1			Nras			Serpine2													Ibtk			Ift140			Tmem140
Igf2bp3			Nrg1			Set													Ice1			Ift46			Tmem14a
Iglon5			Nrp2			Sez6l2													Ice2			Ift81			Tmem173
Igsf11			Nt5c3			Sf1													Ide			Igf1r			Tmem175
Igsf8			Nup98			Sfpq													Idi1			Igfbp4			Tmem19
Ikzf2			Nupr1			Sgca													Ier2			Igip			Tmem220
Il10ra			Oaf			Sh3bp5													Ifrd2			Il1rl1			Tmem86a
Il12rb1			Oas1a			Shisa3													Ift20			Impa2			Tmem87a
Il12rb2			Oas1b			Siah1a													Ift80			Inafm1			Tmem9
Il15			Oas1g			Siah2													Ift88			Inf2			Tmx2
Il15ra			Oas2			Siglece													Il16			Ing4			Tnfaip8l2
Il18			Oas3			Sirpb1a													Il1r1			Inpp4b			Tnfrsf26
Il18bp			Oasl1			Sirpb1c													Il1rl2			Inpp5j			Tnfsf13
Il18rap			Oasl2			Sla													Il6ra			Insig1			Tnfsf13b
Il33			Odc1			Slc11a1													Ilvbl			Insr			Tnfsfm13
Il3ra			Ogfr			Slc13a3													Imp3			Ints6l			Tnni2
Il5ra			Olfr56			Slc16a3													Imp4			Ints7			Tnni3
Il7			Olr1			Slc20a1													Impact			Ip6k1			Tpk1
Il7r			Optn			Slc25a10													Inafm2			Ipp			Traf5
Ildr1			Osgin2			Slc25a33													Incenp			Iqce			Traip
Ilf3			Osm			Slc27a4													Ing1			Iqcg			Trim11
Inca1			Otud1			Slc35g1													Ing2			Iqsec1			Trim6
Inpp1			Otud5			Slc39a13													Ing5			Irak1bp1			Trip6
Inpp5k			P2rx4			Slc39a14													Inpp5d			Irf4			Trmt10b
Inppl1			P2ry10b			Slc41a2													Invs			Isoc2b			Trove2
Insl6			P4ha1			Slc4a2													Ipmk			Itga6			Trp53inp1
Ints12			Pafah1b1			Slc4a7													Ipo11			Itgb3			Tspan33
Ints8			Pafah1b2			Slc7a1													Ipo13			Itgb5			Tst
Ints9			Papd7			Slc7a5													Ipo4			Itpr3			Ttc21b
Intu			Parp10			Slmap													Ipo7			Ivl			Ttc26
Iqcb1			Parp11			Sltm													Iqcc			Ivns1abp			Ttc30b
Iqgap2			Parp12			Smad1													Iqgap3			Jade1			Ttc39b
Iqsec2			Parp14			Smad2													Irak4			Jag2			Ttc7
Irf1			Parp9			Smap1													Irf2bp2			Jmjd8			Ttc8
Irf2			Pcdh7			Smg5													Irgq			Jmy			Txndc16
Irf5			Pcgf3			Smyd5													Irs2			Kantr			Ubxn2b
Irf8			Pcgf5			Snrpd1													Isca1			Kat6b			Ufsp1
Irf9			Pdcd10			Snx18													Itfg2			Kazald1			Uhrf1bp1
Isoc1			Pdcd1lg2			Snx25													Itpkc			Kbtbd3			Ulbp1
Itga4			Pde1b			Soat2													Itpripl1			Kcnd1			Urod
Itgae			Pde4b			Spaca6													Itsn1			Kcnj10			Usp30
Itgb1bp2			Pde5a			Spata5													Ivd			Kcnn1			Uvrag
Itpa			Pdk1			Spen													Izumo4			Kctd12b			Vamp5
Itpk1			Pdpn			Spic													Jcad			Kdelc1			Vav3
Itpka			Pdss1			Spidr													Jkamp			Kdelc2			Vdr
Itpr1			Peg10			Spint2													Jmjd6			Kdm2b			Vps26b
Jak3			Peli1			Spn													Jmjd7			Kdsr			Vps39
Jam2			Pfkfb3			Spred2													Josd1			Khk			Wdfy4
Jaml			Pfkp			Spred3													Kank3			Kif13b			Wdhd1
Jarid2			Pgap2			Sprr2d													Kansl2			Kif18a			Wdr35
Jdp2			Pgm2			Sprr2e													Kat14			Kif20b			Wdr62
Jmjd1c			Pgs1			Sprr2g													Kat2a			Kif21b			Wdr7
Jpt2			Phf11a			Sqstm1													Katnal1			Kif22			Wdr78
Kalrn			Phf11b			Srf													Kcnab2			Kif3a			Wdr91
Kansl1l			Phf11d			Srfbp1													Kcnj2			Kif5a			Wdyhv1
Kansl3			Phlda1			Srm													Kcnk13			Kif7			Wee1
Kars			Pi4k2b			Srsf6													Kcnk6			Kifap3			Wipf1
Kat2b			Pid1			Srxn1													Kctd1			Kifc2			Wrnip1
Kat6a			Piezo1			Ssh3													Kctd2			Kifc3			Xrcc5
Katna1			Pik3ap1			St18													Kctd7			Kiss1r			Yipf2
Kbtbd2			Pik3cb			St3gal1													Kctd9			Kiz			Zbtb8a
Kbtbd4			Pik3r5			St7													Kdelr2			Klc4			Zc3h6
Kcnab1			Pik3r6			Stap1													Kdm3a			Klf10			Zc4h2
Kctd10			Pilra			Stard7													Kdm4b			Klf11			Zcchc11
Kctd6			Pim1			Stau2													Kdm5b			Klf9			Zcchc24
Kdm1a			Pirb			Stfa2l1													Khsrp			Klhdc1			Zcwpw1
Kdm3b			Pkp4			Strap													Kif11			Klhl21			Zfand2a
Kdm7a			Pla1a			Suco													Kif13a			Klhl24			Zfp128
Kdr			Pla2g4a			Surf4													Kif14			Klhl25			Zfp14
Keap1			Pla2g7			Syk													Kif16b			Klhl33			Zfp141
Khnyn			Plac8			Syncrip													Kif18b			Klhl42			Zfp169
Kif1a			Plagl2			Syt7													Kif20a			Klhl6			Zfp219
Kif1c			Plaur			Tada2b													Kif23			Kmt5c			Zfp229
Kif4			Plcb3			Tal2													Kif2a			Krt80			Zfp277
Kif5c			Plek			Tapt1													Kif2c			Ksr2_1			Zfp3
Kif9			Plekha4			Tatdn2													Kifc1			Kyat1			Zfp324
Kitl			Plekha5			Tbc1d2b													Kifc5b			L2hgdh			Zfp358
Klf4			Plekhg1			Tbkbp1													Klf16			L3hypdh			Zfp39
Klf8			Plekhm3			Tbrg4													Klhdc2			Lamtor4			Zfp40
Klhl18			Plekho2			Tcerg1													Klhdc3			Lancl1			Zfp418
Klk1b11			Plk2			Tcof1													Klhdc8b			Lbr			Zfp442
Klra17			Plod2			Tcp1													Klhl12			Ldb1			Zfp446
Klra3			Plpp1			Tdgf1													Klhl15			Ldhb			Zfp455
Klrg2			Plpp3			Tecpr2													Klhl26			Ldhd			Zfp595
Klrk1			Plscr1			Tex10													Klhl36			Ldlrad3			Zfp605
Kmo			Plxdc2			Tfe3													Klhl7			Ldlrad4			Zfp677
Krit1			Pml			Tgfbi													Klhl8			Lfng			Zfp709
Krt16			Pnp_1			Tgm1													Knl1			Lgals4			Zfp772
Ktn1			Pnp2			Tha1													Knstrn			Lgi4			Zfp773
Kyat3			Pnpt1			Thg1l													Kntc1			Lhpp			Zfp85
Kynu			Pnrc1			Ticam2													Kpna2			Lifr			Zfp870
L3mbtl3			Polr2c			Timm10													Kras			Limk2			Zfp937
Lag3			Pou2f2			Timm17a													Ksr1			Lman2l			Zfp945
Lama3			Ppa1			Timm8a1													Kti12			Lmbr1			Zfp946
Lamp2			Ppfibp1			Tirap													Lactb			Lmln			Zfp949
Lamtor5			Ppig			Tln1													Lactb2			Lonrf3			Zfp952
Lap3			Ppme1			Tm4sf1													Larp4			Lpar5			Zfp961
Laptm4a			Ppp1r11			Tm9sf4													Las1l			Lpar6			Zfp972
Larp1b			Ppp1r15a			Tmbim1													Lats2_2			Lpcat1			Zfp983
Lasp1			Ppp1r15b			Tmem11													Lcmt2			Lpcat4			Zfpm1
Lat2			Ppp2ca			Tmem120a													Lcorl			Lpin1			Zfyve26
Lcat			Ppp2r2a			Tmem183a													Letmd1			Lrig3			Zmym3
Lck			Ppp2r2d			Tmem185b													Lhfpl2			Lrmp			Znrd1as
Ldlr			Ppp2r5b			Tmem38b													Lig3			Lrp5			Zranb3
Lemd3			Ppp4r1			Tmem63a													Lilra5			Lrp6			Zrsr1
Leprotl1			Ppp4r2			Tmx1													Lima1			Lrrc27
Lgals3			Prdx1			Tnfrsf9													Limk1			Lrrc28
Lgals3bp			Prdx5			Tollip													Lipa			Lrrc45
Lgals8			Prdx6			Tomm40													Lipt2			Lrrc56
Lhx2			Prelid3b			Tpbpa													Lix1l			Lrsam1
Lilrb4a			Prkaa1			Tpi1													Lmbrd2			Lsr
Limd2			Prkcd			Tpm2													Lmnb2			Lss
Lin54			Prkx			Tpp2													Lonrf1			Ltbp3
Lin9			Prnp			Trappc2													Lpgat1			Ltc4s
Lipe			Procr			Trappc4													Lrch4			Lyl1
Litaf			Prrc2c			Trappc6b													Lrp1			Lyplal1
Llgl1			Prss46			Trem1													Lrp8			Lyrm9
Lmnb1			Psma3			Trem3													Lrpap1			Lyzl4
Lmo2			Psma5			Treml4													Lrpprc			Mad1l1
Lmtk2			Psmb10			Trib1													Lrr1			Mad2l1
Lnpep			Psmb6			Trib3													Lrrc20			Mageh1
Loxl3			Psmb8			Trim35													Lrrc29			Maml3
Lpcat2			Psmd10			Trmo													Lrrc49			Man1c1
Lpxn			Psmd11			Trmt5													Lrrc57			Man2a2
Lrch1			Psmd12			Trmt61a													Lrrc58			Manba
Lrch3			Psmd6			Trp53rka													Lrrc75a			Map3k1
Lrmda			Psmd7			Trpm4													Lrrc8a			Map3k12
Lrp12			Psme1			Tsc22d2													Lrrc8d			Map3k14
Lrp4			Psme2			Tshz1													Lrwd1			Map3k15
Lrrc36			Pstpip1			Tspyl3													Lsm10			Map3k5
Lrrc41			Pstpip2			Tsr1													Lsm11			Map4k1
Lrrc8b			Ptbp3			Ttl													Lsm2			Map7d3
Lsm14a			Ptges			Ttpal													Ltbp2			Mapk1ip1
Lsm8			Ptgir			Tuba1c													Luc7l			Mapre3
Luc7l3			Ptgs2			Tuba4a													Lyrm4			2018-03-03
Luzp1			Ptk2			Tubb4b													Lztr1			Marveld1
Ly6a			Ptpn1			Tubb5													Madd			Mast3
Ly6e			Ptpn2			Tusc1													Maf1			Matk
Ly86			Ptpn23			Txnl1													Mafg			Mavs
Lypd6b			Ptpn9			Txnrd1													Magee1			Mbd4
Lysmd2			Ptprc			U2af1													Manea			Mblac1
Lzts3			Ptprj			U90926													Map1a			Mblac2
Mad2l2			Ptprm			Ube2j2													Map1s			Mbp
Mag			Pttg1			Ube2k													Map2k6			Mcam
Maip1			Pxk			Ube2o													Map2k7_1			Mccc2
Majin			Pydc3			Ubqln1													Map3k10			Mcm2
Malsu1			Rab1			Ubtd2													Map3k11			Mcm3
Man2a1			Rab10			Ubxn8													Map3k2			Mcm7
Map2k4			Rab11fip1			Uchl1													Map3k20			Mcm8
Mapk9			Rab18			Ugt1a6b													Map3k3			Mcrip2
Mapkbp1			Rab20			Unc5b													Map3k6			Mdp1
2018-03-02			Rab32			Upk3b													Map4k2			Mef2c
2018-03-08			Rabgef1			Urah													Map4k5			Meis1
Mark3			Raf1			Urb1													Mapk14			Metap1d
Mark4			Rala			Urb2													Mapk7			Mettl13
Marveld2			Ralgds			Uso1													Mapkapk3			Mettl18
Mastl			Ranbp1			Usp10													2018-03-02			Mettl26
Max			Rap1b			Usp4													2018-03-06			Mettl27
Mb21d1			Rap1gap2			Uspl1													Mars			Mettl7a1
Mbip			Rap2c			Ust													Mars2			Mettl8
Mbnl1			Rapgef2			Utp11													Matr3			Mex3b
Mcf2l			Rars			Utp18													Maz			Mfng
Mcm10			Rasa4			Utp20													Mbd3			Mfsd11
Mcm6			Rasgef1b			Utp4													Mbd6			Mfsd13a
Mcm9			Rasgrp1			Uts2b													Mbnl3			Mfsd3
Mcur1			Raver2			Vapa													Mboat1			Mfsd6
Mecp2			Rbm12			Vim													Mbtd1			Mia2
Med1			Rbms1			Vti1a													Mbtps1			Mib2
Med12			Rbpj			Wbp11													Mccc1			Mical1
Med12l			Rcc1			Wdfy3													Mcemp1			Mical2
Med13			Rcn1			Wdr36													Mcfd2			Miga1
Med13l			Rela			Wdr74													Mcph1			Miip
Med15			Relb			Wnt6													Mctp1			Mindy2
Med19			Rgcc			Wsb1													Mcu			Mis18bp1
Med27			Rgl1			Wtap													Mdc1			Mkl1
Med28			Rgs3			Xylt2													Mdm1			Mknk2
Med31			Rhbdf2			Yars													Mdn1			Mks1
Med6			Rhoc			Ybx3													Me1			Mlec
Med7			Rhou			Yipf4													Meaf6			Mlh1
Meikin			Ric1			Yrdc													Med18			Mlh3
Meis3			Rictor			Ywhag													Med22			Mlycd
Mertk			Rilpl1			Zc3h12a													Med25			Mmab
Metrnl			Rilpl2			Zdhhc12													Mef2d			Mmgt1
Mfsd1			Rin2			Zdhhc6													Megf8			Mmgt2
Mfsd12			Riok3			Zfp263													Megf9			Mms22l
Mfsd9			Riox2			Zfp275													Melk			Mns1
Mgat1			Ripk2			Zfp366													Mepce			Mok
Mgat4a			Rnd1			Zfp407													Mettl1			Mospd1
Mgl2			Rnf114			Zfp558													Mettl16			Mospd3
Mgst2			Rnf14			Zfp593													Mettl21a			Mpg
Micu2			Rnf144a			Zfp639													Mettl23			Mphosph9
Mier1			Rnf145			Zfp653													Mettl3			Mpv17l
Mill2			Rnf19b			Zfp654													Mettl4			Mr1
Mindy3			Rnf213			Zfp719													Mex3d			Mrgpre
Minpp1			Rnf24			Zfp819													Mfap3l			Mri1
Misp			Rnf34			Zfp948													Mfsd5			Mrm2
Mllt3			Rock1			Zhx2													Mga			Mrnip
Mob3b			Rpf2			Zmynd15													Mgat4b			Mrpl34
Mob3c			Rps6ka4			Znrf1													Mgat5			Mrpl42
Mocos			Rrp7a			Zwint													Mgme1			Mrvi1
Mocs2			Rsad2																Mical3			Msh2
Morc3			Rtp4																Miga2			Msh6
Mpeg1			Rusc2																Mindy1			Msrb2
Mpi			S100a8																Mink1			Mterf2
Mpp1			S100a9																Mios			Mtfp1
Mpp7			Saa3																Mki67			Mthfsd
Mppe1			Samd4b																Mkl2			Mtr
Mre11a			Samd9l																Mlst8			Mtss1
Mrgbp			Samhd1																Mmaa			Mvb12b
Mroh8			Sap30																Mmachc			Mvd
Mrpl13			Sav1																Mmd			Mvk
Mrpl27			Sbds																Mnt			Mxd4
Mrpl3			Sbno2																Mob3a			Myadml2
Mrpl30			Scarf1																Mogs			Mybl1
Mrpl32			Sdc3																Mon2			Myo18a
Mrpl46			Sdc4																Morc2a			Myo1f
Mrps18c			Seh1l																Mphosph10			Myo7a
Mrps22			Selenot																Mphosph8			Myom1
Ms4a12			Selp																Mpzl1			Myoz1
Ms4a14			Sema3c																Mras			Mzt2
Ms4a3			Sema4c																Mrm1			N4bp2l1
Ms4a4b			Sema7a																Mrm3			N4bp3
Ms4a8a			Serpina3f																Mrpl12			Naa10
Msantd2			Serpina3g																Mrpl2			Naa60
Msh3			Serpinb1b																Mrpl41			Nacc2
Msi2			Serpinb2																Mrpl49			Nadk2
Msl3l2			Serpinb9																Mrpl50			Nadsyn1
Mtbp			Serpine1																Mrpl51			Nanos1
Mtcp1			Sertad1																Mrpl57			Naprt
Mthfsl			Setd1b																Mrps18b			Nars2
Mtmr11			Sf3b3																Mrps25			Nat8l
Mtmr6			Sfn																Mrps35			Natd1
Mttp			Sgk3																Mrrf			Nav1
Mtus1			Sgms2																Msl3			Nav2
Muc1			Sh3bgrl																Msmo1			Nbeal2
Mul1			Sh3bp4																Mtfr1l			Nbr1
Mxra8			Sh3glb1																Mtg1			Ncapd2
Mycbp2			Shoc2																Mthfd1			Ncapd3
Mycl			Sipa1l1																Mto1			Ncapg
Myh10			Sirpb1b																Mtrf1			Ncaph
Mylip			Slamf1																Mtrf1l			Nckap5l
Naip1			Slamf6																Mtrr			Nckipsd
Naip6			Slamf7																Mturn			Ncoa4
Napsa			Slamf8																Mum1			Ndc80
Nasp			Slamf9																Mus81			Ndrg2
Nat2			Slc11a2																Mutyh			Ndrg3
Nat6			Slc12a4																Mxd3			Ndst1
Nat8f4			Slc12a7																Mybbp1a			Ndufaf7
Nceh1			Slc15a3																Myc			Nectin1
Nck2			Slc16a1																Myg1			Nedd9
Ncoa1			Slc16a10																Myo19			Neil1
Ncoa7			Slc17a8																Myo1b			Neil2
Ncstn			Slc25a12																Myo9b			Neil3
Ndst2			Slc25a22																Myrf			Nek3
Ndufaf6			Slc25a25																N6amt1			Nemp2
Ndufs3			Slc25a28																Nagk			Neu1
Ndufs4			Slc25a37																Nans			Neurl1a
Nectin2			Slc25a43																Napepld			Neurl1b
Nectin4			Slc28a2																Narf			Nfam1
Nedd4l			Slc2a1																Narfl			Nfatc1
Nemp1			Slc2a6																Nars			Nfatc2
Nes			Slc31a1																Nat10			Nfe2
Net1			Slc31a2																Nbeal1			Nfia
Neto2			Slc39a1																Ncbp2			Nfic
Neu3			Slc3a2																Ncdn			Nhsl2
Neurl3			Slc44a1																Ncoa2			Nicn1
Nexn			Slc7a11																Ncor2			Nid2
Nfil3			Slc7a2																Ncs1			Nim1k
Nfix			Slc7a8																Ndc1			Nipal3
Nfxl1			Slco3a1																Nde1			Nipsnap1
Ngp			Slfn1																Ndor1			Nlrc3
Nhlrc2			Slfn2																Ndufaf4			Nlrp1b
Ninl			Slfn4																Nek1			Nmnat3
Nipa2			Slfn5																Nek2			Nmrk1
Nipal1			Slfn8																Nek4			Nos1ap
Nkap			Slpi																Nek8			Nostrin
Nkiras1			Slx4ip																Nek9			Notch4
Nkiras2			Smad6																Nelfa			Npc1
Nktr			Smg7																Nepro			Nphp3
Nlgn2			Smg8																Neurl4			Nphp4
Nlrp10			Smndc1																Nfatc3			Npvf
Nme8			Smox																Nfe2l1			Nr1d1
Nmral1			Smpdl3b																Nfkbil1			Nr2c2
Nono			Sms																Nfx1			Nr4a1
Notch2			Snrnp27																Ngly1			Nsl1
Noxred1			Snrnp35																Ngrn			Nt5e
Npat			Snx10																Nhej1			Nthl1
Npc2			Snx2																Nhlrc1			Ntpcr
Npr1			Socs1																Nhlrc3			Nuak1
Nptn			Socs3																Nifk			Nudt1
Nqo2			Sod2																Nipa1			Nudt12
Nr1d2			Sos1																Nisch			Nudt14
Nr1h5			Sowahc																Nkapl			Nudt16l1
Nr3c1			Sp100																Nkrf			Nudt4
Nr4a3			Sp110																Nle1			Nudt6
Nrbp1			Sp140																Nlk			Nudt7
Nrp1			Spata13																Nlrc4			Nudt8_2
Nsd2			Sphk2																Nlrx1			Nxpe4
Nsd3			Spi1																Noa1			Nxpe5
Nsmaf			Sppl2a																Nob1			Nynrin
Nsrp1			Spred1																Noc2l			Ogfod2
Nsun4			Spryd7																Nol12			Ogg1
Nt5c1a			Spsb4																Nol6			Olfml2b
Nts			Src																Nol8			Olfml3
Nub1			Srgap2																Nol9			Ophn1
Nucks1			Srgn																Nolc1			Oplah
Nudt13			Srsf3																Nop14			Osbpl7
Nudt19			Srsf7																Nop16			Oscp1
Nudt9			St3gal4																Nop2			Osgepl1
Nup153			St3gal6																Nop56			Oxld1
Nup88			Stam2																Nop58			Oxnad1
Nup93			Stard3																Nop9			P2rx7
Nxf1			Stard5																Nosip			P2ry1
Nxn			Stat1																Noxo1			Padi2
Oas1c			Stat2																Npff			Pak1
Ociad1			Steap4																Nr2c2ap			Palb2
Ociad2			Stfa3																Nr2f6			Pald1
Ogfrl1			Stip1																Nr6a1			Pank1
Oip5			Stk3																Nsd1			Paox
Olfm1			Stk39																Nsdhl			Paqr4
Olfr111			Stk40																Nsmf			Paqr7
Olfr1444			Strip1																Nsun5			Parp1
Omp			Stx11																Nt5c3b			Parpbp
Oprd1			Stx12																Ntmt1			Pars2
Orc4			Stxbp3																Nudcd1			Parvg
Osbpl5			Susd6																Nudt16			Pask
Osbpl8			Swap70																Nudt21			Patz1
Oser1			Taf15																Nuf2			Paxx
Oxct1			Taf4b																Numbl			Pbxip1
P2ry12			Tagap																Nup107			Pcbp3
P2ry13			Tagln2																Nup155			Pccb
P2ry14			Tank																Nup188			Pcgf2
Pabpc1			Tap1																Nup43			Pck2
Pacs2			Tap2																Nup62			Pcmtd2
Pacsin1			Tapbp																Nup85			Pcnt
Pam16			Tarm1																Nupl2			Pcyox1
Papd4			Tax1bp1																Nupr1l			Pcyox1l
Papss2			Tbc1d10b																Oat			Pcyt1b
Parp3			Tbc1d13																Ocel1			Pdcd4
Parp4			Tcea1																Ocrl			Pde3b
Parp8			Tcirg1																Odf2			Pde4d
Patl1			Tcp10b																Ogfod1			Pdgfa
Pax4			Tdg																Oit3			Pdk2
Paxbp1			Tdrd7																Orai1			Pdlim2
Pbx1			Tes																Orai3			Pdpr
Pced1b			Tesk1																Orc2			Pdxk
Pcmt1			Tet2																Orc5			Pecam1
Pcmtd1			Tex30																Ormdl1			Pecr
Pcna			Tgtp1																Ormdl3			Peli2
Pcna-ps2			Tgtp2																Osbpl11			Per3
Pcp4			Thoc6																Osbpl2			Pex11g
Pcsk7			Ticam1																Osbpl3			Pfkfb2
Pcyt1a			Timd4																Osgin1			Pfkfb4
Pdcd1			Timm23																Otud3			Pfkm
Pde4a			Timp1																Otulin			Pgap1
Pde6b			Tiparp																Oxa1l			Pgbd5
Pde7a			Tlk2																P2ry2			Phf1
Pde7b			Tlnrd1																P3h1			Phka2
Pdgfc			Tlr1																P4ha2			Phkb
Pdgfrl			Tlr2																Pabpc4			Pias3
Pdk3			Tlr6																Pabpn1			Pick1_1
Pdlim1			Tm2d1																Pacsin2			Pigb
Pdlim5			Tma16																Pafah2			Pigo
Pdyn			Tmbim4																Paics			Pigyl
Pdzd11			Tmbim6																Paip2			Pigz
Pex13			Tmc3																Paip2b			Pik3r2
Pgf			Tmco3																Palld			Pink1
Pgghg			Tmed5																Pan3			Pithd1
Pglyrp1			Tmeff1																Pank3			Pjvk
Phactr1			Tmem106a																Pank4			Pkd1
Phactr4			Tmem123																Papd5			Pkd1l2
Phc2			Tmem128																Parp16			Pkdcc
Phf11c			Tmem131																Parp6			Pla2g15
Phf13			Tmem168																Pbk			Plcb2
Phf20l1			Tmem170b																Pbx3			Plcd1
Phf21a			Tmem171																Pcgf6			Plcg1
Phf6			Tmem178																Pcnx3			Plcl1
Phip			Tmem2																Pcnx4			Pld1
Phlpp1			Tmem243																Pcyt2			Plekhg3
Phlpp2			Tmem26																Pdf			Plekhg5
Phospho2			Tmem68																Pdia5			Plekhh3
Phyh			Tmtc2																Pdik1l			Plpp7
Pi4k2a			Tnc																Pdlim4			Plscr4
Pi4ka			Tnf																Pdxdc1			Plxdc1
Pias2			Tnfaip2																Peli3			Plxna2
Pigf			Tnfaip3																Pelp1			Plxna3
Pigv			Tnfrsf14																Per1			Plxnb3
Pik3cd			Tnfrsf1a																Per2			Pmm1
Pik3ip1			Tnfrsf1b																Pex10			Pms1
Pip5k1a			Tnfrsf8																Pex12			Pnkd
Piwil4			Tnfsf10																Pex6			Pnpla6
Pkn2			Tnfsf15																Pfas			Pnpla7
Pla2g12a			Tnfsf4																Pfkl			Pnpo
Pla2g16			Tnfsf9																Pgm1			Pola1
Pla2g4c			Tnip1																Pgm2l1			Pold1
Pla2r1			Tnip2																Pgp			Pole
Plag1			Tnip3																Pgpep1			Pole2
Plagl1			Tor1aip1																Pgrmc2			Poli
Plat			Tor1aip2																Phf10			Poln
Plau			Tor3a																Phf12			Polq
Plcl2			Tpbg																Phf19			Polr2e
Plek2			Tpm3																Phf3			Polr3g
Plekha2			Tpm3-rs7																Phf7			Polr3gl
Plekhf2			Tpm4																Phka1			Pomgnt2
Plekhm2			Tpst1																Phtf1			Pomt1
Plekhn1			Tra2a																Phykpl			Pop5
Plgrkt			Tra2b																Pif1			Porcn
Plin2			Traf1																Pigp			Pot1a
Plod3			Traf2																Pigw			Pot1b
Plpp2			Traf3																Pik3ca			Pou2f1
Plscr3			Traf3ip2																Pim3			Ppcdc
Pmepa1			Trafd1																Pimreg			Ppcs
Pmpcb			Treml2																Pinx1			Ppfia4
Polb			Trim13																Pip4k2b			Ppip5k1
Pold3			Trim30a																Pip5k1c			Ppp6r2
Poldip3			Trim30d																Pisd			Pradc1
Polr2g			Trim56																Piwil2			Prelid3a
Polr3c			Triobp																Pja1			Prepl
Pomp			Trip10																Pkd2			Prim1
Pop4			Trp53i11																Pkn3			Primpol
Postn			Tspan3																Pknox1			Prkaca
Pou3f1			Tspo																Pla2g6			Prkacb
Ppargc1b			Ttc39c																Platr25			Prkag2
Pphln1			Tubb6																Plekha1			Prkar1b
Ppip5k2			Txk																Plekha8			Prkca
Ppm1e			Txlnb																Plin3			Prkdc
Ppm1k			Txn1																Plk1			Prkra
Ppm1l			Txndc9																Plk3			Proca1
Ppp1r10			Uba1																Plpbp			Prodh
Ppp1r12a			Ubash3b																Plppr2			Prorsd1
Ppp1r13b			Ube2d3																Plxnd1			Proser3
Ppp1r2			Ube2e2																Pms2			Prox2
Ppp2r1a			Ube2f																Pnisr			Prps2
Ppp2r1b			Ube2j1																Pnkp			Prpsap2
Ppp2r5a			Ube2l6																Pnpla8			Prrg1
Ppp2r5e			Ube2m																Poc1b			Prune2
Ppp3ca			Ube2s																Pogk			Psph
Ppp4r3a			Ube2z																Poglut1			Pstk
Ppp6c			Ublcp1																Pold2			Ptgfrn
Ppp6r1			Ubr4																Pold4			Ptgr2
Pramef8			Ugcg																Poldip2			Ptgs1
Prdm9			Ugdh																Polg			Ptpn18
Prdx2			Upp1																Polh			Ptpn21
Prdx4			Usb1																Polr1a			Ptpn22
Prg2			Usp18																Polr1b			Ptprf
Prkce			Usp25																Polr1e			Ptprs
Prkcq			Usp31																Polr2h			Purg
Prkd3			Vamp8																Polr3d			Pvrig
Prm1			Vasp																Polr3e			Pwwp2b
Prmt9			Vav1																Polr3h			Pxmp4
Pros1			Vbp1																Polr3k			Pxylp1
Prpf38a			Vcam1																Polrmt			Pycrl
Prpf38b			Vcan																Pon3			Pygb
Prpf4			Vcl																Pop1			Pyroxd2
Prpsap1			Vdac3																Por			Qars
Prr5l			Vegfc																Ppan			R3hcc1
Prrg4			Vezt																Ppard			Rab27a
Psat1			Vma21																Ppat_2			Rab36
Psd4			Vmp1																Ppbp			Rab3a
Psip1			Vnn3																Ppid			Rab3il1
Psma2			Vps37c																Ppm1d			Rab42
Psma4			Vta1																Ppm1f			Rab44
Psmb2			Wdr1																Ppox			Rab6b
Psmb4			Wdr37																Ppp1cc			Rad51c
Psmb7			Wdr43																Ppp1r12b			Rad51d
Psmb9			Wfdc17																Ppp1r12c			Rad9b
Psmd8			Wfdc21																Ppp1r13l			Ralgps2
Psme2b			Whamm																Ppp1r21			Ramp1
Psme4			Wsb2																Ppp1r3b			Rarg
Psmf1			Xaf1																Ppp1r3e			Rasa1
Ptafr			Xkr8																Ppp1r3f			Rasa3
Ptcd1			Ywhae																Ppp1r9b			Rasgef1a
Ptchd1			Ywhaz																Ppp2r5d			Rasgrp2
Ptk2b			Zbp1																Ppp5c			Rasgrp3
Ptma			Zbtb18																Pprc1			Rasl2-9
Ptms			Zbtb21																Ppwd1			Rassf3
Ptpn13			Zbtb32																Pqbp1			Rassf5
Ptpro			Zbtb7a																Pqlc2			Rassf7
Ptx3			Zc2hc1a																Pqlc3			Rbfa
Pum2			Zc3h12c																Prc1			Rbl2
Pura			Zcchc2																Prdm10			Rbm38
Pus10			Zdhhc18																Preb			Rcan3
Pxmp2			Zdhhc2																Prep			Rcbtb2
Pycard			Zdhhc21																Prickle3			Rcn3
Qpct			Zdhhc5																Prkab2			Rcsd1
R3hcc1l			Zeb1																Prkag1			Rdm1
Rab12			Zeb2																Prkar2a			Recql4
Rab19			Zfand3																Prkar2b			Rell2
Rab21			Zfand5																Prkch			Reps2
Rab22a			Zfp131																Prkci			Rfng
Rab28			Zfp143																Prmt3			Rftn2
Rab29			Zfp281																Prmt5			Rfxank
Rab33b			Zfp36																Prmt6			Rgl2
Rab38			Zfp503																Prmt7			Rgl3
Rab3ip			Zfp513																Prpf19			Rgs10
Rab43			Zfp800																Prpf40b			Rhebl1
Rab5a			Zfp811																Prr11			Rhod
Rab5c			Zfp821																Prr12			Rhof
Rab7			Znfx1																Prrc1			Rilp
Rab7b			Znhit1																Prrc2b			Rin1
Rab8b			Zswim4																Prss16			Rin3
Rab9			Zufsp																Prune1			Rint1
Rabepk			Zyx																Psmd5			Rmnd5a
Rabgap1l																			Ptcd2			Rmnd5b
Rad54b																			Pten			Rnase4
Ranbp2																			Pter			Rnd2
Rap1gds1																			Ptger2			Rnf144b
Rarres1																			Ptov1			Rnf150
Rbbp6																			Ptp4a3			Rnf166
Rbbp8																			Ptpn4			Rnf169
Rbl1																			Ptpn7			Rnf180
Rbm11																			Ptrh1			Rnft2
Rbm12b2																			Pus1			Rogdi
Rbm17																			Pus7			Ropn1l
Rbm41																			Pus7l			Rora
Rbm43																			Pusl1			Rp9
Rbm47																			Pwp2			Rpa1
Rbm7																			Pwwp2a			Rps6ka5
Rbms2																			Pxdc1			Rragd
Rbmx2																			Pycr2			Rrm2
Rc3h2																			Pygl			Rtl6
Rcan1																			Pygo2			Rtn4rl1
Rcbtb1																			Pyurf			Rubcn
Rcn2																			Qpctl			Rusc1
Rdh12																			Qrsl1			Rwdd2a
Rdx																			Qser1			Rwdd3
Reep3																			Qtrt2			Rxra
Rel																			R3hdm1			Rxrb
Rfc3																			Rab11fip3			S1pr1
Rfc5																			Rab33a			Sash3
Rfx5																			Rab3gap2			Sat2
Rgs1																			Rab40c			Satb1
Rgs12																			Rab4a			Sbk1
Rgs14																			Rabggta			Sbsn
Rgs16																			Rabggtb			Scai
Rgsl1																			Rabl6			Scamp5
Rhoh																			Racgap1			Scap
Rhov																			Rad1			Scd2
Ripk3																			Rad50			Scfd2
Rmdn3																			Rad52			Scrn3
Rmi2																			Rai1			Sdhaf3
Rnaseh1																			Ralbp1			Sec22c
Rnaseh2b																			Ralgps1			Sec31b
Rnasel																			Ranbp10			Sema6d
Rnaset2a																			Rasgrp4			2018-09-06
Rnaset2b																			Rassf2			2018-09-09
Rnf115																			Rassf8			Serac1
Rnf135																			Rb1			Serinc5
Rnf139																			Rbak			Serpinb6a
Rnf2																			Rbfox2			Sesn1
Rnf214																			Rbm10			Setd7
Rnf217																			Rbm12b1			Setdb1
Rnf225																			Rbm14			Setx
Rnf31																			Rbm15b			Sft2d2
Rnf4																			Rbm4b			Sfxn3
Rngtt																			Rcc1l			Sgpp1
Rnh1																			Rccd1			Sgsh
Rnpepl1																			Rcl1			Sgsm2
Rp2																			Rcor3			Sh2d1b1
Rpe																			Rdh13			Sh3d19
Rpgrip1l																			Recql			Sh3pxd2a
Rps6ka3																			Relt			Shb
Rptor																			Repin1			Shpk
Rrad																			Retreg2			Siae
Rragc																			Rev3l			Sipa1
Rrbp1																			Rexo5			Sirt3
Rsbn1																			Rffl			Sirt4
Rsbn1l																			Rfx7			Sirt5
Rsl24d1																			Rfxap			Siva1
Rsrp1																			Rgp1			Ski
Rtca																			Rgs11			Skint3
Rtn1																			Rgs19			Skp2
Rtn4																			Rhbdd2			Slc12a2
Rtraf																			Rhbdd3			Slc13a2
Rubcnl																			Rhobtb1			Slc16a13
Rufy3																			Rhot2			Slc16a7
Rundc3b																			Ric8a			Slc17a5
Runx3																			Ric8b			Slc17a9
Rybp																			Rif1			Slc19a1
S100a10																			Rims3			Slc25a13
S100a11																			Ring1			Slc25a23
S1pr2																			Rinl			Slc25a27
Samd15																			Riox1			Slc25a30
Sash1																			Rit1_1			Slc25a35
Sass6																			Rita1			Slc25a42
Sat1																			Rmnd1			Slc26a11
Scamp2																			Rnf103			Slc27a6
Scfd1																			Rnf113a1			Slc2a8
Schip1																			Rnf17			Slc2a9
Scimp																			Rnf170			Slc35a1
Scly																			Rnf181			Slc35e2
Scml4																			Rnf183			Slc36a1
Sco1																			Rnf19a			Slc36a2
Scpep1																			Rnf220			Slc37a1
Sct																			Rnf26_2			Slc37a2
Scyl2																			Rnmt			Slc40a1
Sdcbp																			Rock2			Slc41a3
Sdcbp2																			Rpf1			Slc43a2
Sec23b																			Rpia			Slc45a4
Sec23ip																			Rpp14			Slc46a1
Sec24b																			Rpp38			Slc46a3
Sectm1a																			Rpp40			Slc5a3
Selenow																			Rprd1a			Slc5a6
Sell																			Rprd2			Slc7a4
Selplg																			Rps6ka1			Slc9a7
Sem1																			Rpusd1			Slco2b1
Sema4d																			Rpusd2			Slco4a1
Senp1																			Rpusd4			Slit1
Sephs1																			Rras			Slx1b
2018-09-07																			Rrnad1			Smarca2
Serpinb1a																			Rrp12			Smc3
Serpinb1c																			Rrp15			Smg6
Serpinb6b																			Rrp1b			Smim10l2a
Serpinb8																			Rrs1			Smim14
Serpinb9b																			Rsad1			Smim24
Serpini1																			Rsl1d1			Smpd2
Sertad3																			Rslcan18			Smpd3
Sesn3																			Rtcb			Smpd5
Sestd1																			Rtl10			Smyd3
Setdb2																			Rtl8b			Smyd4
Sfmbt2																			Rtn4ip1			Snap47
Sfxn2																			Ruvbl2			Snta1
Sgcb																			Ryk			Snx14
Sgk1																			Sac3d1			Snx15
Sgpl1																			Sacs			Snx29
Sh2d5																			Sall2			Snx32
Sh2d6																			Samd1			Snx8
Sh3bgrl2																			Samd10			Snx9
Sh3bp2																			Sars			Sorbs3
Sh3pxd2b																			Sars2			Sort1
Shcbp1																			Sbf2			Sox4
Shf																			Sc5d			Spaca9
Shisa5																			Scamp4			Spata24
Sik1																			Sccpdh			Spata33
Sik3																			Scn3b			Spef2
Sirt1																			Scrib			Spice1
Skil																			Scyl1			Spns2
Slain2																			Sdhaf1			Spns3
Slc12a9																			Sec14l1			Srd5a1
Slc14a1																			Sec16a			Srgap3
Slc15a2																			Sec24d			Srl
Slc23a2																			Sec31a			Srpk3
Slc24a3																			Sel1l3			Srr
Slc25a14																			Selenoi			Ssbp3
Slc25a17																			Selenon			Ssh2
Slc25a19																			Sema6b			St6gal1
Slc25a44																			Sephs2			St6galnac6
Slc29a3																			Sepsecs			St8sia4
Slc30a1																			2018-09-05			Stag3
Slc30a4																			2018-09-08			Stard4
Slc33a1																			Serpinb12			Stard9
Slc37a3																			Sesn2			Steap3
Slc39a2																			Set			Stil
Slc43a3																			Setd1a			Stk11ip
Slc44a2																			Sft2d3			Stkld1
Slc44a3																			Sfxn1			Stn1
Slc45a3																			Sgf29			Stradb
Slc4a11																			Sgms1			Strbp
Slc6a19																			Sgo1			Stx17
Slc6a4																			Sgol2a			Stxbp4
Slc6a6																			Sgsm3			Stxbp6
Slc6a8																			Sh2b2			Sulf2
Slc9a1																			Sh2b3			Sult1a1
Slf1																			Sh3gl1			Suox
Slfn3																			Sh3glb2			Supt3
Slfn9																			Shmt2			Susd3
Smad7																			Shq1			Sv2a
Smarca4																			Siglec5			Svip
Smarca5																			Sik2			Syne1
Smc1b																			Sike1			Syne3
Smc5																			Simc1			Syngap1
Smchd1																			Sin3a			Synj2
Smcr8																			Sipa1l3			Syt11
Smim3																			Sirpa			Syt8
Smu1																			Sirt7			Tab1
Snap29																			Ska1			Tacc2
Snd1																			Ska2			Tada2a
Snf8																			Ska3			Tanc2
Snn																			Slc10a3			Tarsl2
Snrpb2																			Slc12a6			Tbc1d10c
Snw1																			Slc16a3			Tbc1d15
Snx13																			Slc16a6			Tbc1d16
Snx16																			Slc19a2			Tbc1d17
Snx20																			Slc1a5			Tbc1d2
Snx6																			Slc20a1			Tbc1d30
Socs2																			Slc20a2			Tbc1d31
Socs6																			Slc22a15			Tbc1d4
Socs7																			Slc22a21			Tbc1d5
Sp2																			Slc22a4			Tbc1d8
Spag9																			Slc22a5			Tbccd1
Spata48																			Slc24a5			Tbl1xr1
Spata6																			Slc25a11			Tbx6
Spats2l																			Slc25a15			Tcea2
Spdl1																			Slc25a16			Tceal1
Specc1l																			Slc25a26			Tcf19
Spink2																			Slc25a32			Tcp11l2
Spop																			Slc25a33			Tctn3
Spp1																			Slc25a36			Tdp2
Spry2																			Slc25a51			Tedc1
Spsb1																			Slc26a6			Tedc2
Spta1																			Slc27a4			Tef
Sptbn1																			Slc29a2			Tesk2
Sptbn2																			Slc2a3			Tesmin
Sptlc2																			Slc30a5			Tex261
Spty2d1																			Slc35a2			Tfap4
Srpr																			Slc35b2			Tfdp2
Ssbp1																			Slc35b4			Tfeb
Ssc4d																			Slc35c1			Tgfb3
Ssc5d																			Slc35c2			Tgfbr1
Ssfa2																			Slc35d2			Thap11
Ssr3																			Slc35e1			Thap3
St3gal5																			Slc35e4			Thsd1
St6galnac4																			Slc35g1			Thtpa
St8sia1																			Slc36a4			Ticrr
Stag1																			Slc37a4			Tifab
Stag2																			Slc38a7			Timm21
Stambp																			Slc39a10			Tinf2
Stard13																			Slc39a6			Tk2
Stard3nl																			Slc39a7			Tle1
Stard8																			Slc41a1			Tle2
Stat3																			Slc48a1			Tle6
Stat5b																			Slc52a2			Tlr5
Stau1																			Slc6a13			Tmc6
Stim2																			Slc6a9			Tmc8
Stk19																			Slc7a1			Tmem106b
Stk38l																			Slc7a6			Tmem106c
Stoml1																			Slc7a6os			Tmem107
Ston2																			Slc9a5			Tmem120b
Stra6l																			Slc9a6			Tmem126b
Strn3																			Slf2			Tmem131l
Stx16																			Slk			Tmem141
Stx18																			Smad3			Tmem143
Stx2																			Smad5			Tmem144
Stx3																			Smarcc1			Tmem150b
Stx4a																			Smim13			Tmem151a
Stx7																			Smpd1			Tmem154
Stx8																			Smtn			Tmem156
Stxbp1																			Smurf2			Tmem184c
Suds3																			Smyd5			Tmem206
Sugct																			Snapc2			Tmem218
Sumf1																			Snapc4			Tmem231
Sumo1																			Snrpa			Tmem241
Sumo2																			Sntb2			Tmem245
Suz12																			Snx11			Tmem25
Svbp																			Snx21			Tmem260
Swt1																			Snx24			Tmem37
Syf2																			Snx25			Tmem38a
Syne2																			Socs5			Tmem64
Syngr2																			Soga1			Tmem65
Synj1																			Spag5			Tmem71
Synj2bp																			Spats2			Tmem8
Syvn1																			Spc25			Tmem81
Szrd1																			Specc1			Tmem82
Tab2																			Spef1			Tmem8b
Tacr2																			Speg			Tmem94
Taf1b																			Spire1			Tmprss4
Taf7																			Spns1			Tnfaip8l1
Tanc1																			Sppl3			Tnfrsf13b
Taok3																			Spr			Tnfrsf21
Tapbpl																			Spryd4			Tnfrsf22
Tbc1d1																			Spsb2			Tnfrsf23
Tbc1d19																			Sqle			Tnfsf12
Tbc1d22b																			Sqor			Tnfsf14
Tbc1d32																			Srbd1			Tnnt3
Tbc1d9																			Srebf1			Tnrc6b
Tbk1																			Srebf2			Tns1
Tbl1x																			Srek1			Tns4
Tbrg1																			Srf			Tonsl
Tceanc																			Srm			Topbp1
Tcf4																			Srprb			Tpbgl
Tcf7l2																			Srsf6			Tpcn1
Tec																			Ss18l2			Tpgs1
Tefm																			Ssna1			Tpmt
Tenm4																			Sssca1			Tpra1
Tex14																			Ssx2ip			Traf3ip3
Tfam																			St3gal2			Trem2
Tfec																			St3gal3			Treml1
Tfg																			Stab1			Trf
Tgm2																			Stac2			Trim16
Tgoln1																			Stard7			Trim2
Tgs1																			Stat6			Trim24
Themis2																			Stbd1			Trim47
Tiam1																			Stk10			Trim62
Tifa																			Stk17b			Trim65
Timeless																			Stk24			Trim68
Tiprl																			Stxbp5			Trmt12
Tjp1																			Styx			Trmt2b
Tle3																			Sugp2			Trp53i13
Tle4																			Sumf2			Trp53inp2
Tlr11																			Sun1			Trpm2
Tlr12																			Supt20			Trpv4
Tlr3																			Surf1			Tsc22d3
Tlr4																			Surf2			Tspan32
Tlr7																			Surf6			Tspoap1
Tlr9																			Svil			Tspyl2
Tm4sf19																			Swsap1			Tspyl4
Tmcc3																			Sympk			Tssk4
Tmed1																			Syn1			Ttc28
Tmed8																			Synrg			Ttc3
Tmem140																			Tada1			Ttc30a1
Tmem161b																			Tada2b			Ttc38
Tmem17																			Taf1d			Ttc41
Tmem173																			Taf5			Ttc5
Tmem184b																			Tagap1			Ttk
Tmem192																			Tal2			Ttll1
Tmem202																			Tango6			Ttll3
Tmem209																			Tarbp1			Ttll5
Tmem219																			Tars			Ttyh2
Tmem229b																			Tars2			Ttyh3
Tmem251																			Tasp1			Tube1
Tmem267																			Tbc1d12			Txnip
Tmem30a																			Tbc1d22a			Tyw1
Tmem50a																			Tbc1d24			Tyw3
Tmem50b																			Tbc1d2b			U2af1l4_2
Tmem55b																			Tbc1d8b			Ube2t
Tmem67																			Tbcc			Ubxn7
Tmem86b																			Tbl2			Ucp2
Tmod3																			Tbrg4			Uggt2
Tmpo																			Tcf12			Ulk1
Tmsb10																			Tcf3			Ulk2
Tmtc3																			Tcta			Umps
Tmtc4																			Tctex1d4			Unc119
Tnfaip6																			Tdrd3			Ung
Tnfaip8l3																			Tdrkh			Uprt
Tnfrsf12a																			Telo2			Uqcc3
Tnfrsf26																			Tepsin			Usp11
Tnfsf13b																			Terf2			Usp2
Tnfsf18																			Tex10			Usp20
Tnfsf8																			Tex2			Usp48
Tnik																			Tfb2m			Usp49
Tnks																			Tfcp2			Uvssa
Tnks1bp1																			Tfrc			Vamp1
Tnn																			Tgfbrap1			Vars2
Tnni3																			Tha1			Vgll4
Tns3																			Thap12			Vipr1
Tom1l2																			Thap4			Vmac
Tomm70a																			Thbd			Vps13b
Top3a																			Thbs1			Vps13c
Tox4																			Thnsl1			Vsig10
Tpgs2																			Thop1			Vsir
Tppp3																			Thra			Vwf
Tpr																			Thumpd2			Wbp1
Tpst2																			Tia1			Wdcp
Tpx2																			Tial1			Wdpcp
Traf5																			Ticam2			Wdr11
Traf6																			Timm9			Wdr18
Tram2																			Tipin			Wdr19
Trappc8																			Tjp2			Wdr34
Trdmt1																			Tm4sf5			Wdr45
Trim12a																			Tmc4			Wdr5b
Trim12c																			Tmcc1			Wdr6
Trim14																			Tmcc2			Wdr60
Trim21																			Tmco6			Wdr76
Trim25																			Tmem119			Wdr90
Trim26																			Tmem129			Wwp1
Trim30b																			Tmem164			Xk
Trim30c																			Tmem170			Xkr5
Trim34a																			Tmem186			Xlr4c
Trim6																			Tmem199			Xndc1
Trio																			Tmem201			Xpc
Trip12																			Tmem205			Xpr1
Trip6																			Tmem214			Xrcc6
Trir																			Tmem238			Xxylt1
Trmt1l																			Tmem259			Xylb
Trnt1																			Tmem263			Xylt1
Trp53																			Tmem38b			Ypel1
Tslp																			Tmem39b			Ypel2
Tspan13																			Tmem41a			Ypel3
Tspan33																			Tmem41b			Ypel4
Tstd1																			Tmem42			Ywhah
Ttc26																			Tmem43			Zbed3
Ttc27																			Tmem55a			Zbtb16
Ttc39b																			Tmem57			Zbtb20
Ttc9c																			Tmem60			Zbtb38
Tulp3																			Tmem62			Zbtb4
Twsg1																			Tmem97			Zbtb44
Tyk2																			Tmppe			Zdhhc14
Tyro3																			Tmub1			Zdhhc23
Tyw5																			Tmx4			Zdhhc8
U2surp																			Tnfaip8			Zdhhc9
Uaca																			Tnk2			Zer1
Uba6																			Tnnc1			Zfand1
Uba7																			Tnrc6c			Zfand4
Ubald2																			Tom1			Zfhx2
Ubap1																			Top1			Zfhx3
Ubc																			Top1mt			Zfp1
Ubd																			Top2a			Zfp101
Ube2d1																			Top2b			Zfp108
Ube2d2a																			Tor4a			Zfp109
Ube2e1																			Tpcn2			Zfp111
Ube2l3																			Tpd52l2			Zfp112
Ube2r2																			Tpm1			Zfp113
Ubl7																			Tprgl			Zfp119a
Ubtd1																			Tprn			Zfp12
Uhrf1bp1																			Trabd			Zfp120
Uhrf1bp1l																			Trappc5			Zfp157
Ulbp1																			Triap1			Zfp174
Unc13d																			Trim27			Zfp2
Unc50																			Trim37			Zfp235
Unk																			Trim41			Zfp239
Urgcp																			Trim45			Zfp248
Usf1																			Trim5			Zfp251
Usmg5																			Trim59			Zfp266
Usp12																			Trmo			Zfp273
Usp15																			Trmt1			Zfp28
Usp32																			Trmt10c			Zfp286
Usp38																			Trmt13			Zfp30
Usp40																			Trmt2a			Zfp300
Usp42																			Trmt61a			Zfp362
Usp47																			Troap			Zfp369
Usp7																			Trp53bp1			Zfp36l1
Usp9x																			Trp53rkb			Zfp36l2
Utp23																			Trpm4			Zfp383
Utp3																			Trrap			Zfp386
Utrn																			Trub1			Zfp395
Vamp3																			Tsc1			Zfp398
Vamp5																			Tsc22d1			Zfp41
Vcpip1																			Tsen15			Zfp414
Vipas39																			Tsen2			Zfp420
Vopp1																			Tsen54			Zfp422
Vps26a																			Tshz1			Zfp444
Vps33a																			Tsku			Zfp449
Vps37b																			Tspan14			Zfp472
Vps54																			Tspyl3			Zfp493
Vrk1																			Tsr1			Zfp512b
Vrk2																			Tssc4			Zfp53
Vwa3b																			Ttc12			Zfp551
Vwa5a																			Ttc32			Zfp563
Wac																			Ttc7b			Zfp60
Wars																			Ttf2			Zfp606
Washc3																			Ttl			Zfp61
Washc4																			Ttll4			Zfp637
Wbp4																			Tuba1a			Zfp647
Wdfy1																			Tuba4a			Zfp652
Wdfy2																			Tubb5			Zfp661
Wdr20rt																			Tubg1			Zfp667
Wdr33																			Tvp23b			Zfp688
Wdr44																			Twf2			Zfp69
Wdr53																			Twistnb			Zfp692
Wdr62																			Twnk			Zfp704
Wdr70																			Txlna			Zfp707
Wee1																			Txndc11			Zfp72
Wipf2																			Txnrd2			Zfp74
Wnk1																			Txnrd3			Zfp740
Wnt2b																			Tysnd1			Zfp759
Wrn																			Ubald1			Zfp760
Wwp2																			Ubap2			Zfp763
Xbp1																			Ube2c			Zfp770
Xcr1																			Ube2o			Zfp775
Xdh																			Ube4b			Zfp78
Xiap																			Ubfd1			Zfp780b
Xpo6																			Ubn1			Zfp791
Xrcc4																			Ubqln2			Zfp808
Xrn1																			Ubr1			Zfp810
Xrn2																			Ubr2			Zfp820
Yipf6																			Ubr3			Zfp846
Yme1l1																			Uck2			Zfp873
Ythdf1																			Uevld			Zfp874a
Zbtb2																			Ufsp2			Zfp874b
Zbtb5																			Uggt1			Zfp882
Zbtb8a																			Uhrf1			Zfp93
Zc3h15																			Ulk3			Zfp932
Zc3h4																			Unc119b			Zfp933
Zc3h6																			Unkl			Zfp94
Zc3h7a																			Upf3b			Zfp940
Zc3hav1																			Urb1			Zfp953
Zcchc11																			Usf2			Zfp955b
Zcchc6																			Usp10			Zfp956
Zcrb1																			Usp24			Zfp958
Zfhx4																			Usp28			Zfp963
Zfp207																			Usp36			Zfp964
Zfp212																			Usp53			Zfp970
Zfp213																			Uspl1			Zfp975
Zfp287																			Utp14a			Zfp976
Zfp319																			Utp14b			Zfp977
Zfp324																			Utp18			Zfyve21
Zfp367																			Utp20			Zfyve28
Zfp382																			Utp4			Zgrf1
Zfp429																			Vamp2			Zhx3
Zfp455																			Vamp4			Zik1
Zfp456																			Vav2			Zkscan14
Zfp459																			Vkorc1l1			Zkscan4
Zfp462																			Vldlr			Zkscan5
Zfp51																			Vps33b			Zkscan7
Zfp592																			Vps36			Zmat1
Zfp628																			Vsig10l			Zmat3
Zfp691																			Washc1			Zmiz1
Zfp777																			Washc2			Zmym6
Zfp91																			Wdfy3			Zscan18
Zfp945																			Wdr12			Zscan2
Zfp949																			Wdr13			Zyg11b
Zfp952																			Wdr3
Zfr																			Wdr4
Zfyve26																			Wdr41
Znrd1																			Wdr46
Znrd1as																			Wdr5
Znrf3																			Wdr59
Zscan29																			Wdr74
Zswim5																			Wdr75
																			Wdr77
																			Wdr81
																			Wdr92
																			Wipi1
																			Wipi2
																			Wrb
																			Wtip
																			Wwc2
																			Xpnpep3
																			Xpo4
																			Xpo7
																			Xpot
																			Xrcc1
																			Xrcc3
																			Yae1d1
																			Yaf2
																			Yars
																			Yars2
																			Ydjc
																			Yeats2
																			Yeats4
																			Ylpm1
																			Yy1
																			Zadh2
																			Zbtb1
																			Zbtb11
																			Zbtb14
																			Zbtb22
																			Zbtb25
																			Zbtb48
																			Zc3h8
																			Zcchc14
																			Zcchc7
																			Zdhhc20
																			Zdhhc6
																			Zdhhc7
																			Zfand2b
																			Zfp119b
																			Zfp142
																			Zfp146
																			Zfp202
																			Zfp27
																			Zfp280c
																			Zfp280d
																			Zfp282
																			Zfp316
																			Zfp317
																			Zfp318
																			Zfp326
																			Zfp329
																			Zfp397
																			Zfp438
																			Zfp467
																			Zfp511
																			Zfp512
																			Zfp518b
																			Zfp52
																			Zfp523
																			Zfp524
																			Zfp526
																			Zfp54
																			Zfp553
																			Zfp566
																			Zfp59
																			Zfp597
																			Zfp598
																			Zfp607a
																			Zfp607b
																			Zfp608
																			Zfp617
																			Zfp619
																			Zfp623
																			Zfp64
																			Zfp646
																			Zfp658
																			Zfp664
																			Zfp668
																			Zfp672
																			Zfp689
																			Zfp7
																			Zfp703
																			Zfp706
																			Zfp715
																			Zfp719
																			Zfp746
																			Zfp747
																			Zfp748
																			Zfp764
																			Zfp771
																			Zfp788
																			Zfp790
																			Zfp799
																			Zfp809
																			Zfp81
																			Zfp82
																			Zfp839
																			Zfp84
																			Zfp850
																			Zfp866
																			Zfp869
																			Zfp871
																			Zfp9
																			Zfp930
																			Zfp931
																			Zfp934
																			Zfp938
																			Zfp948
																			Zfp951
																			Zfp955a
																			Zfp959
																			Zfp971
																			Zfp979
																			Zfp984
																			Zfyve19
																			Zfyve9
																			Zgpat
																			Zkscan8
																			Zmym1
																			Zmym2
																			Zmynd19
																			Zmynd8
																			Znhit6
																			Znrf2
																			Zpr1
																			Zscan12
																			Zscan26
																			Zswim3
																			Zzz3

## Sheet: GO of TLR3&TLR7 overlap UP
GroupID	Category	Term	Description	LogP	Log(q-value)	InTerm_InList	Genes	Symbols
1_Summary	GO Biological Processes	GO:0006954	inflammatory response	-47.1283	-42.9341	141/646	11491,11540,11541,11542,11988,12053,12182,12266,12267,12273,12362,12363,12475,12608,12654,12655,12702,12768,12775,12977,13058,13618,14066,14129,14130,14289,14293,14609,14825,15162,15251,15439,15894,15937,15945,16153,16160,16175,16176,16178,16180,16181,16184,16190,16193,16365,16423,16452,16476,16859,16952,17096,17164,17329,17470,17874,17948,18024,18033,18035,18126,18413,18783,18787,19200,19222,192…	Adam17,Adora2a,Adora2b,Adora3,Slc7a2,Bcl6,Bst1,C3,C3ar1,C5ar1,Casp1,Casp4,Cd14,Cebpb,Chil1,Chil3,Socs3,Ccr1,Ccr7,Csf1,Cybb,Ednrb,F3,Fcgr1,Fcgr2b,Fpr2,Fpr1,Gja1,Cxcl1,Hck,Hif1a,Hp,Icam1,Ier3,Cxcl10,Il10,Il12b,Il1a,Il1b,Il1r2,Il1rap,Il1rn,Il2ra,Il4ra,Il6,Acod1,Cd47,Jak2,Jun,Lgals9,Anxa1,Lyn,Mapkapk2,Cxcl9,Cd200,Myd88,Naip2,Nfe2l2,Nfkb1,Nfkbia,Nos2,Osm,Pla2g4a,Serpine1,Pstpip1,Ptgir,Ptgs2,Ptpn2,Rasg…
1_Member	GO Biological Processes	GO:0006954	inflammatory response	-47.1283	-42.9341	141/646	11491,11540,11541,11542,11988,12053,12182,12266,12267,12273,12362,12363,12475,12608,12654,12655,12702,12768,12775,12977,13058,13618,14066,14129,14130,14289,14293,14609,14825,15162,15251,15439,15894,15937,15945,16153,16160,16175,16176,16178,16180,16181,16184,16190,16193,16365,16423,16452,16476,16859,16952,17096,17164,17329,17470,17874,17948,18024,18033,18035,18126,18413,18783,18787,19200,19222,192…	Adam17,Adora2a,Adora2b,Adora3,Slc7a2,Bcl6,Bst1,C3,C3ar1,C5ar1,Casp1,Casp4,Cd14,Cebpb,Chil1,Chil3,Socs3,Ccr1,Ccr7,Csf1,Cybb,Ednrb,F3,Fcgr1,Fcgr2b,Fpr2,Fpr1,Gja1,Cxcl1,Hck,Hif1a,Hp,Icam1,Ier3,Cxcl10,Il10,Il12b,Il1a,Il1b,Il1r2,Il1rap,Il1rn,Il2ra,Il4ra,Il6,Acod1,Cd47,Jak2,Jun,Lgals9,Anxa1,Lyn,Mapkapk2,Cxcl9,Cd200,Myd88,Naip2,Nfe2l2,Nfkb1,Nfkbia,Nos2,Osm,Pla2g4a,Serpine1,Pstpip1,Ptgir,Ptgs2,Ptpn2,Rasg…
1_Member	GO Biological Processes	GO:0031347	regulation of defense response	-46.2924	-42.3992	132/579	11540,11541,11542,11845,11988,12053,12182,12266,12362,12389,12475,12702,12703,12768,12775,12913,12928,13618,14129,14130,14609,14825,15937,15944,16153,16160,16176,16178,16184,16193,16365,16423,16452,16859,16952,17096,17164,17381,17470,17472,17874,18033,18035,18126,18413,18783,18787,18854,18983,19225,19255,19419,19697,20128,20201,20202,20302,20304,20361,20723,20846,21354,21355,21897,21899,21926,219…	Adora2a,Adora2b,Adora3,Arf6,Slc7a2,Bcl6,Bst1,C3,Casp1,Cav1,Cd14,Socs3,Socs1,Ccr1,Ccr7,Creb3,Crk,Ednrb,Fcgr1,Fcgr2b,Gja1,Cxcl1,Ier3,Irgm1,Il10,Il12b,Il1b,Il1r2,Il2ra,Il6,Acod1,Cd47,Jak2,Lgals9,Anxa1,Lyn,Mapkapk2,Mmp12,Cd200,Gbp4,Myd88,Nfkb1,Nfkbia,Nos2,Osm,Pla2g4a,Serpine1,Pml,Cnot7,Ptgs2,Ptpn2,Rasgrp1,Rela,Trim30a,S100a8,S100a9,Ccl3,Ccl5,Sema7a,Serpinb9,Stat1,Tap1,Tap2,Tlr1,Tlr6,Tnf,Tnfaip3,Tnfrs…
1_Member	GO Biological Processes	GO:0032101	regulation of response to external stimulus	-36.8506	-33.3554	135/727	11491,11540,11541,11542,11747,11988,12053,12182,12266,12267,12273,12362,12389,12702,12768,12775,12913,12928,12977,13614,13618,14129,14130,14289,14609,14726,14745,14825,15937,15945,16153,16160,16176,16178,16184,16193,16365,16423,16452,16859,16952,17096,17295,17381,17470,17472,17874,18024,18033,18035,18126,18413,18438,18753,18783,18787,18854,19225,19252,19255,19271,19697,20201,20202,20293,20296,203…	Adam17,Adora2a,Adora2b,Adora3,Anxa5,Slc7a2,Bcl6,Bst1,C3,C3ar1,C5ar1,Casp1,Cav1,Socs3,Ccr1,Ccr7,Creb3,Crk,Csf1,Edn1,Ednrb,Fcgr1,Fcgr2b,Fpr2,Gja1,Pdpn,Lpar1,Cxcl1,Ier3,Cxcl10,Il10,Il12b,Il1b,Il1r2,Il2ra,Il6,Acod1,Cd47,Jak2,Lgals9,Anxa1,Lyn,Met,Mmp12,Cd200,Gbp4,Myd88,Nfe2l2,Nfkb1,Nfkbia,Nos2,Osm,P2rx4,Prkcd,Pla2g4a,Serpine1,Pml,Ptgs2,Dusp1,Ptpn2,Ptprj,Rela,S100a8,S100a9,Ccl12,Ccl2,Ccl3,Ccl4,Ccl5,Sel…
1_Member	GO Biological Processes	GO:0031349	positive regulation of defense response	-27.0274	-23.8332	77/336	11541,11542,11845,12266,12389,12475,12775,14129,14609,14825,15944,16160,16176,16193,16365,16423,16452,16859,17096,17164,17381,17874,18035,18413,18783,18787,19225,19419,19697,20128,20201,20202,20302,20304,21897,21899,21926,21929,21937,22031,22038,22164,22165,22259,22320,22324,24088,30925,54123,54396,57783,58185,58203,64297,66878,67245,71481,71586,71648,80285,80859,80861,83490,100340,106759,107607,…	Adora2b,Adora3,Arf6,C3,Cav1,Cd14,Ccr7,Fcgr1,Gja1,Cxcl1,Irgm1,Il12b,Il1b,Il6,Acod1,Cd47,Jak2,Lgals9,Lyn,Mapkapk2,Mmp12,Myd88,Nfkbia,Osm,Pla2g4a,Serpine1,Ptgs2,Rasgrp1,Rela,Trim30a,S100a8,S100a9,Ccl3,Ccl5,Tlr1,Tlr6,Tnf,Tnfaip3,Tnfrsf1a,Traf3,Plscr1,Tnfsf4,Txk,Nr1h3,Vamp8,Vav1,Tlr2,Slamf6,Irf7,Irgm2,Tnip1,Rsad2,Zbp1,Gprc5b,Riok3,Peli1,Alpk1,Ifih1,Optn,Parp9,Nfkbiz,Dhx58,Pik3ap1,Smpdl3b,Ticam1,Nod1,I…
1_Member	GO Biological Processes	GO:0050727	regulation of inflammatory response	-25.6853	-22.605	73/318	11540,11541,11542,11988,12053,12182,12266,12362,12702,12775,13618,14129,14130,15937,16153,16160,16176,16178,16184,16193,16365,16423,16452,16859,16952,17096,17470,17874,18033,18035,18126,18413,18783,18787,19225,19255,19697,20201,20202,20302,20304,20361,21899,21926,21929,21937,21938,22164,22259,22320,22695,24088,24110,27052,53416,54483,56708,56715,57783,64297,74748,78757,80859,83490,100340,106759,1…	Adora2a,Adora2b,Adora3,Slc7a2,Bcl6,Bst1,C3,Casp1,Socs3,Ccr7,Ednrb,Fcgr1,Fcgr2b,Ier3,Il10,Il12b,Il1b,Il1r2,Il2ra,Il6,Acod1,Cd47,Jak2,Lgals9,Anxa1,Lyn,Cd200,Myd88,Nfkb1,Nfkbia,Nos2,Osm,Pla2g4a,Serpine1,Ptgs2,Ptpn2,Rela,S100a8,S100a9,Ccl3,Ccl5,Sema7a,Tlr6,Tnf,Tnfaip3,Tnfrsf1a,Tnfrsf1b,Tnfsf4,Nr1h3,Vamp8,Zfp36,Tlr2,Usp18,Aoah,Stk39,Mefv,Clcf1,Rabgef1,Tnip1,Gprc5b,Slamf8,Rictor,Nfkbiz,Pik3ap1,Smpdl3b,…
1_Member	GO Biological Processes	GO:0045088	regulation of innate immune response	-25.5416	-22.4934	65/256	11845,12389,12475,12703,12768,12928,15944,16160,16365,16859,17096,17164,17381,17874,18035,18983,19255,19419,19697,20128,20723,21354,21355,21897,21899,21926,21929,22031,22038,22165,22259,22324,24088,30925,54123,54396,56045,56417,57783,58185,58203,64685,66878,67245,71481,71586,74748,80285,80861,83490,93694,100340,104709,106759,108960,192656,229898,230073,231130,231712,234311,257632,414084,434341,54…	Arf6,Cav1,Cd14,Socs1,Ccr1,Crk,Irgm1,Il12b,Acod1,Lgals9,Lyn,Mapkapk2,Mmp12,Myd88,Nfkbia,Cnot7,Ptpn2,Rasgrp1,Rela,Trim30a,Serpinb9,Tap1,Tap2,Tlr1,Tlr6,Tnf,Tnfaip3,Traf3,Plscr1,Txk,Nr1h3,Vav1,Tlr2,Slamf6,Irf7,Irgm2,Samhd1,Adar,Tnip1,Rsad2,Zbp1,Nmi,Riok3,Peli1,Alpk1,Ifih1,Slamf8,Parp9,Dhx58,Pik3ap1,Clec2d,Smpdl3b,Pik3r6,Ticam1,Irak2,Ripk2,Gbp5,Ddx58,Tnip2,Trafd1,Ddx60,Nod2,Tnip3,Nlrc5,Parp14
1_Member	GO Biological Processes	GO:0032103	positive regulation of response to external stimulus	-22.1261	-19.2329	65/292	11491,11541,11542,12266,12267,12273,12768,12775,12913,12977,13614,14129,14289,14745,14825,15945,16176,16193,16365,16423,16452,16859,17295,17874,18035,18413,18438,18783,18787,19225,19271,20201,20202,20296,20302,20303,20304,20947,21899,21926,21937,22164,22320,22341,24088,27218,27226,53416,57783,64297,68050,71648,80859,80861,83431,105855,106759,107607,192656,229898,234311,242202,245126,257632,380713	Adam17,Adora2b,Adora3,C3,C3ar1,C5ar1,Ccr1,Ccr7,Creb3,Csf1,Edn1,Fcgr1,Fpr2,Lpar1,Cxcl1,Cxcl10,Il1b,Il6,Acod1,Cd47,Jak2,Lgals9,Met,Myd88,Nfkbia,Osm,P2rx4,Pla2g4a,Serpine1,Ptgs2,Ptprj,S100a8,S100a9,Ccl2,Ccl3,Ccl4,Ccl5,Swap70,Tlr6,Tnf,Tnfrsf1a,Tnfsf4,Vamp8,Vegfc,Tlr2,Slamf1,Pla2g7,Stk39,Tnip1,Gprc5b,Akirin1,Optn,Nfkbiz,Dhx58,Ndel1,Nckap1l,Ticam1,Nod1,Ripk2,Gbp5,Ddx60,Pde5a,Tarm1,Nod2,Scarf1
1_Member	GO Biological Processes	GO:0050778	positive regulation of immune response	-18.4107	-15.6788	102/721	11541,11542,11845,12047,12266,12267,12273,12389,12475,12494,12775,12988,14129,14130,14289,14293,14961,14962,14990,15015,15018,15024,15039,15042,15944,16160,16176,16190,16193,16365,16822,16859,16952,17096,17164,17381,17874,18035,18176,18578,19122,19255,19264,19271,19419,19697,20128,20361,21355,21897,21899,21926,21929,21939,22030,22031,22038,22164,22165,22259,22320,22324,22350,24088,30925,50908,509…	Adora2b,Adora3,Arf6,Bcl2a1d,C3,C3ar1,C5ar1,Cav1,Cd14,Cd38,Ccr7,Csk,Fcgr1,Fcgr2b,Fpr2,Fpr1,H2-Ab1,Cfb,H2-M2,H2-Q4,H2-Q7,H2-T10,H2-T22,H2-T24,Irgm1,Il12b,Il1b,Il4ra,Il6,Acod1,Lcp2,Lgals9,Anxa1,Lyn,Mapkapk2,Mmp12,Myd88,Nfkbia,Nras,Pde4b,Prnp,Ptpn2,Ptprc,Ptprj,Rasgrp1,Rela,Trim30a,Sema7a,Tap2,Tlr1,Tlr6,Tnf,Tnfaip3,Cd40,Traf2,Traf3,Plscr1,Tnfsf4,Txk,Nr1h3,Vamp8,Vav1,Ezr,Tlr2,Slamf6,C1s1,C1ra,Irf7,Irgm…
1_Member	GO Biological Processes	GO:0045089	positive regulation of innate immune response	-17.4341	-14.8197	49/213	11845,12389,12475,15944,16160,16365,16859,17096,17164,17381,17874,18035,19419,19697,20128,21897,21899,21926,21929,22031,22038,22165,22259,22324,24088,30925,54123,54396,57783,58185,58203,66878,67245,71481,71586,80285,80861,83490,100340,106759,108960,192656,229898,230073,231130,234311,257632,414084,434341	Arf6,Cav1,Cd14,Irgm1,Il12b,Acod1,Lgals9,Lyn,Mapkapk2,Mmp12,Myd88,Nfkbia,Rasgrp1,Rela,Trim30a,Tlr1,Tlr6,Tnf,Tnfaip3,Traf3,Plscr1,Txk,Nr1h3,Vav1,Tlr2,Slamf6,Irf7,Irgm2,Tnip1,Rsad2,Zbp1,Riok3,Peli1,Alpk1,Ifih1,Parp9,Dhx58,Pik3ap1,Smpdl3b,Ticam1,Irak2,Ripk2,Gbp5,Ddx58,Tnip2,Ddx60,Nod2,Tnip3,Nlrc5
1_Member	GO Biological Processes	GO:0002221	pattern recognition receptor signaling pathway	-17.0468	-14.4653	37/126	11845,12389,12475,16365,16859,17096,17164,17874,18035,19697,20128,21897,21899,21926,21929,22031,22259,24088,54123,54396,57783,58185,66878,67245,71481,71586,80861,83490,100340,106759,108960,192656,230073,231130,234311,257632,414084	Arf6,Cav1,Cd14,Acod1,Lgals9,Lyn,Mapkapk2,Myd88,Nfkbia,Rela,Trim30a,Tlr1,Tlr6,Tnf,Tnfaip3,Traf3,Nr1h3,Tlr2,Irf7,Irgm2,Tnip1,Rsad2,Riok3,Peli1,Alpk1,Ifih1,Dhx58,Pik3ap1,Smpdl3b,Ticam1,Irak2,Ripk2,Ddx58,Tnip2,Ddx60,Nod2,Tnip3
1_Member	GO Biological Processes	GO:0002758	innate immune response-activating signal transduction	-16.7948	-14.2451	37/128	11845,12389,12475,16365,16859,17096,17164,17874,18035,19697,20128,21897,21899,21926,21929,22031,22259,24088,54123,54396,57783,58185,66878,67245,71481,71586,80861,83490,100340,106759,108960,192656,230073,231130,234311,257632,414084	Arf6,Cav1,Cd14,Acod1,Lgals9,Lyn,Mapkapk2,Myd88,Nfkbia,Rela,Trim30a,Tlr1,Tlr6,Tnf,Tnfaip3,Traf3,Nr1h3,Tlr2,Irf7,Irgm2,Tnip1,Rsad2,Riok3,Peli1,Alpk1,Ifih1,Dhx58,Pik3ap1,Smpdl3b,Ticam1,Irak2,Ripk2,Ddx58,Tnip2,Ddx60,Nod2,Tnip3
1_Member	GO Biological Processes	GO:0002218	activation of innate immune response	-14.7513	-12.3352	37/146	11845,12389,12475,16365,16859,17096,17164,17874,18035,19697,20128,21897,21899,21926,21929,22031,22259,24088,54123,54396,57783,58185,66878,67245,71481,71586,80861,83490,100340,106759,108960,192656,230073,231130,234311,257632,414084	Arf6,Cav1,Cd14,Acod1,Lgals9,Lyn,Mapkapk2,Myd88,Nfkbia,Rela,Trim30a,Tlr1,Tlr6,Tnf,Tnfaip3,Traf3,Nr1h3,Tlr2,Irf7,Irgm2,Tnip1,Rsad2,Riok3,Peli1,Alpk1,Ifih1,Dhx58,Pik3ap1,Smpdl3b,Ticam1,Irak2,Ripk2,Ddx58,Tnip2,Ddx60,Nod2,Tnip3
1_Member	GO Biological Processes	GO:0002224	toll-like receptor signaling pathway	-13.9932	-11.6563	29/95	11845,12389,12475,16365,16859,17096,17164,17874,18035,20128,21897,21899,21926,21929,22031,22259,24088,54123,57783,58185,67245,83490,100340,106759,108960,192656,231130,257632,414084	Arf6,Cav1,Cd14,Acod1,Lgals9,Lyn,Mapkapk2,Myd88,Nfkbia,Trim30a,Tlr1,Tlr6,Tnf,Tnfaip3,Traf3,Nr1h3,Tlr2,Irf7,Tnip1,Rsad2,Peli1,Pik3ap1,Smpdl3b,Ticam1,Irak2,Ripk2,Tnip2,Nod2,Tnip3
1_Member	GO Biological Processes	GO:0050729	positive regulation of inflammatory response	-13.674	-11.3774	33/126	11541,11542,12266,12775,14129,16176,16193,16423,16452,17874,18035,18413,18783,18787,19225,20201,20202,20302,20304,21899,21926,21937,22164,22320,24088,57783,64297,80859,106759,229898,242202,245126,257632	Adora2b,Adora3,C3,Ccr7,Fcgr1,Il1b,Il6,Cd47,Jak2,Myd88,Nfkbia,Osm,Pla2g4a,Serpine1,Ptgs2,S100a8,S100a9,Ccl3,Ccl5,Tlr6,Tnf,Tnfrsf1a,Tnfsf4,Vamp8,Tlr2,Tnip1,Gprc5b,Nfkbiz,Ticam1,Gbp5,Pde5a,Tarm1,Nod2
1_Member	GO Biological Processes	GO:0002764	immune response-regulating signaling pathway	-11.0478	-9.00889	62/445	11845,12047,12267,12273,12389,12475,12494,12775,12988,14130,14289,14293,16365,16822,16859,17096,17164,17874,18035,18176,18578,19122,19255,19264,19271,19697,20128,21897,21899,21926,21929,21939,22031,22038,22165,22259,22350,24088,54123,54396,56619,56715,57783,58185,66878,67245,71481,71586,80859,80861,83490,100340,105855,106759,108960,192656,230073,231130,234311,257632,329693,414084	Arf6,Bcl2a1d,C3ar1,C5ar1,Cav1,Cd14,Cd38,Ccr7,Csk,Fcgr2b,Fpr2,Fpr1,Acod1,Lcp2,Lgals9,Lyn,Mapkapk2,Myd88,Nfkbia,Nras,Pde4b,Prnp,Ptpn2,Ptprc,Ptprj,Rela,Trim30a,Tlr1,Tlr6,Tnf,Tnfaip3,Cd40,Traf3,Plscr1,Txk,Nr1h3,Ezr,Tlr2,Irf7,Irgm2,Clec4e,Rabgef1,Tnip1,Rsad2,Riok3,Peli1,Alpk1,Ifih1,Nfkbiz,Dhx58,Pik3ap1,Smpdl3b,Nckap1l,Ticam1,Irak2,Ripk2,Ddx58,Tnip2,Ddx60,Nod2,Fcrl5,Tnip3
1_Member	GO Biological Processes	GO:0002757	immune response-activating signal transduction	-10.6944	-8.69485	60/431	11845,12047,12267,12273,12389,12475,12494,12775,12988,14130,14289,14293,16365,16822,16859,17096,17164,17874,18035,18176,18578,19122,19255,19264,19271,19697,20128,21897,21899,21926,21929,22031,22038,22165,22259,22350,24088,54123,54396,56715,57783,58185,66878,67245,71481,71586,80859,80861,83490,100340,105855,106759,108960,192656,230073,231130,234311,257632,329693,414084	Arf6,Bcl2a1d,C3ar1,C5ar1,Cav1,Cd14,Cd38,Ccr7,Csk,Fcgr2b,Fpr2,Fpr1,Acod1,Lcp2,Lgals9,Lyn,Mapkapk2,Myd88,Nfkbia,Nras,Pde4b,Prnp,Ptpn2,Ptprc,Ptprj,Rela,Trim30a,Tlr1,Tlr6,Tnf,Tnfaip3,Traf3,Plscr1,Txk,Nr1h3,Ezr,Tlr2,Irf7,Irgm2,Rabgef1,Tnip1,Rsad2,Riok3,Peli1,Alpk1,Ifih1,Nfkbiz,Dhx58,Pik3ap1,Smpdl3b,Nckap1l,Ticam1,Irak2,Ripk2,Ddx58,Tnip2,Ddx60,Nod2,Fcrl5,Tnip3
1_Member	GO Biological Processes	GO:0002253	activation of immune response	-10.3739	-8.39281	65/496	11845,12047,12266,12267,12273,12389,12475,12494,12775,12988,14130,14289,14293,14962,16365,16822,16859,17096,17164,17874,18035,18176,18578,19122,19255,19264,19271,19697,20128,21897,21899,21926,21929,22031,22038,22165,22259,22350,24088,50908,50909,54123,54396,56715,57783,58185,66214,66878,67245,71481,71586,80859,80861,83490,100340,105855,106759,108960,192656,230073,231130,234311,257632,329693,414084	Arf6,Bcl2a1d,C3,C3ar1,C5ar1,Cav1,Cd14,Cd38,Ccr7,Csk,Fcgr2b,Fpr2,Fpr1,Cfb,Acod1,Lcp2,Lgals9,Lyn,Mapkapk2,Myd88,Nfkbia,Nras,Pde4b,Prnp,Ptpn2,Ptprc,Ptprj,Rela,Trim30a,Tlr1,Tlr6,Tnf,Tnfaip3,Traf3,Plscr1,Txk,Nr1h3,Ezr,Tlr2,C1s1,C1ra,Irf7,Irgm2,Rabgef1,Tnip1,Rsad2,Rgcc,Riok3,Peli1,Alpk1,Ifih1,Nfkbiz,Dhx58,Pik3ap1,Smpdl3b,Nckap1l,Ticam1,Irak2,Ripk2,Ddx58,Tnip2,Ddx60,Nod2,Fcrl5,Tnip3
2_Summary	GO Biological Processes	GO:0001816	cytokine production	-43.7185	-40.0014	144/715	11491,11541,11746,12051,12053,12257,12266,12267,12273,12362,12363,12475,12488,12608,12654,12703,12775,12988,13058,13653,14130,15251,15975,15977,16153,16160,16175,16176,16178,16180,16181,16190,16193,16365,16423,16452,16822,16859,16952,17085,17096,17132,17164,17295,17381,17470,17472,17874,18033,18106,18126,18176,18413,18578,18753,18787,18854,19073,19094,19106,19122,19225,19264,19271,19324,19419,196…	Adam17,Adora2b,Anxa4,Bcl3,Bcl6,Tspo,C3,C3ar1,C5ar1,Casp1,Casp4,Cd14,Cd2ap,Cebpb,Chil1,Socs1,Ccr7,Csk,Cybb,Egr1,Fcgr2b,Hif1a,Ifnar1,Ifnb1,Il10,Il12b,Il1a,Il1b,Il1r2,Il1rap,Il1rn,Il4ra,Il6,Acod1,Cd47,Jak2,Lcp2,Lgals9,Anxa1,Ly9,Lyn,Maf,Mapkapk2,Met,Mmp12,Cd200,Gbp4,Myd88,Nfkb1,Cd244a,Nos2,Nras,Osm,Pde4b,Prkcd,Serpine1,Pml,Srgn,Mapk11,Eif2ak2,Prnp,Ptgs2,Ptprc,Ptprj,Rab1a,Rasgrp1,Rbpj,Rela,Relb,Trim30…
2_Member	GO Biological Processes	GO:0001816	cytokine production	-43.7185	-40.0014	144/715	11491,11541,11746,12051,12053,12257,12266,12267,12273,12362,12363,12475,12488,12608,12654,12703,12775,12988,13058,13653,14130,15251,15975,15977,16153,16160,16175,16176,16178,16180,16181,16190,16193,16365,16423,16452,16822,16859,16952,17085,17096,17132,17164,17295,17381,17470,17472,17874,18033,18106,18126,18176,18413,18578,18753,18787,18854,19073,19094,19106,19122,19225,19264,19271,19324,19419,196…	Adam17,Adora2b,Anxa4,Bcl3,Bcl6,Tspo,C3,C3ar1,C5ar1,Casp1,Casp4,Cd14,Cd2ap,Cebpb,Chil1,Socs1,Ccr7,Csk,Cybb,Egr1,Fcgr2b,Hif1a,Ifnar1,Ifnb1,Il10,Il12b,Il1a,Il1b,Il1r2,Il1rap,Il1rn,Il4ra,Il6,Acod1,Cd47,Jak2,Lcp2,Lgals9,Anxa1,Ly9,Lyn,Maf,Mapkapk2,Met,Mmp12,Cd200,Gbp4,Myd88,Nfkb1,Cd244a,Nos2,Nras,Osm,Pde4b,Prkcd,Serpine1,Pml,Srgn,Mapk11,Eif2ak2,Prnp,Ptgs2,Ptprc,Ptprj,Rab1a,Rasgrp1,Rbpj,Rela,Relb,Trim30…
2_Member	GO Biological Processes	GO:0001817	regulation of cytokine production	-41.6984	-38.1063	133/642	11491,11541,11746,12051,12053,12257,12266,12267,12273,12362,12363,12475,12488,12608,12703,12775,12988,13058,13653,14130,15251,15975,15977,16153,16160,16175,16176,16178,16180,16181,16190,16193,16365,16423,16452,16859,16952,17085,17096,17164,17295,17381,17470,17472,17874,18033,18106,18126,18176,18413,18578,18787,18854,19073,19094,19106,19122,19225,19264,19271,19419,19697,19698,20128,20296,20302,203…	Adam17,Adora2b,Anxa4,Bcl3,Bcl6,Tspo,C3,C3ar1,C5ar1,Casp1,Casp4,Cd14,Cd2ap,Cebpb,Socs1,Ccr7,Csk,Cybb,Egr1,Fcgr2b,Hif1a,Ifnar1,Ifnb1,Il10,Il12b,Il1a,Il1b,Il1r2,Il1rap,Il1rn,Il4ra,Il6,Acod1,Cd47,Jak2,Lgals9,Anxa1,Ly9,Lyn,Mapkapk2,Met,Mmp12,Cd200,Gbp4,Myd88,Nfkb1,Cd244a,Nos2,Nras,Osm,Pde4b,Serpine1,Pml,Srgn,Mapk11,Eif2ak2,Prnp,Ptgs2,Ptprc,Ptprj,Rasgrp1,Rela,Relb,Trim30a,Ccl2,Ccl3,Ccl4,Ccl5,Sema7a,Src…
2_Member	GO Biological Processes	GO:0001819	positive regulation of cytokine production	-32.4058	-28.9984	95/425	11491,11541,12051,12266,12267,12273,12362,12363,12475,12608,12775,13058,13653,15251,15975,16153,16160,16175,16176,16180,16181,16190,16193,16452,16859,16952,17085,17164,17381,17470,17874,18106,18176,18413,18578,18787,19094,19106,19225,19264,19271,19419,19697,20296,20302,20303,20304,20361,20779,20846,21897,21899,21926,21937,21939,21941,21950,22030,22164,22165,23845,24088,27218,30925,54123,54448,566…	Adam17,Adora2b,Bcl3,C3,C3ar1,C5ar1,Casp1,Casp4,Cd14,Cebpb,Ccr7,Cybb,Egr1,Hif1a,Ifnar1,Il10,Il12b,Il1a,Il1b,Il1rap,Il1rn,Il4ra,Il6,Jak2,Lgals9,Anxa1,Ly9,Mapkapk2,Mmp12,Cd200,Myd88,Cd244a,Nras,Osm,Pde4b,Serpine1,Mapk11,Eif2ak2,Ptgs2,Ptprc,Ptprj,Rasgrp1,Rela,Ccl2,Ccl3,Ccl4,Ccl5,Sema7a,Src,Stat1,Tlr1,Tlr6,Tnf,Tnfrsf1a,Cd40,Tnfrsf8,Tnfsf9,Traf2,Tnfsf4,Txk,Clec5a,Tlr2,Slamf1,Slamf6,Irf7,Il1f6,Clec4e,Rs…
2_Member	GO Biological Processes	GO:0050663	cytokine secretion	-22.7125	-19.797	57/222	11746,12362,12363,12475,12654,12703,12775,15975,16153,16175,16176,16178,16180,16190,16193,16822,16859,16952,17096,17381,18106,18126,18413,18854,19073,19094,19324,19419,19664,20302,20779,21897,21899,21926,21929,22164,22350,23845,24088,27218,54644,56619,56715,60533,66214,68279,71586,71648,75234,76497,192656,216799,229898,230073,230979,257632,326623	Anxa4,Casp1,Casp4,Cd14,Chil1,Socs1,Ccr7,Ifnar1,Il10,Il1a,Il1b,Il1r2,Il1rap,Il4ra,Il6,Lcp2,Lgals9,Anxa1,Lyn,Mmp12,Cd244a,Nos2,Osm,Pml,Srgn,Mapk11,Rab1a,Rasgrp1,Rbpj,Ccl3,Src,Tlr1,Tlr6,Tnf,Tnfaip3,Tnfsf4,Ezr,Clec5a,Tlr2,Slamf1,Otud5,Clec4e,Rabgef1,Cd274,Rgcc,Mcoln2,Ifih1,Optn,Rnf19b,Ppp1r11,Ripk2,Nlrp3,Gbp5,Ddx58,Tnfrsf14,Nod2,Tnfsf15
2_Member	GO Biological Processes	GO:0002790	peptide secretion	-21.5875	-18.7357	98/612	11540,11746,11747,12362,12363,12475,12494,12654,12703,12775,13371,13614,14609,15251,15975,16153,16175,16176,16178,16180,16181,16190,16193,16452,16573,16822,16859,16952,17096,17113,17381,17386,17470,18106,18126,18413,18472,18854,18987,19073,19094,19324,19325,19419,19664,20201,20202,20302,20304,20501,20779,20912,21897,21899,21926,21929,21939,22030,22164,22259,22320,22341,22350,23845,24088,27218,546…	Adora2a,Anxa4,Anxa5,Casp1,Casp4,Cd14,Cd38,Chil1,Socs1,Ccr7,Dio2,Edn1,Gja1,Hif1a,Ifnar1,Il10,Il1a,Il1b,Il1r2,Il1rap,Il1rn,Il4ra,Il6,Jak2,Kif5b,Lcp2,Lgals9,Anxa1,Lyn,M6pr,Mmp12,Mmp13,Cd200,Cd244a,Nos2,Osm,Pafah1b1,Pml,Pou2f2,Srgn,Mapk11,Rab1a,Rab10,Rasgrp1,Rbpj,S100a8,S100a9,Ccl3,Ccl5,Slc16a1,Src,Stxbp3,Tlr1,Tlr6,Tnf,Tnfaip3,Cd40,Traf2,Tnfsf4,Nr1h3,Vamp8,Vegfc,Ezr,Clec5a,Tlr2,Slamf1,Otud5,Plek,Clec…
2_Member	GO Biological Processes	GO:0009306	protein secretion	-21.1262	-18.3299	93/569	11540,11746,11747,12362,12363,12475,12494,12654,12703,12775,14609,15251,15975,16153,16175,16176,16178,16180,16181,16190,16193,16452,16573,16822,16859,16952,17096,17113,17381,17386,17470,18106,18126,18413,18472,18854,18987,19073,19094,19324,19325,19419,19664,20302,20304,20501,20779,20912,21897,21899,21926,21929,21939,22030,22164,22259,22320,22341,22350,23845,24088,27218,54644,56193,56619,56715,581…	Adora2a,Anxa4,Anxa5,Casp1,Casp4,Cd14,Cd38,Chil1,Socs1,Ccr7,Gja1,Hif1a,Ifnar1,Il10,Il1a,Il1b,Il1r2,Il1rap,Il1rn,Il4ra,Il6,Jak2,Kif5b,Lcp2,Lgals9,Anxa1,Lyn,M6pr,Mmp12,Mmp13,Cd200,Cd244a,Nos2,Osm,Pafah1b1,Pml,Pou2f2,Srgn,Mapk11,Rab1a,Rab10,Rasgrp1,Rbpj,Ccl3,Ccl5,Slc16a1,Src,Stxbp3,Tlr1,Tlr6,Tnf,Tnfaip3,Cd40,Traf2,Tnfsf4,Nr1h3,Vamp8,Vegfc,Ezr,Clec5a,Tlr2,Slamf1,Otud5,Plek,Clec4e,Rabgef1,Rsad2,Cd274,R…
2_Member	GO Biological Processes	GO:0050707	regulation of cytokine secretion	-18.3847	-15.6676	48/195	11746,12362,12363,12475,12703,12775,15975,16153,16175,16176,16178,16180,16190,16193,16859,16952,17096,17381,18106,18413,18854,19073,19094,19419,20302,20779,21897,21899,21926,21929,22164,22350,23845,24088,27218,54644,56619,56715,60533,66214,71586,76497,192656,216799,230073,230979,257632,326623	Anxa4,Casp1,Casp4,Cd14,Socs1,Ccr7,Ifnar1,Il10,Il1a,Il1b,Il1r2,Il1rap,Il4ra,Il6,Lgals9,Anxa1,Lyn,Mmp12,Cd244a,Osm,Pml,Srgn,Mapk11,Rasgrp1,Ccl3,Src,Tlr1,Tlr6,Tnf,Tnfaip3,Tnfsf4,Ezr,Clec5a,Tlr2,Slamf1,Otud5,Clec4e,Rabgef1,Cd274,Rgcc,Ifih1,Ppp1r11,Ripk2,Nlrp3,Ddx58,Tnfrsf14,Nod2,Tnfsf15
2_Member	GO Biological Processes	GO:0090087	regulation of peptide transport	-17.7958	-15.1331	101/724	11540,11746,11747,12349,12362,12363,12475,12494,12575,12703,12775,12988,14609,15163,15251,15975,16153,16175,16176,16178,16180,16190,16193,16452,16543,16573,16859,16952,17096,17246,17381,17386,17470,17472,18106,18126,18413,18753,18854,19052,19073,19094,19122,19225,19246,19419,20201,20202,20296,20302,20304,20501,20779,21897,21899,21926,21929,21937,21939,22030,22164,22166,22259,22320,22341,22350,226…	Adora2a,Anxa4,Anxa5,Car2,Casp1,Casp4,Cd14,Cd38,Cdkn1a,Socs1,Ccr7,Csk,Gja1,Hcls1,Hif1a,Ifnar1,Il10,Il1a,Il1b,Il1r2,Il1rap,Il4ra,Il6,Jak2,Mdfic,Kif5b,Lgals9,Anxa1,Lyn,Mdm2,Mmp12,Mmp13,Cd200,Gbp4,Cd244a,Nos2,Osm,Prkcd,Pml,Ppp2ca,Srgn,Mapk11,Prnp,Ptgs2,Ptpn1,Rasgrp1,S100a8,S100a9,Ccl2,Ccl3,Ccl5,Slc16a1,Src,Tlr1,Tlr6,Tnf,Tnfaip3,Tnfrsf1a,Cd40,Traf2,Tnfsf4,Txn1,Nr1h3,Vamp8,Vegfc,Ezr,Ywhae,Clec5a,Tlr2,S…
2_Member	GO Biological Processes	GO:0051223	regulation of protein transport	-17.0992	-14.507	96/684	11540,11746,11747,12362,12363,12475,12494,12575,12703,12775,12988,14609,15163,15251,15975,16153,16175,16176,16178,16180,16190,16193,16452,16543,16573,16859,16952,17096,17246,17381,17386,17470,17472,18106,18126,18413,18753,18854,19052,19073,19094,19122,19225,19246,19419,20296,20302,20304,20501,20779,21897,21899,21926,21929,21937,21939,22030,22164,22166,22259,22320,22341,22350,22627,23845,24088,265…	Adora2a,Anxa4,Anxa5,Casp1,Casp4,Cd14,Cd38,Cdkn1a,Socs1,Ccr7,Csk,Gja1,Hcls1,Hif1a,Ifnar1,Il10,Il1a,Il1b,Il1r2,Il1rap,Il4ra,Il6,Jak2,Mdfic,Kif5b,Lgals9,Anxa1,Lyn,Mdm2,Mmp12,Mmp13,Cd200,Gbp4,Cd244a,Nos2,Osm,Prkcd,Pml,Ppp2ca,Srgn,Mapk11,Prnp,Ptgs2,Ptpn1,Rasgrp1,Ccl2,Ccl3,Ccl5,Slc16a1,Src,Tlr1,Tlr6,Tnf,Tnfaip3,Tnfrsf1a,Cd40,Traf2,Tnfsf4,Txn1,Nr1h3,Vamp8,Vegfc,Ezr,Ywhae,Clec5a,Tlr2,Slc7a11,Slamf1,Otud5…
2_Member	GO Biological Processes	GO:0070201	regulation of establishment of protein localization	-16.7862	-14.2451	98/714	11540,11746,11747,12362,12363,12462,12475,12494,12575,12703,12775,12988,14609,15163,15251,15975,16153,16175,16176,16178,16180,16190,16193,16452,16543,16573,16859,16952,17096,17246,17381,17386,17470,17472,18106,18126,18413,18753,18854,19052,19073,19094,19122,19225,19246,19419,20296,20302,20304,20501,20779,21897,21899,21926,21929,21937,21939,22030,22164,22166,22259,22320,22341,22350,22627,23845,240…	Adora2a,Anxa4,Anxa5,Casp1,Casp4,Cct3,Cd14,Cd38,Cdkn1a,Socs1,Ccr7,Csk,Gja1,Hcls1,Hif1a,Ifnar1,Il10,Il1a,Il1b,Il1r2,Il1rap,Il4ra,Il6,Jak2,Mdfic,Kif5b,Lgals9,Anxa1,Lyn,Mdm2,Mmp12,Mmp13,Cd200,Gbp4,Cd244a,Nos2,Osm,Prkcd,Pml,Ppp2ca,Srgn,Mapk11,Prnp,Ptgs2,Ptpn1,Rasgrp1,Ccl2,Ccl3,Ccl5,Slc16a1,Src,Tlr1,Tlr6,Tnf,Tnfaip3,Tnfrsf1a,Cd40,Traf2,Tnfsf4,Txn1,Nr1h3,Vamp8,Vegfc,Ezr,Ywhae,Clec5a,Tlr2,Slc7a11,Slamf1,…
2_Member	GO Biological Processes	GO:0002791	regulation of peptide secretion	-16.6554	-14.1333	78/498	11540,11746,11747,12362,12363,12475,12494,12703,12775,14609,15251,15975,16153,16175,16176,16178,16180,16190,16193,16452,16573,16859,16952,17096,17381,17386,17470,18106,18126,18413,18854,19073,19094,19419,20201,20202,20302,20304,20501,20779,21897,21899,21926,21929,21939,22030,22164,22259,22320,22341,22350,23845,24088,27218,54644,56619,56708,56715,58185,60533,66214,69227,71586,75767,76497,80885,936…	Adora2a,Anxa4,Anxa5,Casp1,Casp4,Cd14,Cd38,Socs1,Ccr7,Gja1,Hif1a,Ifnar1,Il10,Il1a,Il1b,Il1r2,Il1rap,Il4ra,Il6,Jak2,Kif5b,Lgals9,Anxa1,Lyn,Mmp12,Mmp13,Cd200,Cd244a,Nos2,Osm,Pml,Srgn,Mapk11,Rasgrp1,S100a8,S100a9,Ccl3,Ccl5,Slc16a1,Src,Tlr1,Tlr6,Tnf,Tnfaip3,Cd40,Traf2,Tnfsf4,Nr1h3,Vamp8,Vegfc,Ezr,Clec5a,Tlr2,Slamf1,Otud5,Clec4e,Clcf1,Rabgef1,Rsad2,Cd274,Rgcc,Selenot,Ifih1,Rab11fip1,Ppp1r11,Hcar2,Glrx,…
2_Member	GO Biological Processes	GO:0050708	regulation of protein secretion	-16.4718	-13.9765	74/460	11540,11746,11747,12362,12363,12475,12494,12703,12775,14609,15251,15975,16153,16175,16176,16178,16180,16190,16193,16452,16573,16859,16952,17096,17381,17386,17470,18106,18126,18413,18854,19073,19094,19419,20302,20304,20501,20779,21897,21899,21926,21929,21939,22030,22164,22259,22320,22341,22350,23845,24088,27218,54644,56619,56715,58185,60533,66214,71586,75767,76497,80885,93692,104831,110213,192656,…	Adora2a,Anxa4,Anxa5,Casp1,Casp4,Cd14,Cd38,Socs1,Ccr7,Gja1,Hif1a,Ifnar1,Il10,Il1a,Il1b,Il1r2,Il1rap,Il4ra,Il6,Jak2,Kif5b,Lgals9,Anxa1,Lyn,Mmp12,Mmp13,Cd200,Cd244a,Nos2,Osm,Pml,Srgn,Mapk11,Rasgrp1,Ccl3,Ccl5,Slc16a1,Src,Tlr1,Tlr6,Tnf,Tnfaip3,Cd40,Traf2,Tnfsf4,Nr1h3,Vamp8,Vegfc,Ezr,Clec5a,Tlr2,Slamf1,Otud5,Clec4e,Rabgef1,Rsad2,Cd274,Rgcc,Ifih1,Rab11fip1,Ppp1r11,Hcar2,Glrx,Ptpn23,Tmbim6,Ripk2,Nlrp3,Rh…
2_Member	GO Biological Processes	GO:0001818	negative regulation of cytokine production	-13.7349	-11.4215	47/242	11746,12051,12053,12257,12488,12988,14130,15977,16153,16160,16178,16193,16365,16859,16952,17295,17472,18033,18854,19073,19122,19264,19698,20128,21899,21926,21929,21937,22164,22350,22695,24088,27218,54483,54644,56715,58205,60533,64685,66214,76497,80861,105855,110168,209590,216799,257632	Anxa4,Bcl3,Bcl6,Tspo,Cd2ap,Csk,Fcgr2b,Ifnb1,Il10,Il12b,Il1r2,Il6,Acod1,Lgals9,Anxa1,Met,Gbp4,Nfkb1,Pml,Srgn,Prnp,Ptprc,Relb,Trim30a,Tlr6,Tnf,Tnfaip3,Tnfrsf1a,Tnfsf4,Ezr,Zfp36,Tlr2,Slamf1,Mefv,Otud5,Rabgef1,Pdcd1lg2,Cd274,Nmi,Rgcc,Ppp1r11,Dhx58,Nckap1l,Gpr18,Il23r,Nlrp3,Nod2
2_Member	GO Biological Processes	GO:0002793	positive regulation of peptide secretion	-12.2869	-10.1495	52/313	11540,12362,12363,12475,12494,12775,14609,15251,15975,16153,16175,16176,16180,16190,16193,16452,16573,16859,17381,17386,18106,18413,19094,19419,20201,20202,20302,20779,21897,21926,22164,22320,22341,22350,23845,24088,27218,56619,56708,60533,66214,69227,71586,80885,93692,104831,192656,216799,230073,230979,257632,326623	Adora2a,Casp1,Casp4,Cd14,Cd38,Ccr7,Gja1,Hif1a,Ifnar1,Il10,Il1a,Il1b,Il1rap,Il4ra,Il6,Jak2,Kif5b,Lgals9,Mmp12,Mmp13,Cd244a,Osm,Mapk11,Rasgrp1,S100a8,S100a9,Ccl3,Src,Tlr1,Tnf,Tnfsf4,Vamp8,Vegfc,Ezr,Clec5a,Tlr2,Slamf1,Clec4e,Clcf1,Cd274,Rgcc,Selenot,Ifih1,Hcar2,Glrx,Ptpn23,Ripk2,Nlrp3,Ddx58,Tnfrsf14,Nod2,Tnfsf15
2_Member	GO Biological Processes	GO:0050715	positive regulation of cytokine secretion	-12.1726	-10.0428	33/141	12362,12363,12475,12775,15975,16153,16175,16176,16180,16190,16859,17381,18106,18413,19094,19419,20302,20779,21897,21926,23845,24088,27218,56619,60533,66214,71586,192656,216799,230073,230979,257632,326623	Casp1,Casp4,Cd14,Ccr7,Ifnar1,Il10,Il1a,Il1b,Il1rap,Il4ra,Lgals9,Mmp12,Cd244a,Osm,Mapk11,Rasgrp1,Ccl3,Src,Tlr1,Tnf,Clec5a,Tlr2,Slamf1,Clec4e,Cd274,Rgcc,Ifih1,Ripk2,Nlrp3,Ddx58,Tnfrsf14,Nod2,Tnfsf15
2_Member	GO Biological Processes	GO:0050714	positive regulation of protein secretion	-11.6099	-9.49848	48/285	11540,12362,12363,12475,12494,12775,14609,15251,15975,16153,16175,16176,16180,16190,16193,16452,16573,16859,17381,17386,18106,18413,19094,19419,20302,20779,21897,21926,22164,22320,22341,22350,23845,24088,27218,56619,60533,66214,71586,80885,93692,104831,192656,216799,230073,230979,257632,326623	Adora2a,Casp1,Casp4,Cd14,Cd38,Ccr7,Gja1,Hif1a,Ifnar1,Il10,Il1a,Il1b,Il1rap,Il4ra,Il6,Jak2,Kif5b,Lgals9,Mmp12,Mmp13,Cd244a,Osm,Mapk11,Rasgrp1,Ccl3,Src,Tlr1,Tnf,Tnfsf4,Vamp8,Vegfc,Ezr,Clec5a,Tlr2,Slamf1,Clec4e,Cd274,Rgcc,Ifih1,Hcar2,Glrx,Ptpn23,Ripk2,Nlrp3,Ddx58,Tnfrsf14,Nod2,Tnfsf15
2_Member	GO Biological Processes	GO:1904951	positive regulation of establishment of protein localization	-11.218	-9.15409	62/441	11540,12362,12363,12462,12475,12494,12775,14609,15163,15251,15975,16153,16175,16176,16180,16190,16193,16452,16573,16859,17246,17381,17386,18106,18413,18753,19094,19122,19225,19419,20296,20302,20779,21897,21926,21937,22164,22320,22341,22350,22627,23845,24088,27218,54673,55948,56426,56619,60533,66214,71586,74117,80885,93692,104831,105787,192656,216799,230073,230979,257632,326623	Adora2a,Casp1,Casp4,Cct3,Cd14,Cd38,Ccr7,Gja1,Hcls1,Hif1a,Ifnar1,Il10,Il1a,Il1b,Il1rap,Il4ra,Il6,Jak2,Kif5b,Lgals9,Mdm2,Mmp12,Mmp13,Cd244a,Osm,Prkcd,Mapk11,Prnp,Ptgs2,Rasgrp1,Ccl2,Ccl3,Src,Tlr1,Tnf,Tnfrsf1a,Tnfsf4,Vamp8,Vegfc,Ezr,Ywhae,Clec5a,Tlr2,Slamf1,Sh3glb1,Sfn,Pdcd10,Clec4e,Cd274,Rgcc,Ifih1,Actr3,Hcar2,Glrx,Ptpn23,Prkaa1,Ripk2,Nlrp3,Ddx58,Tnfrsf14,Nod2,Tnfsf15
2_Member	GO Biological Processes	GO:1903530	regulation of secretion by cell	-11.1909	-9.13343	92/799	11540,11541,11542,11746,11747,12048,12362,12363,12475,12494,12703,12775,12934,13614,14609,15251,15975,16153,16175,16176,16178,16180,16181,16190,16193,16323,16452,16573,16859,16952,17096,17381,17386,17470,18106,18126,18413,18854,19073,19094,19325,19419,20302,20304,20501,20779,20912,20971,21897,21899,21926,21929,21937,21938,21939,22030,22164,22259,22320,22341,22350,23845,24088,27218,54644,56044,566…	Adora2a,Adora2b,Adora3,Anxa4,Anxa5,Bcl2l1,Casp1,Casp4,Cd14,Cd38,Socs1,Ccr7,Dpysl2,Edn1,Gja1,Hif1a,Ifnar1,Il10,Il1a,Il1b,Il1r2,Il1rap,Il1rn,Il4ra,Il6,Inhba,Jak2,Kif5b,Lgals9,Anxa1,Lyn,Mmp12,Mmp13,Cd200,Cd244a,Nos2,Osm,Pml,Srgn,Mapk11,Rab10,Rasgrp1,Ccl3,Ccl5,Slc16a1,Src,Stxbp3,Sdc4,Tlr1,Tlr6,Tnf,Tnfaip3,Tnfrsf1a,Tnfrsf1b,Cd40,Traf2,Tnfsf4,Nr1h3,Vamp8,Vegfc,Ezr,Clec5a,Tlr2,Slamf1,Otud5,Rala,Clec4e,C…
2_Member	GO Biological Processes	GO:0051222	positive regulation of protein transport	-11.0369	-9.00407	60/423	11540,12362,12363,12475,12494,12775,14609,15163,15251,15975,16153,16175,16176,16180,16190,16193,16452,16573,16859,17246,17381,17386,18106,18413,18753,19094,19122,19225,19419,20296,20302,20779,21897,21926,21937,22164,22320,22341,22350,22627,23845,24088,27218,55948,56426,56619,60533,66214,71586,74117,80885,93692,104831,105787,192656,216799,230073,230979,257632,326623	Adora2a,Casp1,Casp4,Cd14,Cd38,Ccr7,Gja1,Hcls1,Hif1a,Ifnar1,Il10,Il1a,Il1b,Il1rap,Il4ra,Il6,Jak2,Kif5b,Lgals9,Mdm2,Mmp12,Mmp13,Cd244a,Osm,Prkcd,Mapk11,Prnp,Ptgs2,Rasgrp1,Ccl2,Ccl3,Src,Tlr1,Tnf,Tnfrsf1a,Tnfsf4,Vamp8,Vegfc,Ezr,Ywhae,Clec5a,Tlr2,Slamf1,Sfn,Pdcd10,Clec4e,Cd274,Rgcc,Ifih1,Actr3,Hcar2,Glrx,Ptpn23,Prkaa1,Ripk2,Nlrp3,Ddx58,Tnfrsf14,Nod2,Tnfsf15
2_Member	GO Biological Processes	GO:0050710	negative regulation of cytokine secretion	-9.84476	-7.88098	19/59	11746,16153,16178,16193,16859,16952,18854,19073,21899,21926,21929,22164,22350,27218,54644,56715,66214,76497,216799	Anxa4,Il10,Il1r2,Il6,Lgals9,Anxa1,Pml,Srgn,Tlr6,Tnf,Tnfaip3,Tnfsf4,Ezr,Slamf1,Otud5,Rabgef1,Rgcc,Ppp1r11,Nlrp3
2_Member	GO Biological Processes	GO:0051048	negative regulation of secretion	-9.75286	-7.8066	41/248	11746,11747,13614,16153,16176,16178,16181,16193,16790,16859,16952,17470,18413,18854,19073,20912,21899,21926,21929,21937,21938,22164,22259,22320,22350,27218,50790,53416,54644,56715,58185,66214,75767,76497,109934,110213,215449,216799,217344,244701,433759	Anxa4,Anxa5,Edn1,Il10,Il1b,Il1r2,Il1rn,Il6,Anpep,Lgals9,Anxa1,Cd200,Osm,Pml,Srgn,Stxbp3,Tlr6,Tnf,Tnfaip3,Tnfrsf1a,Tnfrsf1b,Tnfsf4,Nr1h3,Vamp8,Ezr,Slamf1,Acsl4,Stk39,Otud5,Rabgef1,Rsad2,Rgcc,Rab11fip1,Ppp1r11,Abr,Tmbim6,Rap1b,Nlrp3,Rhbdf2,Mtnr1b,Hdac1
2_Member	GO Biological Processes	GO:1903531	negative regulation of secretion by cell	-9.65184	-7.72005	38/220	11746,11747,13614,16153,16176,16178,16181,16193,16859,16952,17470,18413,18854,19073,20912,21899,21926,21929,21937,21938,22164,22259,22320,22350,27218,54644,56715,58185,66214,75767,76497,109934,110213,215449,216799,217344,244701,433759	Anxa4,Anxa5,Edn1,Il10,Il1b,Il1r2,Il1rn,Il6,Lgals9,Anxa1,Cd200,Osm,Pml,Srgn,Stxbp3,Tlr6,Tnf,Tnfaip3,Tnfrsf1a,Tnfrsf1b,Tnfsf4,Nr1h3,Vamp8,Ezr,Slamf1,Otud5,Rabgef1,Rsad2,Rgcc,Rab11fip1,Ppp1r11,Abr,Tmbim6,Rap1b,Nlrp3,Rhbdf2,Mtnr1b,Hdac1
2_Member	GO Biological Processes	GO:0051224	negative regulation of protein transport	-9.53429	-7.62109	35/193	11746,11747,12988,16153,16176,16178,16193,16543,16859,16952,17470,17472,18854,19052,19073,21899,21926,21929,22164,22166,22259,22350,27218,54644,56228,56715,58185,66214,75767,76497,110213,216799,217344,244701,433759	Anxa4,Anxa5,Csk,Il10,Il1b,Il1r2,Il6,Mdfic,Lgals9,Anxa1,Cd200,Gbp4,Pml,Ppp2ca,Srgn,Tlr6,Tnf,Tnfaip3,Tnfsf4,Txn1,Nr1h3,Ezr,Slamf1,Otud5,Ube2j1,Rabgef1,Rsad2,Rgcc,Rab11fip1,Ppp1r11,Tmbim6,Nlrp3,Rhbdf2,Mtnr1b,Hdac1
2_Member	GO Biological Processes	GO:0050709	negative regulation of protein secretion	-9.41542	-7.51344	29/140	11746,11747,16153,16176,16178,16193,16859,16952,17470,18854,19073,21899,21926,21929,22164,22259,22350,27218,54644,56715,58185,66214,75767,76497,110213,216799,217344,244701,433759	Anxa4,Anxa5,Il10,Il1b,Il1r2,Il6,Lgals9,Anxa1,Cd200,Pml,Srgn,Tlr6,Tnf,Tnfaip3,Tnfsf4,Nr1h3,Ezr,Slamf1,Otud5,Rabgef1,Rsad2,Rgcc,Rab11fip1,Ppp1r11,Tmbim6,Nlrp3,Rhbdf2,Mtnr1b,Hdac1
2_Member	GO Biological Processes	GO:1904950	negative regulation of establishment of protein localization	-9.283	-7.39196	35/197	11746,11747,12988,16153,16176,16178,16193,16543,16859,16952,17470,17472,18854,19052,19073,21899,21926,21929,22164,22166,22259,22350,27218,54644,56228,56715,58185,66214,75767,76497,110213,216799,217344,244701,433759	Anxa4,Anxa5,Csk,Il10,Il1b,Il1r2,Il6,Mdfic,Lgals9,Anxa1,Cd200,Gbp4,Pml,Ppp2ca,Srgn,Tlr6,Tnf,Tnfaip3,Tnfsf4,Txn1,Nr1h3,Ezr,Slamf1,Otud5,Ube2j1,Rabgef1,Rsad2,Rgcc,Rab11fip1,Ppp1r11,Tmbim6,Nlrp3,Rhbdf2,Mtnr1b,Hdac1
2_Member	GO Biological Processes	GO:0002792	negative regulation of peptide secretion	-8.67751	-6.83352	29/150	11746,11747,16153,16176,16178,16193,16859,16952,17470,18854,19073,21899,21926,21929,22164,22259,22350,27218,54644,56715,58185,66214,75767,76497,110213,216799,217344,244701,433759	Anxa4,Anxa5,Il10,Il1b,Il1r2,Il6,Lgals9,Anxa1,Cd200,Pml,Srgn,Tlr6,Tnf,Tnfaip3,Tnfsf4,Nr1h3,Ezr,Slamf1,Otud5,Rabgef1,Rsad2,Rgcc,Rab11fip1,Ppp1r11,Tmbim6,Nlrp3,Rhbdf2,Mtnr1b,Hdac1
2_Member	GO Biological Processes	GO:1903532	positive regulation of secretion by cell	-8.50392	-6.66952	57/453	11540,11541,11542,12048,12362,12363,12475,12494,12775,12934,13614,14609,15251,15975,16153,16175,16176,16180,16190,16193,16452,16573,16859,17381,17386,18106,18413,19094,19419,20302,20779,20971,21897,21926,22164,22320,22341,22350,23845,24088,27218,56619,56708,60533,66214,69227,71586,80885,93692,94245,104831,192656,216799,230073,230979,257632,326623	Adora2a,Adora2b,Adora3,Bcl2l1,Casp1,Casp4,Cd14,Cd38,Ccr7,Dpysl2,Edn1,Gja1,Hif1a,Ifnar1,Il10,Il1a,Il1b,Il1rap,Il4ra,Il6,Jak2,Kif5b,Lgals9,Mmp12,Mmp13,Cd244a,Osm,Mapk11,Rasgrp1,Ccl3,Src,Sdc4,Tlr1,Tnf,Tnfsf4,Vamp8,Vegfc,Ezr,Clec5a,Tlr2,Slamf1,Clec4e,Clcf1,Cd274,Rgcc,Selenot,Ifih1,Hcar2,Glrx,Dtnbp1,Ptpn23,Ripk2,Nlrp3,Ddx58,Tnfrsf14,Nod2,Tnfsf15
2_Member	GO Biological Processes	GO:0051047	positive regulation of secretion	-7.87663	-6.09737	60/508	11540,11541,11542,12048,12362,12363,12475,12494,12775,12934,13614,13618,14609,15251,15975,16153,16175,16176,16180,16190,16193,16452,16573,16859,17381,17386,18106,18413,19094,19419,20201,20202,20302,20779,20971,21897,21926,22164,22320,22341,22350,23845,24088,27218,56619,56708,60533,66214,69227,71586,80885,93692,94245,104831,192656,216799,230073,230979,257632,326623	Adora2a,Adora2b,Adora3,Bcl2l1,Casp1,Casp4,Cd14,Cd38,Ccr7,Dpysl2,Edn1,Ednrb,Gja1,Hif1a,Ifnar1,Il10,Il1a,Il1b,Il1rap,Il4ra,Il6,Jak2,Kif5b,Lgals9,Mmp12,Mmp13,Cd244a,Osm,Mapk11,Rasgrp1,S100a8,S100a9,Ccl3,Src,Sdc4,Tlr1,Tnf,Tnfsf4,Vamp8,Vegfc,Ezr,Clec5a,Tlr2,Slamf1,Clec4e,Clcf1,Cd274,Rgcc,Selenot,Ifih1,Hcar2,Glrx,Dtnbp1,Ptpn23,Ripk2,Nlrp3,Ddx58,Tnfrsf14,Nod2,Tnfsf15
2_Member	GO Biological Processes	GO:0051051	negative regulation of transport	-7.68882	-5.92594	60/514	11746,11747,12389,12988,13614,14130,14579,15894,15937,16153,16176,16178,16181,16193,16543,16790,16859,16952,17470,17472,18413,18854,19052,19073,19225,20430,20912,21899,21926,21929,21937,21938,22164,22166,22259,22320,22350,22627,24088,27218,50790,53416,54644,56228,56715,58185,66214,69550,75767,76497,98496,109934,110213,215449,216799,217344,218699,244701,329693,433759	Anxa4,Anxa5,Cav1,Csk,Edn1,Fcgr2b,Gem,Icam1,Ier3,Il10,Il1b,Il1r2,Il1rn,Il6,Mdfic,Anpep,Lgals9,Anxa1,Cd200,Gbp4,Osm,Pml,Ppp2ca,Srgn,Ptgs2,Cyfip1,Stxbp3,Tlr6,Tnf,Tnfaip3,Tnfrsf1a,Tnfrsf1b,Tnfsf4,Txn1,Nr1h3,Vamp8,Ezr,Ywhae,Tlr2,Slamf1,Acsl4,Stk39,Otud5,Ube2j1,Rabgef1,Rsad2,Rgcc,Bst2,Rab11fip1,Ppp1r11,Pid1,Abr,Tmbim6,Rap1b,Nlrp3,Rhbdf2,Pxk,Mtnr1b,Fcrl5,Hdac1
3_Summary	GO Biological Processes	GO:0009615	response to virus	-32.3476	-28.9984	74/262	12048,12051,12913,15945,15957,15958,15959,15975,15977,16160,16176,16184,16193,16819,16859,17329,17381,17472,17857,17858,17874,18854,18983,19094,19106,19264,20128,20304,20846,20847,21926,21939,22031,22038,22164,23960,23962,54123,54396,56045,56213,56417,56489,57444,58185,58203,66141,66878,67775,69550,71586,72536,80285,80287,80861,103213,106759,107569,112419,209200,209590,213002,216799,230073,231655…	Bcl2l1,Bcl3,Creb3,Cxcl10,Ifit1,Ifit2,Ifit3,Ifnar1,Ifnb1,Il12b,Il1b,Il2ra,Il6,Lcn2,Lgals9,Cxcl9,Mmp12,Gbp4,Mx1,Mx2,Myd88,Pml,Cnot7,Mapk11,Eif2ak2,Ptprc,Trim30a,Ccl5,Stat1,Stat2,Tnf,Cd40,Traf3,Plscr1,Tnfsf4,Oas1g,Oasl2,Irf7,Irgm2,Samhd1,Htra1,Adar,Ikbke,Isg20,Rsad2,Zbp1,Ifitm3,Riok3,Rtp4,Bst2,Ifih1,Tagap,Parp9,Apobec3,Dhx58,Traf3ip2,Ticam1,Nt5c3,Ifit1bl2,Dtx3l,Il23r,Ifitm6,Nlrp3,Ddx58,Oasl1,Ddx60,O…
3_Member	GO Biological Processes	GO:0009615	response to virus	-32.3476	-28.9984	74/262	12048,12051,12913,15945,15957,15958,15959,15975,15977,16160,16176,16184,16193,16819,16859,17329,17381,17472,17857,17858,17874,18854,18983,19094,19106,19264,20128,20304,20846,20847,21926,21939,22031,22038,22164,23960,23962,54123,54396,56045,56213,56417,56489,57444,58185,58203,66141,66878,67775,69550,71586,72536,80285,80287,80861,103213,106759,107569,112419,209200,209590,213002,216799,230073,231655…	Bcl2l1,Bcl3,Creb3,Cxcl10,Ifit1,Ifit2,Ifit3,Ifnar1,Ifnb1,Il12b,Il1b,Il2ra,Il6,Lcn2,Lgals9,Cxcl9,Mmp12,Gbp4,Mx1,Mx2,Myd88,Pml,Cnot7,Mapk11,Eif2ak2,Ptprc,Trim30a,Ccl5,Stat1,Stat2,Tnf,Cd40,Traf3,Plscr1,Tnfsf4,Oas1g,Oasl2,Irf7,Irgm2,Samhd1,Htra1,Adar,Ikbke,Isg20,Rsad2,Zbp1,Ifitm3,Riok3,Rtp4,Bst2,Ifih1,Tagap,Parp9,Apobec3,Dhx58,Traf3ip2,Ticam1,Nt5c3,Ifit1bl2,Dtx3l,Il23r,Ifitm6,Nlrp3,Ddx58,Oasl1,Ddx60,O…
3_Member	GO Biological Processes	GO:0051607	defense response to virus	-29.2116	-25.9716	64/217	12913,15945,15957,15958,15959,15975,15977,16160,16176,16184,16193,17329,17381,17472,17857,17858,18854,18983,19106,19264,20128,20304,20846,20847,21939,22031,22038,23960,23962,54123,56045,56213,56417,57444,58185,58203,66141,66878,67775,69550,71586,72536,80285,80287,80861,103213,106759,107569,112419,209200,209590,213002,216799,230073,231655,234311,246727,246728,246730,246779,276950,384309,667373,100…	Creb3,Cxcl10,Ifit1,Ifit2,Ifit3,Ifnar1,Ifnb1,Il12b,Il1b,Il2ra,Il6,Cxcl9,Mmp12,Gbp4,Mx1,Mx2,Pml,Cnot7,Eif2ak2,Ptprc,Trim30a,Ccl5,Stat1,Stat2,Cd40,Traf3,Plscr1,Oas1g,Oasl2,Irf7,Samhd1,Htra1,Adar,Isg20,Rsad2,Zbp1,Ifitm3,Riok3,Rtp4,Bst2,Ifih1,Tagap,Parp9,Apobec3,Dhx58,Traf3ip2,Ticam1,Nt5c3,Ifit1bl2,Dtx3l,Il23r,Ifitm6,Nlrp3,Ddx58,Oasl1,Ddx60,Oas3,Oas2,Oas1a,Il27,Slfn8,Trim56,Ifit1bl1,Isg15
3_Member	GO Biological Processes	GO:0098542	defense response to other organism	-24.6246	-21.6608	107/649	11491,12051,12273,12608,12913,14129,14469,14825,15162,15439,15945,15957,15958,15959,15975,15977,16153,16160,16176,16184,16190,16193,16859,17329,17381,17472,17857,17858,17874,17948,18126,18176,18753,18787,18854,18983,19106,19264,19324,19664,20128,20304,20568,20723,20846,20847,21926,21937,21939,22031,22038,22164,23960,23962,24088,54123,54396,55932,56045,56213,56417,56619,57444,58185,58203,60440,661…	Adam17,Bcl3,C5ar1,Cebpb,Creb3,Fcgr1,Gbp2,Cxcl1,Hck,Hp,Cxcl10,Ifit1,Ifit2,Ifit3,Ifnar1,Ifnb1,Il10,Il12b,Il1b,Il2ra,Il4ra,Il6,Lgals9,Cxcl9,Mmp12,Gbp4,Mx1,Mx2,Myd88,Naip2,Nos2,Nras,Prkcd,Serpine1,Pml,Cnot7,Eif2ak2,Ptprc,Rab1a,Rbpj,Trim30a,Ccl5,Slpi,Serpinb9,Stat1,Stat2,Tnf,Tnfrsf1a,Cd40,Traf3,Plscr1,Tnfsf4,Oas1g,Oasl2,Tlr2,Irf7,Irgm2,Gbp3,Samhd1,Htra1,Adar,Clec4e,Isg20,Rsad2,Zbp1,Iigp1,Ifitm3,Riok3,…
3_Member	GO Biological Processes	GO:0043900	regulation of multi-organism process	-16.2638	-13.7938	67/393	12389,12913,13618,14825,15977,16153,16160,16176,16184,16323,16365,16476,16543,16859,17381,17472,17874,18126,18854,18983,19106,20128,20303,20304,20568,20846,21857,21926,21929,22031,22038,22695,23960,23962,24088,56213,56417,57444,58185,66141,66597,66878,69550,71648,73158,75608,80285,80287,80861,103213,107607,192656,209200,209590,213002,230073,231655,234311,242202,246727,246730,246779,257632,384309,…	Cav1,Creb3,Ednrb,Cxcl1,Ifnb1,Il10,Il12b,Il1b,Il2ra,Inhba,Acod1,Jun,Mdfic,Lgals9,Mmp12,Gbp4,Myd88,Nos2,Pml,Cnot7,Eif2ak2,Trim30a,Ccl4,Ccl5,Slpi,Stat1,Timp1,Tnf,Tnfaip3,Traf3,Plscr1,Zfp36,Oas1g,Oasl2,Tlr2,Htra1,Adar,Isg20,Rsad2,Ifitm3,Trim13,Riok3,Bst2,Optn,Larp1,Chmp4b,Parp9,Apobec3,Dhx58,Traf3ip2,Nod1,Ripk2,Dtx3l,Il23r,Ifitm6,Ddx58,Oasl1,Ddx60,Pde5a,Oas3,Oas1a,Il27,Nod2,Trim56,Hdac1,Parp10,Isg15
3_Member	GO Biological Processes	GO:0044403	symbiont process	-14.9069	-12.4608	60/347	12048,12389,12913,14469,14825,15894,15944,15977,16153,16160,16476,16543,17874,18854,18983,19106,19324,20128,20303,20304,20568,20723,20846,21926,22038,22320,22329,22695,23960,23962,24088,54396,55932,56417,57444,57783,58185,58203,66141,66201,66597,68184,69550,71955,73158,75608,80287,100702,213002,225363,229900,231655,246727,246730,257632,384309,386612,433759,671535,100038882	Bcl2l1,Cav1,Creb3,Gbp2,Cxcl1,Icam1,Irgm1,Ifnb1,Il10,Il12b,Jun,Mdfic,Myd88,Pml,Cnot7,Eif2ak2,Rab1a,Trim30a,Ccl4,Ccl5,Slpi,Serpinb9,Stat1,Tnf,Plscr1,Vamp8,Vcam1,Zfp36,Oas1g,Oasl2,Tlr2,Irgm2,Gbp3,Adar,Isg20,Tnip1,Rsad2,Zbp1,Ifitm3,Vta1,Trim13,Denr,Bst2,Ist1,Larp1,Chmp4b,Apobec3,Gbp6,Ifitm6,Etf1,Gbp7,Oasl1,Oas3,Oas1a,Nod2,Trim56,Thoc6,Hdac1,Parp10,Isg15
3_Member	GO Biological Processes	GO:0043901	negative regulation of multi-organism process	-14.0663	-11.7172	40/177	15977,16153,16160,16184,16365,16476,17874,18854,19106,20303,20304,20568,20846,21857,21926,21929,22038,22695,23960,23962,24088,56213,56417,57444,58185,66141,66597,66878,69550,80287,80861,213002,231655,246727,246730,257632,384309,433759,671535,100038882	Ifnb1,Il10,Il12b,Il2ra,Acod1,Jun,Myd88,Pml,Eif2ak2,Ccl4,Ccl5,Slpi,Stat1,Timp1,Tnf,Tnfaip3,Plscr1,Zfp36,Oas1g,Oasl2,Tlr2,Htra1,Adar,Isg20,Rsad2,Ifitm3,Trim13,Riok3,Bst2,Apobec3,Dhx58,Ifitm6,Oasl1,Oas3,Oas1a,Nod2,Trim56,Hdac1,Parp10,Isg15
3_Member	GO Biological Processes	GO:0048525	negative regulation of viral process	-13.4965	-11.2053	28/92	15977,16476,18854,19106,20303,20304,20568,20846,21926,22038,22695,23960,23962,56417,57444,58185,66141,66597,69550,80287,213002,231655,246727,246730,384309,433759,671535,100038882	Ifnb1,Jun,Pml,Eif2ak2,Ccl4,Ccl5,Slpi,Stat1,Tnf,Plscr1,Zfp36,Oas1g,Oasl2,Adar,Isg20,Rsad2,Ifitm3,Trim13,Bst2,Apobec3,Ifitm6,Oasl1,Oas3,Oas1a,Trim56,Hdac1,Parp10,Isg15
3_Member	GO Biological Processes	GO:0044419	interspecies interaction between organisms	-13.0977	-10.8626	63/411	12048,12389,12913,14469,14825,15894,15944,15977,16153,16160,16476,16543,17874,18126,18854,18983,19106,19324,20128,20202,20296,20303,20304,20568,20723,20846,21926,22038,22320,22329,22695,23960,23962,24088,54396,55932,56417,57444,57783,58185,58203,66141,66201,66597,68184,69550,71955,73158,75608,80287,100702,213002,225363,229900,231655,246727,246730,257632,384309,386612,433759,671535,100038882	Bcl2l1,Cav1,Creb3,Gbp2,Cxcl1,Icam1,Irgm1,Ifnb1,Il10,Il12b,Jun,Mdfic,Myd88,Nos2,Pml,Cnot7,Eif2ak2,Rab1a,Trim30a,S100a9,Ccl2,Ccl4,Ccl5,Slpi,Serpinb9,Stat1,Tnf,Plscr1,Vamp8,Vcam1,Zfp36,Oas1g,Oasl2,Tlr2,Irgm2,Gbp3,Adar,Isg20,Tnip1,Rsad2,Zbp1,Ifitm3,Vta1,Trim13,Denr,Bst2,Ist1,Larp1,Chmp4b,Apobec3,Gbp6,Ifitm6,Etf1,Gbp7,Oasl1,Oas3,Oas1a,Nod2,Trim56,Thoc6,Hdac1,Parp10,Isg15
3_Member	GO Biological Processes	GO:0045071	negative regulation of viral genome replication	-11.9818	-9.85946	20/52	15977,19106,20304,20568,21926,22038,23960,23962,56417,57444,58185,66141,69550,80287,213002,231655,246727,246730,671535,100038882	Ifnb1,Eif2ak2,Ccl5,Slpi,Tnf,Plscr1,Oas1g,Oasl2,Adar,Isg20,Rsad2,Ifitm3,Bst2,Apobec3,Ifitm6,Oasl1,Oas3,Oas1a,Parp10,Isg15
3_Member	GO Biological Processes	GO:0043903	regulation of symbiosis, encompassing mutualism through parasitism	-11.3656	-9.28535	40/212	12389,14825,15977,16153,16160,16476,16543,17874,18854,18983,19106,20128,20303,20304,20568,20846,21926,22038,22695,23960,23962,24088,56417,57444,58185,66141,66597,69550,73158,75608,80287,213002,231655,246727,246730,257632,384309,433759,671535,100038882	Cav1,Cxcl1,Ifnb1,Il10,Il12b,Jun,Mdfic,Myd88,Pml,Cnot7,Eif2ak2,Trim30a,Ccl4,Ccl5,Slpi,Stat1,Tnf,Plscr1,Zfp36,Oas1g,Oasl2,Tlr2,Adar,Isg20,Rsad2,Ifitm3,Trim13,Bst2,Larp1,Chmp4b,Apobec3,Ifitm6,Oasl1,Oas3,Oas1a,Nod2,Trim56,Hdac1,Parp10,Isg15
3_Member	GO Biological Processes	GO:1903901	negative regulation of viral life cycle	-11.0158	-8.98589	23/77	15977,18854,19106,20304,20568,21926,22038,23960,23962,56417,57444,58185,66141,66597,69550,80287,213002,231655,246727,246730,384309,671535,100038882	Ifnb1,Pml,Eif2ak2,Ccl5,Slpi,Tnf,Plscr1,Oas1g,Oasl2,Adar,Isg20,Rsad2,Ifitm3,Trim13,Bst2,Apobec3,Ifitm6,Oasl1,Oas3,Oas1a,Trim56,Parp10,Isg15
3_Member	GO Biological Processes	GO:0016032	viral process	-10.6526	-8.65944	45/272	12048,12389,12913,15894,15977,16476,16543,18854,18983,19106,19324,20128,20303,20304,20568,20846,21926,22038,22320,22329,22695,23960,23962,56417,57444,58185,58203,66141,66201,66597,68184,69550,71955,73158,75608,80287,213002,225363,231655,246727,246730,384309,433759,671535,100038882	Bcl2l1,Cav1,Creb3,Icam1,Ifnb1,Jun,Mdfic,Pml,Cnot7,Eif2ak2,Rab1a,Trim30a,Ccl4,Ccl5,Slpi,Stat1,Tnf,Plscr1,Vamp8,Vcam1,Zfp36,Oas1g,Oasl2,Adar,Isg20,Rsad2,Zbp1,Ifitm3,Vta1,Trim13,Denr,Bst2,Ist1,Larp1,Chmp4b,Apobec3,Ifitm6,Etf1,Oasl1,Oas3,Oas1a,Trim56,Hdac1,Parp10,Isg15
3_Member	GO Biological Processes	GO:0050792	regulation of viral process	-9.41804	-7.51384	33/176	15977,16476,16543,18854,18983,19106,20128,20303,20304,20568,20846,21926,22038,22695,23960,23962,56417,57444,58185,66141,66597,69550,73158,75608,80287,213002,231655,246727,246730,384309,433759,671535,100038882	Ifnb1,Jun,Mdfic,Pml,Cnot7,Eif2ak2,Trim30a,Ccl4,Ccl5,Slpi,Stat1,Tnf,Plscr1,Zfp36,Oas1g,Oasl2,Adar,Isg20,Rsad2,Ifitm3,Trim13,Bst2,Larp1,Chmp4b,Apobec3,Ifitm6,Oasl1,Oas3,Oas1a,Trim56,Hdac1,Parp10,Isg15
3_Member	GO Biological Processes	GO:0045069	regulation of viral genome replication	-8.71833	-6.87045	22/90	15977,18983,19106,20304,20568,21926,22038,23960,23962,56417,57444,58185,66141,69550,73158,80287,213002,231655,246727,246730,671535,100038882	Ifnb1,Cnot7,Eif2ak2,Ccl5,Slpi,Tnf,Plscr1,Oas1g,Oasl2,Adar,Isg20,Rsad2,Ifitm3,Bst2,Larp1,Apobec3,Ifitm6,Oasl1,Oas3,Oas1a,Parp10,Isg15
3_Member	GO Biological Processes	GO:0019058	viral life cycle	-8.41299	-6.59715	33/192	12389,15894,15977,18854,18983,19106,19324,20128,20304,20568,21926,22038,22320,23960,23962,56417,57444,58185,66141,66201,66597,69550,71955,73158,75608,80287,213002,231655,246727,246730,384309,671535,100038882	Cav1,Icam1,Ifnb1,Pml,Cnot7,Eif2ak2,Rab1a,Trim30a,Ccl5,Slpi,Tnf,Plscr1,Vamp8,Oas1g,Oasl2,Adar,Isg20,Rsad2,Ifitm3,Vta1,Trim13,Bst2,Ist1,Larp1,Chmp4b,Apobec3,Ifitm6,Oasl1,Oas3,Oas1a,Trim56,Parp10,Isg15
3_Member	GO Biological Processes	GO:1903900	regulation of viral life cycle	-8.10093	-6.30016	27/140	15977,18854,18983,19106,20128,20304,20568,21926,22038,23960,23962,56417,57444,58185,66141,66597,69550,73158,75608,80287,213002,231655,246727,246730,384309,671535,100038882	Ifnb1,Pml,Cnot7,Eif2ak2,Trim30a,Ccl5,Slpi,Tnf,Plscr1,Oas1g,Oasl2,Adar,Isg20,Rsad2,Ifitm3,Trim13,Bst2,Larp1,Chmp4b,Apobec3,Ifitm6,Oasl1,Oas3,Oas1a,Trim56,Parp10,Isg15
3_Member	GO Biological Processes	GO:0019079	viral genome replication	-7.24169	-5.52021	22/107	15977,18983,19106,20304,20568,21926,22038,23960,23962,56417,57444,58185,66141,69550,73158,80287,213002,231655,246727,246730,671535,100038882	Ifnb1,Cnot7,Eif2ak2,Ccl5,Slpi,Tnf,Plscr1,Oas1g,Oasl2,Adar,Isg20,Rsad2,Ifitm3,Bst2,Larp1,Apobec3,Ifitm6,Oasl1,Oas3,Oas1a,Parp10,Isg15
4_Summary	GO Biological Processes	GO:0034341	response to interferon-gamma	-29.3389	-26.0478	51/134	12362,12703,14469,14528,14961,15018,15944,16160,16365,16452,16573,17472,18126,19255,19332,20293,20296,20299,20302,20303,20304,20306,20308,20846,20912,21822,22165,22320,22793,24088,54396,54483,55932,56699,64685,66102,66141,66713,69550,74117,74732,80285,100702,104252,209590,213002,229898,229900,286940,434341,547253	Casp1,Socs1,Gbp2,Gch1,H2-Ab1,H2-Q7,Irgm1,Il12b,Acod1,Jak2,Kif5b,Gbp4,Nos2,Ptpn2,Rab20,Ccl12,Ccl2,Ccl22,Ccl3,Ccl4,Ccl5,Ccl7,Ccl9,Stat1,Stxbp3,Tgtp1,Txk,Vamp8,Zyx,Tlr2,Irgm2,Mefv,Gbp3,Cdc42ep4,Nmi,Cxcl16,Ifitm3,Actr2,Bst2,Actr3,Stx11,Parp9,Gbp6,Cdc42ep2,Il23r,Ifitm6,Gbp5,Gbp7,Flnb,Nlrc5,Parp14
4_Member	GO Biological Processes	GO:0034341	response to interferon-gamma	-29.3389	-26.0478	51/134	12362,12703,14469,14528,14961,15018,15944,16160,16365,16452,16573,17472,18126,19255,19332,20293,20296,20299,20302,20303,20304,20306,20308,20846,20912,21822,22165,22320,22793,24088,54396,54483,55932,56699,64685,66102,66141,66713,69550,74117,74732,80285,100702,104252,209590,213002,229898,229900,286940,434341,547253	Casp1,Socs1,Gbp2,Gch1,H2-Ab1,H2-Q7,Irgm1,Il12b,Acod1,Jak2,Kif5b,Gbp4,Nos2,Ptpn2,Rab20,Ccl12,Ccl2,Ccl22,Ccl3,Ccl4,Ccl5,Ccl7,Ccl9,Stat1,Stxbp3,Tgtp1,Txk,Vamp8,Zyx,Tlr2,Irgm2,Mefv,Gbp3,Cdc42ep4,Nmi,Cxcl16,Ifitm3,Actr2,Bst2,Actr3,Stx11,Parp9,Gbp6,Cdc42ep2,Il23r,Ifitm6,Gbp5,Gbp7,Flnb,Nlrc5,Parp14
4_Member	GO Biological Processes	GO:0071346	cellular response to interferon-gamma	-25.0006	-21.9845	43/112	12362,12703,14469,14961,15018,15944,16160,16365,16452,16573,17472,18126,19255,19332,20293,20296,20299,20302,20303,20304,20306,20308,20846,20912,22165,22320,22793,24088,54396,55932,56699,64685,66713,74117,74732,80285,100702,104252,229898,229900,286940,434341,547253	Casp1,Socs1,Gbp2,H2-Ab1,H2-Q7,Irgm1,Il12b,Acod1,Jak2,Kif5b,Gbp4,Nos2,Ptpn2,Rab20,Ccl12,Ccl2,Ccl22,Ccl3,Ccl4,Ccl5,Ccl7,Ccl9,Stat1,Stxbp3,Txk,Vamp8,Zyx,Tlr2,Irgm2,Gbp3,Cdc42ep4,Nmi,Actr2,Actr3,Stx11,Parp9,Gbp6,Cdc42ep2,Gbp5,Gbp7,Flnb,Nlrc5,Parp14
5_Summary	GO Biological Processes	GO:0019221	cytokine-mediated signaling pathway	-26.7367	-23.5839	76/331	11491,12362,12363,12389,12703,12768,12769,12977,13653,14066,14081,14825,15944,15945,15975,15977,16164,16175,16176,16178,16180,16181,16193,16452,17329,17381,17874,18035,18413,18472,18733,18983,19255,19264,19697,20293,20296,20299,20302,20303,20304,20306,20308,20310,20846,20847,21926,21937,22030,22031,22165,23849,53416,54123,54396,54448,56045,56066,56417,56613,56715,58203,60440,64685,66141,80285,108…	Adam17,Casp1,Casp4,Cav1,Socs1,Ccr1,Ccr9,Csf1,Egr1,F3,Acsl1,Cxcl1,Irgm1,Cxcl10,Ifnar1,Ifnb1,Il13ra1,Il1a,Il1b,Il1r2,Il1rap,Il1rn,Il6,Jak2,Cxcl9,Mmp12,Myd88,Nfkbia,Osm,Pafah1b1,Pirb,Cnot7,Ptpn2,Ptprc,Rela,Ccl12,Ccl2,Ccl22,Ccl3,Ccl4,Ccl5,Ccl7,Ccl9,Cxcl2,Stat1,Stat2,Tnf,Tnfrsf1a,Traf2,Traf3,Txk,Klf6,Stk39,Irf7,Irgm2,Il1f6,Samhd1,Cxcl11,Adar,Rps6ka4,Rabgef1,Zbp1,Iigp1,Nmi,Ifitm3,Parp9,Irak2,Lims1,Ripk…
5_Member	GO Biological Processes	GO:0019221	cytokine-mediated signaling pathway	-26.7367	-23.5839	76/331	11491,12362,12363,12389,12703,12768,12769,12977,13653,14066,14081,14825,15944,15945,15975,15977,16164,16175,16176,16178,16180,16181,16193,16452,17329,17381,17874,18035,18413,18472,18733,18983,19255,19264,19697,20293,20296,20299,20302,20303,20304,20306,20308,20310,20846,20847,21926,21937,22030,22031,22165,23849,53416,54123,54396,54448,56045,56066,56417,56613,56715,58203,60440,64685,66141,80285,108…	Adam17,Casp1,Casp4,Cav1,Socs1,Ccr1,Ccr9,Csf1,Egr1,F3,Acsl1,Cxcl1,Irgm1,Cxcl10,Ifnar1,Ifnb1,Il13ra1,Il1a,Il1b,Il1r2,Il1rap,Il1rn,Il6,Jak2,Cxcl9,Mmp12,Myd88,Nfkbia,Osm,Pafah1b1,Pirb,Cnot7,Ptpn2,Ptprc,Rela,Ccl12,Ccl2,Ccl22,Ccl3,Ccl4,Ccl5,Ccl7,Ccl9,Cxcl2,Stat1,Stat2,Tnf,Tnfrsf1a,Traf2,Traf3,Txk,Klf6,Stk39,Irf7,Irgm2,Il1f6,Samhd1,Cxcl11,Adar,Rps6ka4,Rabgef1,Zbp1,Iigp1,Nmi,Ifitm3,Parp9,Irak2,Lims1,Ripk…
5_Member	GO Biological Processes	GO:0060759	regulation of response to cytokine stimulus	-14.7008	-12.2919	32/110	11491,12362,12363,12389,12703,12977,15944,15975,16178,16181,16193,17381,18472,18983,19255,19264,22030,22165,24088,54123,54396,56045,56417,56715,58203,71586,80285,108960,192656,230073,434341,547253	Adam17,Casp1,Casp4,Cav1,Socs1,Csf1,Irgm1,Ifnar1,Il1r2,Il1rn,Il6,Mmp12,Pafah1b1,Cnot7,Ptpn2,Ptprc,Traf2,Txk,Tlr2,Irf7,Irgm2,Samhd1,Adar,Rabgef1,Zbp1,Ifih1,Parp9,Irak2,Ripk2,Ddx58,Nlrc5,Parp14
5_Member	GO Biological Processes	GO:0001959	regulation of cytokine-mediated signaling pathway	-12.6072	-10.4342	28/99	11491,12362,12363,12389,12703,12977,15944,16178,16181,16193,17381,18472,18983,19255,19264,22030,22165,54123,54396,56045,56417,56715,58203,80285,108960,192656,434341,547253	Adam17,Casp1,Casp4,Cav1,Socs1,Csf1,Irgm1,Il1r2,Il1rn,Il6,Mmp12,Pafah1b1,Cnot7,Ptpn2,Ptprc,Traf2,Txk,Irf7,Irgm2,Samhd1,Adar,Rabgef1,Zbp1,Parp9,Irak2,Ripk2,Nlrc5,Parp14
5_Member	GO Biological Processes	GO:0060760	positive regulation of response to cytokine stimulus	-11.8756	-9.7605	19/47	11491,12362,12363,12977,15944,17381,18472,22030,22165,24088,54123,54396,58203,71586,80285,192656,230073,434341,547253	Adam17,Casp1,Casp4,Csf1,Irgm1,Mmp12,Pafah1b1,Traf2,Txk,Tlr2,Irf7,Irgm2,Zbp1,Ifih1,Parp9,Ripk2,Ddx58,Nlrc5,Parp14
5_Member	GO Biological Processes	GO:0001961	positive regulation of cytokine-mediated signaling pathway	-9.82175	-7.86051	16/41	11491,12362,12363,12977,15944,17381,18472,22030,22165,54123,54396,58203,80285,192656,434341,547253	Adam17,Casp1,Casp4,Csf1,Irgm1,Mmp12,Pafah1b1,Traf2,Txk,Irf7,Irgm2,Zbp1,Parp9,Ripk2,Nlrc5,Parp14
5_Member	GO Biological Processes	GO:0060333	interferon-gamma-mediated signaling pathway	-8.59975	-6.76154	11/21	12703,15944,16452,19255,20846,22165,54396,64685,80285,434341,547253	Socs1,Irgm1,Jak2,Ptpn2,Stat1,Txk,Irgm2,Nmi,Parp9,Nlrc5,Parp14
5_Member	GO Biological Processes	GO:0060330	regulation of response to interferon-gamma	-6.46537	-4.83104	8/15	12703,15944,19255,22165,54396,80285,434341,547253	Socs1,Irgm1,Ptpn2,Txk,Irgm2,Parp9,Nlrc5,Parp14
5_Member	GO Biological Processes	GO:0060334	regulation of interferon-gamma-mediated signaling pathway	-6.46537	-4.83104	8/15	12703,15944,19255,22165,54396,80285,434341,547253	Socs1,Irgm1,Ptpn2,Txk,Irgm2,Parp9,Nlrc5,Parp14
5_Member	GO Biological Processes	GO:0060332	positive regulation of response to interferon-gamma	-5.0429	-3.55538	5/7	15944,22165,54396,80285,434341	Irgm1,Txk,Irgm2,Parp9,Nlrc5
5_Member	GO Biological Processes	GO:0060335	positive regulation of interferon-gamma-mediated signaling pathway	-5.0429	-3.55538	5/7	15944,22165,54396,80285,434341	Irgm1,Txk,Irgm2,Parp9,Nlrc5
6_Summary	GO Biological Processes	GO:0002237	response to molecule of bacterial origin	-25.9323	-22.8173	80/374	11491,11535,12273,12362,12457,12475,12608,12775,13618,14130,14469,14528,14701,14825,15945,15975,16153,16160,16176,16181,16193,16365,16452,16476,16477,16859,17096,17164,17329,17874,18033,18035,18036,18126,18578,18787,19106,19222,19225,19697,20293,20296,20304,20310,20568,20846,21355,21897,21899,21926,21929,21938,22038,22164,22169,22259,22695,24088,54396,54448,56066,58205,60533,66102,66107,67154,672…	Adam17,Adm,C5ar1,Casp1,Noct,Cd14,Cebpb,Ccr7,Ednrb,Fcgr2b,Gbp2,Gch1,Gng12,Cxcl1,Cxcl10,Ifnar1,Il10,Il12b,Il1b,Il1rn,Il6,Acod1,Jak2,Jun,Junb,Lgals9,Lyn,Mapkapk2,Cxcl9,Myd88,Nfkb1,Nfkbia,Nfkbib,Nos2,Pde4b,Serpine1,Eif2ak2,Ptgir,Ptgs2,Rela,Ccl12,Ccl2,Ccl5,Cxcl2,Slpi,Stat1,Tap2,Tlr1,Tlr6,Tnf,Tnfaip3,Tnfrsf1b,Plscr1,Tnfsf4,Cmpk2,Nr1h3,Zfp36,Tlr2,Irgm2,Il1f6,Cxcl11,Pdcd1lg2,Cd274,Cxcl16,Wfdc21,Mtdh,Peli…
6_Member	GO Biological Processes	GO:0002237	response to molecule of bacterial origin	-25.9323	-22.8173	80/374	11491,11535,12273,12362,12457,12475,12608,12775,13618,14130,14469,14528,14701,14825,15945,15975,16153,16160,16176,16181,16193,16365,16452,16476,16477,16859,17096,17164,17329,17874,18033,18035,18036,18126,18578,18787,19106,19222,19225,19697,20293,20296,20304,20310,20568,20846,21355,21897,21899,21926,21929,21938,22038,22164,22169,22259,22695,24088,54396,54448,56066,58205,60533,66102,66107,67154,672…	Adam17,Adm,C5ar1,Casp1,Noct,Cd14,Cebpb,Ccr7,Ednrb,Fcgr2b,Gbp2,Gch1,Gng12,Cxcl1,Cxcl10,Ifnar1,Il10,Il12b,Il1b,Il1rn,Il6,Acod1,Jak2,Jun,Junb,Lgals9,Lyn,Mapkapk2,Cxcl9,Myd88,Nfkb1,Nfkbia,Nfkbib,Nos2,Pde4b,Serpine1,Eif2ak2,Ptgir,Ptgs2,Rela,Ccl12,Ccl2,Ccl5,Cxcl2,Slpi,Stat1,Tap2,Tlr1,Tlr6,Tnf,Tnfaip3,Tnfrsf1b,Plscr1,Tnfsf4,Cmpk2,Nr1h3,Zfp36,Tlr2,Irgm2,Il1f6,Cxcl11,Pdcd1lg2,Cd274,Cxcl16,Wfdc21,Mtdh,Peli…
6_Member	GO Biological Processes	GO:0032496	response to lipopolysaccharide	-23.2007	-20.2617	74/356	11491,11535,12362,12457,12475,12608,12775,13618,14469,14528,14701,14825,15945,15975,16153,16160,16176,16181,16193,16365,16452,16476,16477,16859,17096,17164,17329,17874,18033,18035,18036,18126,18578,18787,19106,19222,19225,19697,20293,20296,20304,20310,20568,20846,21926,21929,21938,22038,22164,22169,22259,22695,54396,54448,56066,58205,60533,66102,66107,67154,67245,100702,106759,108960,109934,19265…	Adam17,Adm,Casp1,Noct,Cd14,Cebpb,Ccr7,Ednrb,Gbp2,Gch1,Gng12,Cxcl1,Cxcl10,Ifnar1,Il10,Il12b,Il1b,Il1rn,Il6,Acod1,Jak2,Jun,Junb,Lgals9,Lyn,Mapkapk2,Cxcl9,Myd88,Nfkb1,Nfkbia,Nfkbib,Nos2,Pde4b,Serpine1,Eif2ak2,Ptgir,Ptgs2,Rela,Ccl12,Ccl2,Ccl5,Cxcl2,Slpi,Stat1,Tnf,Tnfaip3,Tnfrsf1b,Plscr1,Tnfsf4,Cmpk2,Nr1h3,Zfp36,Irgm2,Il1f6,Cxcl11,Pdcd1lg2,Cd274,Cxcl16,Wfdc21,Mtdh,Peli1,Gbp6,Ticam1,Irak2,Abr,Ripk2,Il2…
6_Member	GO Biological Processes	GO:0071219	cellular response to molecule of bacterial origin	-18.3356	-15.6328	59/287	12362,12475,12608,14130,14469,14528,14825,15945,16153,16160,16176,16181,16193,16365,16452,17096,17329,17874,18033,18035,18036,18126,18578,18787,19697,20293,20296,20304,20310,20846,21897,21899,21926,21929,21938,22038,22164,22169,22259,22695,24088,54396,54448,56066,58205,60533,66102,67154,100702,106759,108960,192656,215257,216161,216799,231130,246256,257632,414084	Casp1,Cd14,Cebpb,Fcgr2b,Gbp2,Gch1,Cxcl1,Cxcl10,Il10,Il12b,Il1b,Il1rn,Il6,Acod1,Jak2,Lyn,Cxcl9,Myd88,Nfkb1,Nfkbia,Nfkbib,Nos2,Pde4b,Serpine1,Rela,Ccl12,Ccl2,Ccl5,Cxcl2,Stat1,Tlr1,Tlr6,Tnf,Tnfaip3,Tnfrsf1b,Plscr1,Tnfsf4,Cmpk2,Nr1h3,Zfp36,Tlr2,Irgm2,Il1f6,Cxcl11,Pdcd1lg2,Cd274,Cxcl16,Mtdh,Gbp6,Ticam1,Irak2,Ripk2,Il1f9,Sbno2,Nlrp3,Tnip2,Fcgr4,Nod2,Tnip3
6_Member	GO Biological Processes	GO:0071216	cellular response to biotic stimulus	-17.3026	-14.6994	60/310	12362,12475,12608,14130,14469,14528,14825,15945,16153,16160,16176,16181,16193,16365,16452,17096,17329,17874,18033,18035,18036,18126,18578,18787,19697,20293,20296,20304,20310,20846,21897,21899,21926,21929,21938,22038,22164,22169,22259,22695,24088,54396,54448,56066,58205,60533,66102,67154,100702,106759,108954,108960,192656,215257,216161,216799,231130,246256,257632,414084	Casp1,Cd14,Cebpb,Fcgr2b,Gbp2,Gch1,Cxcl1,Cxcl10,Il10,Il12b,Il1b,Il1rn,Il6,Acod1,Jak2,Lyn,Cxcl9,Myd88,Nfkb1,Nfkbia,Nfkbib,Nos2,Pde4b,Serpine1,Rela,Ccl12,Ccl2,Ccl5,Cxcl2,Stat1,Tlr1,Tlr6,Tnf,Tnfaip3,Tnfrsf1b,Plscr1,Tnfsf4,Cmpk2,Nr1h3,Zfp36,Tlr2,Irgm2,Il1f6,Cxcl11,Pdcd1lg2,Cd274,Cxcl16,Mtdh,Gbp6,Ticam1,Ppp1r15b,Irak2,Ripk2,Il1f9,Sbno2,Nlrp3,Tnip2,Fcgr4,Nod2,Tnip3
6_Member	GO Biological Processes	GO:0071222	cellular response to lipopolysaccharide	-16.2733	-13.7951	55/279	12362,12475,12608,14469,14528,14825,15945,16153,16160,16176,16181,16193,16365,16452,17096,17329,17874,18033,18035,18036,18126,18578,18787,19697,20293,20296,20304,20310,20846,21926,21929,21938,22038,22164,22169,22259,22695,54396,54448,56066,58205,60533,66102,67154,100702,106759,108960,192656,215257,216161,216799,231130,246256,257632,414084	Casp1,Cd14,Cebpb,Gbp2,Gch1,Cxcl1,Cxcl10,Il10,Il12b,Il1b,Il1rn,Il6,Acod1,Jak2,Lyn,Cxcl9,Myd88,Nfkb1,Nfkbia,Nfkbib,Nos2,Pde4b,Serpine1,Rela,Ccl12,Ccl2,Ccl5,Cxcl2,Stat1,Tnf,Tnfaip3,Tnfrsf1b,Plscr1,Tnfsf4,Cmpk2,Nr1h3,Zfp36,Irgm2,Il1f6,Cxcl11,Pdcd1lg2,Cd274,Cxcl16,Mtdh,Gbp6,Ticam1,Irak2,Ripk2,Il1f9,Sbno2,Nlrp3,Tnip2,Fcgr4,Nod2,Tnip3
6_Member	GO Biological Processes	GO:0071396	cellular response to lipid	-9.65821	-7.72405	73/612	12362,12475,12608,13163,13684,14469,14528,14745,14825,15945,15977,16153,16160,16176,16181,16193,16323,16365,16452,16798,16952,16969,17096,17329,17698,17874,18033,18035,18036,18126,18578,18712,18787,19385,19697,20293,20296,20304,20310,20779,20846,21926,21929,21938,22038,22164,22169,22259,22695,54396,54448,56066,56736,58205,60533,66102,67154,67800,93692,98496,100702,105787,106759,108960,192656,2152…	Casp1,Cd14,Cebpb,Daxx,Eif4e,Gbp2,Gch1,Lpar1,Cxcl1,Cxcl10,Ifnb1,Il10,Il12b,Il1b,Il1rn,Il6,Inhba,Acod1,Jak2,Lats1,Anxa1,Zbtb7a,Lyn,Cxcl9,Msn,Myd88,Nfkb1,Nfkbia,Nfkbib,Nos2,Pde4b,Pim1,Serpine1,Ranbp1,Rela,Ccl12,Ccl2,Ccl5,Cxcl2,Src,Stat1,Tnf,Tnfaip3,Tnfrsf1b,Plscr1,Tnfsf4,Cmpk2,Nr1h3,Zfp36,Irgm2,Il1f6,Cxcl11,Rnf14,Pdcd1lg2,Cd274,Cxcl16,Mtdh,Dgat2,Glrx,Pid1,Gbp6,Prkaa1,Ticam1,Irak2,Ripk2,Il1f9,Sbno2,N…
7_Summary	GO Biological Processes	GO:0050900	leukocyte migration	-24.9746	-21.9845	73/326	11491,11542,12182,12267,12273,12642,12768,12775,12913,12977,12986,13614,13618,14289,14825,15894,15945,16175,16176,16181,16412,16421,16859,16952,17096,17329,17387,17698,17874,18438,18578,18787,19252,19271,19877,20201,20202,20293,20296,20299,20302,20303,20304,20306,20308,20310,20344,20947,21926,22164,22324,22329,22341,22388,24088,27218,27226,53416,54448,56066,56715,66102,66711,68050,68279,74748,105…	Adam17,Adora3,Bst1,C3ar1,C5ar1,Ch25h,Ccr1,Ccr7,Creb3,Csf1,Csf3r,Edn1,Ednrb,Fpr2,Cxcl1,Icam1,Cxcl10,Il1a,Il1b,Il1rn,Itgb1,Itgb7,Lgals9,Anxa1,Lyn,Cxcl9,Mmp14,Msn,Myd88,P2rx4,Pde4b,Serpine1,Dusp1,Ptprj,Rock1,S100a8,S100a9,Ccl12,Ccl2,Ccl22,Ccl3,Ccl4,Ccl5,Ccl7,Ccl9,Cxcl2,Selp,Swap70,Tnf,Tnfsf4,Vav1,Vcam1,Vegfc,Wdr1,Tlr2,Slamf1,Pla2g7,Stk39,Il1f6,Cxcl11,Rabgef1,Cxcl16,Sbds,Akirin1,Mcoln2,Slamf8,Nckap1l…
7_Member	GO Biological Processes	GO:0050900	leukocyte migration	-24.9746	-21.9845	73/326	11491,11542,12182,12267,12273,12642,12768,12775,12913,12977,12986,13614,13618,14289,14825,15894,15945,16175,16176,16181,16412,16421,16859,16952,17096,17329,17387,17698,17874,18438,18578,18787,19252,19271,19877,20201,20202,20293,20296,20299,20302,20303,20304,20306,20308,20310,20344,20947,21926,22164,22324,22329,22341,22388,24088,27218,27226,53416,54448,56066,56715,66102,66711,68050,68279,74748,105…	Adam17,Adora3,Bst1,C3ar1,C5ar1,Ch25h,Ccr1,Ccr7,Creb3,Csf1,Csf3r,Edn1,Ednrb,Fpr2,Cxcl1,Icam1,Cxcl10,Il1a,Il1b,Il1rn,Itgb1,Itgb7,Lgals9,Anxa1,Lyn,Cxcl9,Mmp14,Msn,Myd88,P2rx4,Pde4b,Serpine1,Dusp1,Ptprj,Rock1,S100a8,S100a9,Ccl12,Ccl2,Ccl22,Ccl3,Ccl4,Ccl5,Ccl7,Ccl9,Cxcl2,Selp,Swap70,Tnf,Tnfsf4,Vav1,Vcam1,Vegfc,Wdr1,Tlr2,Slamf1,Pla2g7,Stk39,Il1f6,Cxcl11,Rabgef1,Cxcl16,Sbds,Akirin1,Mcoln2,Slamf8,Nckap1l…
7_Member	GO Biological Processes	GO:0097529	myeloid leukocyte migration	-21.2508	-18.4368	52/198	12182,12267,12273,12768,12775,12913,12977,12986,13614,13618,14289,14825,15945,16175,16176,16181,16952,17096,17329,17387,17874,18438,18578,18787,19252,19271,20201,20202,20293,20296,20299,20302,20303,20304,20306,20308,20310,20947,22324,22341,22388,27218,27226,54448,56066,68050,68279,74748,105855,118453,215257,257632	Bst1,C3ar1,C5ar1,Ccr1,Ccr7,Creb3,Csf1,Csf3r,Edn1,Ednrb,Fpr2,Cxcl1,Cxcl10,Il1a,Il1b,Il1rn,Anxa1,Lyn,Cxcl9,Mmp14,Myd88,P2rx4,Pde4b,Serpine1,Dusp1,Ptprj,S100a8,S100a9,Ccl12,Ccl2,Ccl22,Ccl3,Ccl4,Ccl5,Ccl7,Ccl9,Cxcl2,Swap70,Vav1,Vegfc,Wdr1,Slamf1,Pla2g7,Il1f6,Cxcl11,Akirin1,Mcoln2,Slamf8,Nckap1l,Mmp28,Il1f9,Nod2
7_Member	GO Biological Processes	GO:0030595	leukocyte chemotaxis	-20.6774	-17.8981	53/211	11491,12182,12267,12273,12642,12768,12775,12913,12977,12986,13614,13618,14289,14825,15945,16176,16181,16859,16952,17096,17329,18578,18787,19252,19271,20201,20202,20293,20296,20299,20302,20303,20304,20306,20308,20310,20947,22324,22341,27218,27226,53416,54448,56066,66102,66711,68050,74748,105855,110168,118453,215257,257632	Adam17,Bst1,C3ar1,C5ar1,Ch25h,Ccr1,Ccr7,Creb3,Csf1,Csf3r,Edn1,Ednrb,Fpr2,Cxcl1,Cxcl10,Il1b,Il1rn,Lgals9,Anxa1,Lyn,Cxcl9,Pde4b,Serpine1,Dusp1,Ptprj,S100a8,S100a9,Ccl12,Ccl2,Ccl22,Ccl3,Ccl4,Ccl5,Ccl7,Ccl9,Cxcl2,Swap70,Vav1,Vegfc,Slamf1,Pla2g7,Stk39,Il1f6,Cxcl11,Cxcl16,Sbds,Akirin1,Slamf8,Nckap1l,Gpr18,Mmp28,Il1f9,Nod2
7_Member	GO Biological Processes	GO:0060326	cell chemotaxis	-19.6799	-16.9171	62/296	11491,12182,12267,12273,12642,12768,12769,12775,12913,12977,12986,13614,13618,14289,14745,14825,15945,16176,16181,16859,16952,17096,17295,17329,18438,18578,18606,18753,18787,19252,19271,20201,20202,20210,20293,20296,20299,20302,20303,20304,20306,20308,20310,20947,22324,22329,22341,27218,27226,53416,54199,54448,56066,66102,66711,68050,74748,105855,110168,118453,215257,257632	Adam17,Bst1,C3ar1,C5ar1,Ch25h,Ccr1,Ccr9,Ccr7,Creb3,Csf1,Csf3r,Edn1,Ednrb,Fpr2,Lpar1,Cxcl1,Cxcl10,Il1b,Il1rn,Lgals9,Anxa1,Lyn,Met,Cxcl9,P2rx4,Pde4b,Enpp2,Prkcd,Serpine1,Dusp1,Ptprj,S100a8,S100a9,Saa3,Ccl12,Ccl2,Ccl22,Ccl3,Ccl4,Ccl5,Ccl7,Ccl9,Cxcl2,Swap70,Vav1,Vcam1,Vegfc,Slamf1,Pla2g7,Stk39,Ccrl2,Il1f6,Cxcl11,Cxcl16,Sbds,Akirin1,Slamf8,Nckap1l,Gpr18,Mmp28,Il1f9,Nod2
7_Member	GO Biological Processes	GO:0002685	regulation of leukocyte migration	-17.5317	-14.8938	46/188	11491,11542,12182,12267,12273,12768,12775,12913,12977,13614,14289,15894,15945,16175,16176,16859,16952,17096,17387,17698,17874,18438,18787,19252,19271,20293,20296,20303,20304,20344,20947,22164,22341,24088,27218,27226,53416,56715,68050,74748,105855,109934,110168,118453,230979,257632	Adam17,Adora3,Bst1,C3ar1,C5ar1,Ccr1,Ccr7,Creb3,Csf1,Edn1,Fpr2,Icam1,Cxcl10,Il1a,Il1b,Lgals9,Anxa1,Lyn,Mmp14,Msn,Myd88,P2rx4,Serpine1,Dusp1,Ptprj,Ccl12,Ccl2,Ccl4,Ccl5,Selp,Swap70,Tnfsf4,Vegfc,Tlr2,Slamf1,Pla2g7,Stk39,Rabgef1,Akirin1,Slamf8,Nckap1l,Abr,Gpr18,Mmp28,Tnfrsf14,Nod2
7_Member	GO Biological Processes	GO:0097530	granulocyte migration	-16.4742	-13.9765	39/145	12182,12267,12273,12775,12977,12986,13614,14825,15945,16175,16176,16181,16952,17329,17874,18578,19271,20201,20202,20293,20296,20299,20302,20303,20304,20306,20308,20310,22324,22388,27218,54448,56066,68050,68279,74748,105855,215257,257632	Bst1,C3ar1,C5ar1,Ccr7,Csf1,Csf3r,Edn1,Cxcl1,Cxcl10,Il1a,Il1b,Il1rn,Anxa1,Cxcl9,Myd88,Pde4b,Ptprj,S100a8,S100a9,Ccl12,Ccl2,Ccl22,Ccl3,Ccl4,Ccl5,Ccl7,Ccl9,Cxcl2,Vav1,Wdr1,Slamf1,Il1f6,Cxcl11,Akirin1,Mcoln2,Slamf8,Nckap1l,Il1f9,Nod2
7_Member	GO Biological Processes	GO:1990266	neutrophil migration	-15.4383	-12.9844	34/118	12182,12267,12273,12775,12986,13614,14825,15945,16175,16176,16181,17329,17874,18578,20201,20202,20293,20296,20299,20302,20303,20304,20306,20308,20310,22324,22388,54448,56066,68279,74748,105855,215257,257632	Bst1,C3ar1,C5ar1,Ccr7,Csf3r,Edn1,Cxcl1,Cxcl10,Il1a,Il1b,Il1rn,Cxcl9,Myd88,Pde4b,S100a8,S100a9,Ccl12,Ccl2,Ccl22,Ccl3,Ccl4,Ccl5,Ccl7,Ccl9,Cxcl2,Vav1,Wdr1,Il1f6,Cxcl11,Mcoln2,Slamf8,Nckap1l,Il1f9,Nod2
7_Member	GO Biological Processes	GO:0071621	granulocyte chemotaxis	-14.8362	-12.3978	34/123	12182,12267,12273,12775,12977,12986,13614,14825,15945,16176,16181,16952,17329,18578,19271,20201,20202,20293,20296,20299,20302,20303,20304,20306,20308,20310,22324,27218,54448,56066,68050,105855,215257,257632	Bst1,C3ar1,C5ar1,Ccr7,Csf1,Csf3r,Edn1,Cxcl1,Cxcl10,Il1b,Il1rn,Anxa1,Cxcl9,Pde4b,Ptprj,S100a8,S100a9,Ccl12,Ccl2,Ccl22,Ccl3,Ccl4,Ccl5,Ccl7,Ccl9,Cxcl2,Vav1,Slamf1,Il1f6,Cxcl11,Akirin1,Nckap1l,Il1f9,Nod2
7_Member	GO Biological Processes	GO:0002688	regulation of leukocyte chemotaxis	-14.576	-12.1811	32/111	11491,12182,12267,12273,12768,12775,12913,12977,13614,14289,15945,16176,16859,17096,18787,19252,19271,20293,20296,20303,20304,20947,22341,27218,27226,53416,68050,74748,105855,110168,118453,257632	Adam17,Bst1,C3ar1,C5ar1,Ccr1,Ccr7,Creb3,Csf1,Edn1,Fpr2,Cxcl10,Il1b,Lgals9,Lyn,Serpine1,Dusp1,Ptprj,Ccl12,Ccl2,Ccl4,Ccl5,Swap70,Vegfc,Slamf1,Pla2g7,Stk39,Akirin1,Slamf8,Nckap1l,Gpr18,Mmp28,Nod2
7_Member	GO Biological Processes	GO:0030335	positive regulation of cell migration	-14.2813	-11.9131	76/526	11491,11542,11845,11853,12267,12273,12389,12768,12775,12913,12928,12977,13614,13653,14066,14083,14289,14538,14726,14745,15251,15894,15945,16175,16176,16402,16412,16452,16476,16859,16952,17096,17246,17295,17387,18024,18438,18606,18787,19225,19264,19271,20293,20296,20303,20304,20344,20348,20353,20361,20620,20656,20779,20947,21939,22164,22341,24088,26395,27218,27226,29875,53416,54351,56426,60533,661…	Adam17,Adora3,Arf6,Rhoc,C3ar1,C5ar1,Cav1,Ccr1,Ccr7,Creb3,Crk,Csf1,Edn1,Egr1,F3,Ptk2,Fpr2,Gcnt2,Pdpn,Lpar1,Hif1a,Icam1,Cxcl10,Il1a,Il1b,Itga5,Itgb1,Jak2,Jun,Lgals9,Anxa1,Lyn,Mdm2,Met,Mmp14,Nfe2l2,P2rx4,Enpp2,Serpine1,Ptgs2,Ptprc,Ptprj,Ccl12,Ccl2,Ccl4,Ccl5,Selp,Sema3c,Sema4c,Sema7a,Plk2,Sod2,Src,Swap70,Cd40,Tnfsf4,Vegfc,Tlr2,Map2k1,Slamf1,Pla2g7,Iqgap1,Stk39,Elp5,Pdcd10,Cd274,Cxcl16,Plpp3,Akirin1,C…
7_Member	GO Biological Processes	GO:0042330	taxis	-14.125	-11.7696	80/574	11491,12182,12267,12273,12642,12768,12769,12775,12913,12934,12977,12986,13614,13618,14009,14042,14289,14293,14745,14825,15902,15945,16176,16181,16859,16952,17096,17295,17329,18187,18438,18578,18606,18753,18787,19252,19255,19271,19274,20201,20202,20210,20293,20296,20299,20302,20303,20304,20306,20308,20310,20348,20353,20361,20430,20947,22323,22324,22329,22341,27218,27226,53416,53625,54199,54448,560…	Adam17,Bst1,C3ar1,C5ar1,Ch25h,Ccr1,Ccr9,Ccr7,Creb3,Dpysl2,Csf1,Csf3r,Edn1,Ednrb,Etv1,Ext1,Fpr2,Fpr1,Lpar1,Cxcl1,Id2,Cxcl10,Il1b,Il1rn,Lgals9,Anxa1,Lyn,Met,Cxcl9,Nrp2,P2rx4,Pde4b,Enpp2,Prkcd,Serpine1,Dusp1,Ptpn2,Ptprj,Ptprm,S100a8,S100a9,Saa3,Ccl12,Ccl2,Ccl22,Ccl3,Ccl4,Ccl5,Ccl7,Ccl9,Cxcl2,Sema3c,Sema4c,Sema7a,Cyfip1,Swap70,Vasp,Vav1,Vcam1,Vegfc,Slamf1,Pla2g7,Stk39,B3gnt2,Ccrl2,Il1f6,Cxcl11,Cxcl16…
7_Member	GO Biological Processes	GO:0006935	chemotaxis	-13.7355	-11.4215	79/572	11491,12182,12267,12273,12642,12768,12769,12775,12913,12934,12977,12986,13614,13618,14009,14042,14289,14293,14745,14825,15945,16176,16181,16859,16952,17096,17295,17329,18187,18438,18578,18606,18753,18787,19252,19255,19271,19274,20201,20202,20210,20293,20296,20299,20302,20303,20304,20306,20308,20310,20348,20353,20361,20430,20947,22323,22324,22329,22341,27218,27226,53416,53625,54199,54448,56066,661…	Adam17,Bst1,C3ar1,C5ar1,Ch25h,Ccr1,Ccr9,Ccr7,Creb3,Dpysl2,Csf1,Csf3r,Edn1,Ednrb,Etv1,Ext1,Fpr2,Fpr1,Lpar1,Cxcl1,Cxcl10,Il1b,Il1rn,Lgals9,Anxa1,Lyn,Met,Cxcl9,Nrp2,P2rx4,Pde4b,Enpp2,Prkcd,Serpine1,Dusp1,Ptpn2,Ptprj,Ptprm,S100a8,S100a9,Saa3,Ccl12,Ccl2,Ccl22,Ccl3,Ccl4,Ccl5,Ccl7,Ccl9,Cxcl2,Sema3c,Sema4c,Sema7a,Cyfip1,Swap70,Vasp,Vav1,Vcam1,Vegfc,Slamf1,Pla2g7,Stk39,B3gnt2,Ccrl2,Il1f6,Cxcl11,Cxcl16,Sbd…
7_Member	GO Biological Processes	GO:2000147	positive regulation of cell motility	-13.4515	-11.1658	76/545	11491,11542,11845,11853,12267,12273,12389,12768,12775,12913,12928,12977,13614,13653,14066,14083,14289,14538,14726,14745,15251,15894,15945,16175,16176,16402,16412,16452,16476,16859,16952,17096,17246,17295,17387,18024,18438,18606,18787,19225,19264,19271,20293,20296,20303,20304,20344,20348,20353,20361,20620,20656,20779,20947,21939,22164,22341,24088,26395,27218,27226,29875,53416,54351,56426,60533,661…	Adam17,Adora3,Arf6,Rhoc,C3ar1,C5ar1,Cav1,Ccr1,Ccr7,Creb3,Crk,Csf1,Edn1,Egr1,F3,Ptk2,Fpr2,Gcnt2,Pdpn,Lpar1,Hif1a,Icam1,Cxcl10,Il1a,Il1b,Itga5,Itgb1,Jak2,Jun,Lgals9,Anxa1,Lyn,Mdm2,Met,Mmp14,Nfe2l2,P2rx4,Enpp2,Serpine1,Ptgs2,Ptprc,Ptprj,Ccl12,Ccl2,Ccl4,Ccl5,Selp,Sema3c,Sema4c,Sema7a,Plk2,Sod2,Src,Swap70,Cd40,Tnfsf4,Vegfc,Tlr2,Map2k1,Slamf1,Pla2g7,Iqgap1,Stk39,Elp5,Pdcd10,Cd274,Cxcl16,Plpp3,Akirin1,C…
7_Member	GO Biological Processes	GO:0030593	neutrophil chemotaxis	-13.3453	-11.0701	29/100	12182,12267,12273,12775,12986,13614,14825,15945,16176,16181,17329,18578,20201,20202,20293,20296,20299,20302,20303,20304,20306,20308,20310,22324,54448,56066,105855,215257,257632	Bst1,C3ar1,C5ar1,Ccr7,Csf3r,Edn1,Cxcl1,Cxcl10,Il1b,Il1rn,Cxcl9,Pde4b,S100a8,S100a9,Ccl12,Ccl2,Ccl22,Ccl3,Ccl4,Ccl5,Ccl7,Ccl9,Cxcl2,Vav1,Il1f6,Cxcl11,Nckap1l,Il1f9,Nod2
7_Member	GO Biological Processes	GO:0051272	positive regulation of cellular component movement	-13.2535	-10.9887	77/561	11491,11542,11845,11853,12053,12267,12273,12389,12768,12775,12913,12928,12977,13614,13653,14066,14083,14289,14538,14726,14745,15251,15894,15945,16175,16176,16402,16412,16452,16476,16859,16952,17096,17246,17295,17387,18024,18438,18606,18787,19225,19264,19271,20293,20296,20303,20304,20344,20348,20353,20361,20620,20656,20779,20947,21939,22164,22341,24088,26395,27218,27226,29875,53416,54351,56426,605…	Adam17,Adora3,Arf6,Rhoc,Bcl6,C3ar1,C5ar1,Cav1,Ccr1,Ccr7,Creb3,Crk,Csf1,Edn1,Egr1,F3,Ptk2,Fpr2,Gcnt2,Pdpn,Lpar1,Hif1a,Icam1,Cxcl10,Il1a,Il1b,Itga5,Itgb1,Jak2,Jun,Lgals9,Anxa1,Lyn,Mdm2,Met,Mmp14,Nfe2l2,P2rx4,Enpp2,Serpine1,Ptgs2,Ptprc,Ptprj,Ccl12,Ccl2,Ccl4,Ccl5,Selp,Sema3c,Sema4c,Sema7a,Plk2,Sod2,Src,Swap70,Cd40,Tnfsf4,Vegfc,Tlr2,Map2k1,Slamf1,Pla2g7,Iqgap1,Stk39,Elp5,Pdcd10,Cd274,Cxcl16,Plpp3,Akir…
7_Member	GO Biological Processes	GO:0002687	positive regulation of leukocyte migration	-13.2188	-10.9641	34/138	11491,11542,12267,12273,12768,12775,12913,12977,13614,14289,15894,15945,16175,16176,16859,17387,18438,18787,19271,20293,20296,20303,20304,20344,20947,22164,22341,24088,27218,27226,53416,68050,105855,230979	Adam17,Adora3,C3ar1,C5ar1,Ccr1,Ccr7,Creb3,Csf1,Edn1,Fpr2,Icam1,Cxcl10,Il1a,Il1b,Lgals9,Mmp14,P2rx4,Serpine1,Ptprj,Ccl12,Ccl2,Ccl4,Ccl5,Selp,Swap70,Tnfsf4,Vegfc,Tlr2,Slamf1,Pla2g7,Stk39,Akirin1,Nckap1l,Tnfrsf14
7_Member	GO Biological Processes	GO:0071674	mononuclear cell migration	-12.6955	-10.5043	25/78	12267,12273,12768,12775,12913,12977,14289,15945,16952,17096,18787,19252,19271,20293,20296,20299,20302,20303,20304,20306,20308,27218,27226,68050,74748	C3ar1,C5ar1,Ccr1,Ccr7,Creb3,Csf1,Fpr2,Cxcl10,Anxa1,Lyn,Serpine1,Dusp1,Ptprj,Ccl12,Ccl2,Ccl22,Ccl3,Ccl4,Ccl5,Ccl7,Ccl9,Slamf1,Pla2g7,Akirin1,Slamf8
7_Member	GO Biological Processes	GO:0040017	positive regulation of locomotion	-12.6081	-10.4342	77/577	11491,11542,11845,11853,12267,12273,12389,12768,12775,12913,12928,12977,13614,13653,14066,14083,14289,14538,14726,14745,15251,15894,15945,16175,16176,16402,16412,16452,16476,16859,16952,17096,17246,17295,17387,18024,18438,18606,18787,19225,19264,19271,20293,20296,20303,20304,20344,20348,20353,20361,20620,20656,20779,20947,21939,22164,22341,24088,26395,27218,27226,29875,53416,54351,56426,60533,661…	Adam17,Adora3,Arf6,Rhoc,C3ar1,C5ar1,Cav1,Ccr1,Ccr7,Creb3,Crk,Csf1,Edn1,Egr1,F3,Ptk2,Fpr2,Gcnt2,Pdpn,Lpar1,Hif1a,Icam1,Cxcl10,Il1a,Il1b,Itga5,Itgb1,Jak2,Jun,Lgals9,Anxa1,Lyn,Mdm2,Met,Mmp14,Nfe2l2,P2rx4,Enpp2,Serpine1,Ptgs2,Ptprc,Ptprj,Ccl12,Ccl2,Ccl4,Ccl5,Selp,Sema3c,Sema4c,Sema7a,Plk2,Sod2,Src,Swap70,Cd40,Tnfsf4,Vegfc,Tlr2,Map2k1,Slamf1,Pla2g7,Iqgap1,Stk39,Elp5,Pdcd10,Cd274,Cxcl16,Plpp3,Akirin1,C…
7_Member	GO Biological Processes	GO:0050920	regulation of chemotaxis	-11.4336	-9.34313	40/211	11491,12182,12267,12273,12768,12775,12913,12977,13614,14289,14745,15945,16176,16859,17096,17295,18438,18787,19252,19255,19271,20293,20296,20303,20304,20348,20353,20361,20947,22341,27218,27226,53416,68050,74748,105855,110168,118453,212168,257632	Adam17,Bst1,C3ar1,C5ar1,Ccr1,Ccr7,Creb3,Csf1,Edn1,Fpr2,Lpar1,Cxcl10,Il1b,Lgals9,Lyn,Met,P2rx4,Serpine1,Dusp1,Ptpn2,Ptprj,Ccl12,Ccl2,Ccl4,Ccl5,Sema3c,Sema4c,Sema7a,Swap70,Vegfc,Slamf1,Pla2g7,Stk39,Akirin1,Slamf8,Nckap1l,Gpr18,Mmp28,Zswim4,Nod2
7_Member	GO Biological Processes	GO:0071675	regulation of mononuclear cell migration	-10.6278	-8.64035	18/48	12267,12273,12768,12775,12913,12977,14289,15945,17096,18787,19252,19271,20296,20304,27218,27226,68050,74748	C3ar1,C5ar1,Ccr1,Ccr7,Creb3,Csf1,Fpr2,Cxcl10,Lyn,Serpine1,Dusp1,Ptprj,Ccl2,Ccl5,Slamf1,Pla2g7,Akirin1,Slamf8
7_Member	GO Biological Processes	GO:0002690	positive regulation of leukocyte chemotaxis	-10.0441	-8.07262	23/85	11491,12267,12273,12768,12775,12913,12977,13614,14289,15945,16176,18787,19271,20296,20303,20304,20947,22341,27218,27226,53416,68050,105855	Adam17,C3ar1,C5ar1,Ccr1,Ccr7,Creb3,Csf1,Edn1,Fpr2,Cxcl10,Il1b,Serpine1,Ptprj,Ccl2,Ccl4,Ccl5,Swap70,Vegfc,Slamf1,Pla2g7,Stk39,Akirin1,Nckap1l
7_Member	GO Biological Processes	GO:1905517	macrophage migration	-9.78134	-7.83014	17/47	12267,12273,12775,12977,13618,17387,18438,19271,20293,20296,20302,20304,27218,68050,68279,74748,118453	C3ar1,C5ar1,Ccr7,Csf1,Ednrb,Mmp14,P2rx4,Ptprj,Ccl12,Ccl2,Ccl3,Ccl5,Slamf1,Akirin1,Mcoln2,Slamf8,Mmp28
7_Member	GO Biological Processes	GO:0002548	monocyte chemotaxis	-9.4908	-7.58352	18/55	12768,12913,14289,15945,16952,17096,18787,19252,20293,20296,20299,20302,20303,20304,20306,20308,27226,74748	Ccr1,Creb3,Fpr2,Cxcl10,Anxa1,Lyn,Serpine1,Dusp1,Ccl12,Ccl2,Ccl22,Ccl3,Ccl4,Ccl5,Ccl7,Ccl9,Pla2g7,Slamf8
7_Member	GO Biological Processes	GO:1905523	positive regulation of macrophage migration	-8.06003	-6.26374	11/23	12267,12273,12775,12977,17387,18438,19271,20296,20304,27218,68050	C3ar1,C5ar1,Ccr7,Csf1,Mmp14,P2rx4,Ptprj,Ccl2,Ccl5,Slamf1,Akirin1
7_Member	GO Biological Processes	GO:1905521	regulation of macrophage migration	-7.9634	-6.1774	13/34	12267,12273,12775,12977,17387,18438,19271,20296,20304,27218,68050,74748,118453	C3ar1,C5ar1,Ccr7,Csf1,Mmp14,P2rx4,Ptprj,Ccl2,Ccl5,Slamf1,Akirin1,Slamf8,Mmp28
7_Member	GO Biological Processes	GO:0048246	macrophage chemotaxis	-7.78874	-6.0161	14/41	12267,12273,12775,12977,13618,19271,20293,20296,20302,20304,27218,68050,74748,118453	C3ar1,C5ar1,Ccr7,Csf1,Ednrb,Ptprj,Ccl12,Ccl2,Ccl3,Ccl5,Slamf1,Akirin1,Slamf8,Mmp28
7_Member	GO Biological Processes	GO:0050921	positive regulation of chemotaxis	-7.74317	-5.97218	26/136	11491,12267,12273,12768,12775,12913,12977,13614,14289,14745,15945,16176,17295,18438,18787,19271,20296,20303,20304,20947,22341,27218,27226,53416,68050,105855	Adam17,C3ar1,C5ar1,Ccr1,Ccr7,Creb3,Csf1,Edn1,Fpr2,Lpar1,Cxcl10,Il1b,Met,P2rx4,Serpine1,Ptprj,Ccl2,Ccl4,Ccl5,Swap70,Vegfc,Slamf1,Pla2g7,Stk39,Akirin1,Nckap1l
7_Member	GO Biological Processes	GO:0090025	regulation of monocyte chemotaxis	-7.3688	-5.62941	11/26	12768,12913,14289,15945,17096,18787,19252,20296,20304,27226,74748	Ccr1,Creb3,Fpr2,Cxcl10,Lyn,Serpine1,Dusp1,Ccl2,Ccl5,Pla2g7,Slamf8
7_Member	GO Biological Processes	GO:0071622	regulation of granulocyte chemotaxis	-6.68398	-5.01738	14/49	12182,12267,12273,12775,12977,13614,16176,19271,20296,20304,27218,68050,105855,257632	Bst1,C3ar1,C5ar1,Ccr7,Csf1,Edn1,Il1b,Ptprj,Ccl2,Ccl5,Slamf1,Akirin1,Nckap1l,Nod2
7_Member	GO Biological Processes	GO:0010758	regulation of macrophage chemotaxis	-6.60688	-4.95046	11/30	12267,12273,12775,12977,19271,20296,20304,27218,68050,74748,118453	C3ar1,C5ar1,Ccr7,Csf1,Ptprj,Ccl2,Ccl5,Slamf1,Akirin1,Slamf8,Mmp28
7_Member	GO Biological Processes	GO:0010759	positive regulation of macrophage chemotaxis	-6.40398	-4.77677	9/20	12267,12273,12775,12977,19271,20296,20304,27218,68050	C3ar1,C5ar1,Ccr7,Csf1,Ptprj,Ccl2,Ccl5,Slamf1,Akirin1
7_Member	GO Biological Processes	GO:0090026	positive regulation of monocyte chemotaxis	-5.48057	-3.94339	8/19	12768,12913,14289,15945,18787,20296,20304,27226	Ccr1,Creb3,Fpr2,Cxcl10,Serpine1,Ccl2,Ccl5,Pla2g7
7_Member	GO Biological Processes	GO:0071677	positive regulation of mononuclear cell migration	-4.59845	-3.15395	8/24	12768,12913,14289,15945,18787,20296,20304,27226	Ccr1,Creb3,Fpr2,Cxcl10,Serpine1,Ccl2,Ccl5,Pla2g7
8_Summary	GO Biological Processes	GO:0002697	regulation of immune effector process	-22.0929	-19.2209	78/407	11541,11542,12053,12266,12775,12913,12928,14129,14130,14825,14990,15015,15018,15024,15039,15042,15977,16153,16160,16176,16184,16190,16193,16859,16952,17096,17381,17472,18106,18854,19264,19271,19419,20296,20304,20361,20723,20846,21354,21355,21926,21929,21939,22030,22031,22164,22320,22324,24088,27218,30925,56213,56708,56715,58185,64297,66878,74748,80285,80287,80859,80861,93694,103213,104709,106759,…	Adora2b,Adora3,Bcl6,C3,Ccr7,Creb3,Crk,Fcgr1,Fcgr2b,Cxcl1,H2-M2,H2-Q4,H2-Q7,H2-T10,H2-T22,H2-T24,Ifnb1,Il10,Il12b,Il1b,Il2ra,Il4ra,Il6,Lgals9,Anxa1,Lyn,Mmp12,Gbp4,Cd244a,Pml,Ptprc,Ptprj,Rasgrp1,Ccl2,Ccl5,Sema7a,Serpinb9,Stat1,Tap1,Tap2,Tnf,Tnfaip3,Cd40,Traf2,Traf3,Tnfsf4,Vamp8,Vav1,Tlr2,Slamf1,Slamf6,Htra1,Clcf1,Rabgef1,Rsad2,Gprc5b,Riok3,Slamf8,Parp9,Apobec3,Nfkbiz,Dhx58,Clec2d,Traf3ip2,Pik3r6,Ti…
8_Member	GO Biological Processes	GO:0002697	regulation of immune effector process	-22.0929	-19.2209	78/407	11541,11542,12053,12266,12775,12913,12928,14129,14130,14825,14990,15015,15018,15024,15039,15042,15977,16153,16160,16176,16184,16190,16193,16859,16952,17096,17381,17472,18106,18854,19264,19271,19419,20296,20304,20361,20723,20846,21354,21355,21926,21929,21939,22030,22031,22164,22320,22324,24088,27218,30925,56213,56708,56715,58185,64297,66878,74748,80285,80287,80859,80861,93694,103213,104709,106759,…	Adora2b,Adora3,Bcl6,C3,Ccr7,Creb3,Crk,Fcgr1,Fcgr2b,Cxcl1,H2-M2,H2-Q4,H2-Q7,H2-T10,H2-T22,H2-T24,Ifnb1,Il10,Il12b,Il1b,Il2ra,Il4ra,Il6,Lgals9,Anxa1,Lyn,Mmp12,Gbp4,Cd244a,Pml,Ptprc,Ptprj,Rasgrp1,Ccl2,Ccl5,Sema7a,Serpinb9,Stat1,Tap1,Tap2,Tnf,Tnfaip3,Cd40,Traf2,Traf3,Tnfsf4,Vamp8,Vav1,Tlr2,Slamf1,Slamf6,Htra1,Clcf1,Rabgef1,Rsad2,Gprc5b,Riok3,Slamf8,Parp9,Apobec3,Nfkbiz,Dhx58,Clec2d,Traf3ip2,Pik3r6,Ti…
8_Member	GO Biological Processes	GO:0002699	positive regulation of immune effector process	-12.7858	-10.5783	47/256	11541,11542,12266,12775,14129,14825,14990,15015,15018,15024,15039,15042,16160,16176,16190,16193,16952,17096,18106,19264,19271,19419,20296,20361,21355,21926,21939,22030,22164,22320,22324,24088,30925,56708,56715,58185,64297,80859,80861,106759,110557,192656,216799,230073,230979,234311,257632	Adora2b,Adora3,C3,Ccr7,Fcgr1,Cxcl1,H2-M2,H2-Q4,H2-Q7,H2-T10,H2-T22,H2-T24,Il12b,Il1b,Il4ra,Il6,Anxa1,Lyn,Cd244a,Ptprc,Ptprj,Rasgrp1,Ccl2,Sema7a,Tap2,Tnf,Cd40,Traf2,Tnfsf4,Vamp8,Vav1,Tlr2,Slamf6,Clcf1,Rabgef1,Rsad2,Gprc5b,Nfkbiz,Dhx58,Ticam1,H2-Q6,Ripk2,Nlrp3,Ddx58,Tnfrsf14,Ddx60,Nod2
8_Member	GO Biological Processes	GO:0002703	regulation of leukocyte mediated immunity	-12.6942	-10.5043	46/248	11541,11542,12053,12266,12928,14129,14130,14825,14990,15015,15018,15024,15039,15042,15977,16160,16176,16190,16193,16859,17096,19264,19419,20723,21354,21355,21926,21939,22030,22164,22320,22324,24088,27218,30925,56708,56715,58185,93694,104709,106759,109934,110557,216799,230073,257632	Adora2b,Adora3,Bcl6,C3,Crk,Fcgr1,Fcgr2b,Cxcl1,H2-M2,H2-Q4,H2-Q7,H2-T10,H2-T22,H2-T24,Ifnb1,Il12b,Il1b,Il4ra,Il6,Lgals9,Lyn,Ptprc,Rasgrp1,Serpinb9,Tap1,Tap2,Tnf,Cd40,Traf2,Tnfsf4,Vamp8,Vav1,Tlr2,Slamf1,Slamf6,Clcf1,Rabgef1,Rsad2,Clec2d,Pik3r6,Ticam1,Abr,H2-Q6,Nlrp3,Ddx58,Nod2
8_Member	GO Biological Processes	GO:0002822	regulation of adaptive immune response based on somatic recombination of immune receptors built from	-11.5619	-9.4646	38/191	12053,12266,12775,14129,14130,14961,14990,15015,15018,15024,15039,15042,15977,16160,16176,16190,16193,16859,16952,19264,21355,21926,21929,21939,22030,22164,27218,54644,56708,58185,60533,80859,110557,192656,209590,216799,246779,257632	Bcl6,C3,Ccr7,Fcgr1,Fcgr2b,H2-Ab1,H2-M2,H2-Q4,H2-Q7,H2-T10,H2-T22,H2-T24,Ifnb1,Il12b,Il1b,Il4ra,Il6,Lgals9,Anxa1,Ptprc,Tap2,Tnf,Tnfaip3,Cd40,Traf2,Tnfsf4,Slamf1,Otud5,Clcf1,Rsad2,Cd274,Nfkbiz,H2-Q6,Ripk2,Il23r,Nlrp3,Il27,Nod2
8_Member	GO Biological Processes	GO:0002819	regulation of adaptive immune response	-11.2135	-9.15285	39/205	12053,12266,12775,14129,14130,14961,14990,15015,15018,15024,15039,15042,15977,16160,16176,16190,16193,16859,16952,19264,21355,21926,21929,21939,22030,22164,27218,54123,54644,56708,58185,60533,80859,110557,192656,209590,216799,246779,257632	Bcl6,C3,Ccr7,Fcgr1,Fcgr2b,H2-Ab1,H2-M2,H2-Q4,H2-Q7,H2-T10,H2-T22,H2-T24,Ifnb1,Il12b,Il1b,Il4ra,Il6,Lgals9,Anxa1,Ptprc,Tap2,Tnf,Tnfaip3,Cd40,Traf2,Tnfsf4,Slamf1,Irf7,Otud5,Clcf1,Rsad2,Cd274,Nfkbiz,H2-Q6,Ripk2,Il23r,Nlrp3,Il27,Nod2
8_Member	GO Biological Processes	GO:0002443	leukocyte mediated immunity	-11.1142	-9.06295	67/500	11541,11542,12051,12053,12266,12928,13032,14102,14129,14130,14825,14961,14990,15015,15018,15024,15039,15042,15894,15977,16160,16176,16190,16193,16449,16859,17096,17874,18477,18733,18753,18987,19264,19419,20723,20947,21354,21355,21926,21939,22030,22164,22320,22324,22388,22631,24088,27218,30925,50908,50909,54123,56708,56715,58185,74732,75234,93694,104709,106759,109934,110557,209590,216799,230073,25…	Adora2b,Adora3,Bcl3,Bcl6,C3,Crk,Ctsc,Fas,Fcgr1,Fcgr2b,Cxcl1,H2-Ab1,H2-M2,H2-Q4,H2-Q7,H2-T10,H2-T22,H2-T24,Icam1,Ifnb1,Il12b,Il1b,Il4ra,Il6,Jag1,Lgals9,Lyn,Myd88,Prdx1,Pirb,Prkcd,Pou2f2,Ptprc,Rasgrp1,Serpinb9,Swap70,Tap1,Tap2,Tnf,Cd40,Traf2,Tnfsf4,Vamp8,Vav1,Wdr1,Ywhaz,Tlr2,Slamf1,Slamf6,C1s1,C1ra,Irf7,Clcf1,Rabgef1,Rsad2,Stx11,Rnf19b,Clec2d,Pik3r6,Ticam1,Abr,H2-Q6,Il23r,Nlrp3,Ddx58,Nod2,Milr1
8_Member	GO Biological Processes	GO:0002250	adaptive immune response	-11.0758	-9.0308	72/559	11491,12051,12053,12266,12267,12775,12988,13032,13169,14102,14129,14130,14961,14990,15015,15018,15024,15039,15042,15894,15977,16160,16176,16190,16193,16449,16452,16859,16952,17085,17096,17874,18034,18106,18176,18733,18753,18987,19264,19698,20715,20723,20947,21354,21355,21926,21929,21939,22030,22164,22165,27218,30925,50908,50909,54123,54644,56708,58185,60533,68279,74732,75234,75345,80859,110557,19…	Adam17,Bcl3,Bcl6,C3,C3ar1,Ccr7,Csk,Ctsc,Dbnl,Fas,Fcgr1,Fcgr2b,H2-Ab1,H2-M2,H2-Q4,H2-Q7,H2-T10,H2-T22,H2-T24,Icam1,Ifnb1,Il12b,Il1b,Il4ra,Il6,Jag1,Jak2,Lgals9,Anxa1,Ly9,Lyn,Myd88,Nfkb2,Cd244a,Nras,Pirb,Prkcd,Pou2f2,Ptprc,Relb,Serpina3g,Serpinb9,Swap70,Tap1,Tap2,Tnf,Tnfaip3,Cd40,Traf2,Tnfsf4,Txk,Slamf1,Slamf6,C1s1,C1ra,Irf7,Otud5,Clcf1,Rsad2,Cd274,Mcoln2,Stx11,Rnf19b,Slamf7,Nfkbiz,H2-Q6,Ripk2,Il23r…
8_Member	GO Biological Processes	GO:0002460	adaptive immune response based on somatic recombination of immune receptors built from immunoglobuli	-10.527	-8.54228	60/435	11491,12051,12053,12266,12267,12775,13032,14102,14129,14130,14961,14990,15015,15018,15024,15039,15042,15894,15977,16160,16176,16190,16193,16449,16859,16952,17085,17874,18034,18176,18733,18753,18987,19264,19698,20723,20947,21355,21926,21929,21939,22030,22164,27218,30925,50908,50909,54123,54644,56708,58185,60533,74732,80859,110557,192656,209590,216799,246779,257632	Adam17,Bcl3,Bcl6,C3,C3ar1,Ccr7,Ctsc,Fas,Fcgr1,Fcgr2b,H2-Ab1,H2-M2,H2-Q4,H2-Q7,H2-T10,H2-T22,H2-T24,Icam1,Ifnb1,Il12b,Il1b,Il4ra,Il6,Jag1,Lgals9,Anxa1,Ly9,Myd88,Nfkb2,Nras,Pirb,Prkcd,Pou2f2,Ptprc,Relb,Serpinb9,Swap70,Tap2,Tnf,Tnfaip3,Cd40,Traf2,Tnfsf4,Slamf1,Slamf6,C1s1,C1ra,Irf7,Otud5,Clcf1,Rsad2,Cd274,Stx11,Nfkbiz,H2-Q6,Ripk2,Il23r,Nlrp3,Il27,Nod2
8_Member	GO Biological Processes	GO:0002706	regulation of lymphocyte mediated immunity	-9.53429	-7.62109	35/193	12053,12266,12928,14129,14130,14990,15015,15018,15024,15039,15042,15977,16160,16176,16193,16859,19264,19419,20723,21354,21355,21926,21939,22030,22164,22324,27218,30925,56708,58185,93694,104709,110557,216799,257632	Bcl6,C3,Crk,Fcgr1,Fcgr2b,H2-M2,H2-Q4,H2-Q7,H2-T10,H2-T22,H2-T24,Ifnb1,Il12b,Il1b,Il6,Lgals9,Ptprc,Rasgrp1,Serpinb9,Tap1,Tap2,Tnf,Cd40,Traf2,Tnfsf4,Vav1,Slamf1,Slamf6,Clcf1,Rsad2,Clec2d,Pik3r6,H2-Q6,Nlrp3,Nod2
8_Member	GO Biological Processes	GO:0002824	positive regulation of adaptive immune response based on somatic recombination of immune receptors b	-9.33822	-7.44065	29/141	12266,12775,14129,14961,14990,15015,15018,15024,15039,15042,16160,16176,16193,16952,19264,21355,21926,21939,22030,22164,56708,58185,60533,80859,110557,192656,209590,216799,257632	C3,Ccr7,Fcgr1,H2-Ab1,H2-M2,H2-Q4,H2-Q7,H2-T10,H2-T22,H2-T24,Il12b,Il1b,Il6,Anxa1,Ptprc,Tap2,Tnf,Cd40,Traf2,Tnfsf4,Clcf1,Rsad2,Cd274,Nfkbiz,H2-Q6,Ripk2,Il23r,Nlrp3,Nod2
8_Member	GO Biological Processes	GO:0002821	positive regulation of adaptive immune response	-8.81924	-6.95745	29/148	12266,12775,14129,14961,14990,15015,15018,15024,15039,15042,16160,16176,16193,16952,19264,21355,21926,21939,22030,22164,56708,58185,60533,80859,110557,192656,209590,216799,257632	C3,Ccr7,Fcgr1,H2-Ab1,H2-M2,H2-Q4,H2-Q7,H2-T10,H2-T22,H2-T24,Il12b,Il1b,Il6,Anxa1,Ptprc,Tap2,Tnf,Cd40,Traf2,Tnfsf4,Clcf1,Rsad2,Cd274,Nfkbiz,H2-Q6,Ripk2,Il23r,Nlrp3,Nod2
8_Member	GO Biological Processes	GO:0002705	positive regulation of leukocyte mediated immunity	-8.80332	-6.94354	32/176	11541,11542,12266,14129,14825,14990,15015,15018,15024,15039,15042,16160,16176,16190,16193,19264,19419,21355,21926,21939,22030,22164,22320,22324,30925,56708,58185,106759,110557,216799,230073,257632	Adora2b,Adora3,C3,Fcgr1,Cxcl1,H2-M2,H2-Q4,H2-Q7,H2-T10,H2-T22,H2-T24,Il12b,Il1b,Il4ra,Il6,Ptprc,Rasgrp1,Tap2,Tnf,Cd40,Traf2,Tnfsf4,Vamp8,Vav1,Slamf6,Clcf1,Rsad2,Ticam1,H2-Q6,Nlrp3,Ddx58,Nod2
8_Member	GO Biological Processes	GO:0002449	lymphocyte mediated immunity	-8.09995	-6.30016	53/417	12051,12053,12266,12928,13032,14102,14129,14130,14961,14990,15015,15018,15024,15039,15042,15894,15977,16160,16176,16190,16193,16449,16859,17874,18477,18733,18753,18987,19264,19419,20723,20947,21354,21355,21926,21939,22030,22164,22324,27218,30925,50908,50909,54123,56708,58185,74732,75234,93694,104709,110557,216799,257632	Bcl3,Bcl6,C3,Crk,Ctsc,Fas,Fcgr1,Fcgr2b,H2-Ab1,H2-M2,H2-Q4,H2-Q7,H2-T10,H2-T22,H2-T24,Icam1,Ifnb1,Il12b,Il1b,Il4ra,Il6,Jag1,Lgals9,Myd88,Prdx1,Pirb,Prkcd,Pou2f2,Ptprc,Rasgrp1,Serpinb9,Swap70,Tap1,Tap2,Tnf,Cd40,Traf2,Tnfsf4,Vav1,Slamf1,Slamf6,C1s1,C1ra,Irf7,Clcf1,Rsad2,Stx11,Rnf19b,Clec2d,Pik3r6,H2-Q6,Nlrp3,Nod2
8_Member	GO Biological Processes	GO:0019882	antigen processing and presentation	-8.00919	-6.21635	23/106	12775,14129,14130,14961,14990,15015,15018,15024,15039,15042,15894,16913,19186,19188,19325,19698,21354,21355,21356,67844,107607,110557,257632	Ccr7,Fcgr1,Fcgr2b,H2-Ab1,H2-M2,H2-Q4,H2-Q7,H2-T10,H2-T22,H2-T24,Icam1,Psmb8,Psme1,Psme2,Rab10,Relb,Tap1,Tap2,Tapbp,Rab32,Nod1,H2-Q6,Nod2
8_Member	GO Biological Processes	GO:0001909	leukocyte mediated cytotoxicity	-7.47283	-5.72263	26/140	12928,13032,14129,14825,14990,15015,15018,15024,15039,15042,16160,16859,18477,19264,19419,20296,20723,21354,21355,22324,30925,74732,75234,93694,104709,110557	Crk,Ctsc,Fcgr1,Cxcl1,H2-M2,H2-Q4,H2-Q7,H2-T10,H2-T22,H2-T24,Il12b,Lgals9,Prdx1,Ptprc,Rasgrp1,Ccl2,Serpinb9,Tap1,Tap2,Vav1,Slamf6,Stx11,Rnf19b,Clec2d,Pik3r6,H2-Q6
8_Member	GO Biological Processes	GO:0002456	T cell mediated immunity	-6.64153	-4.98132	24/134	13032,14990,15015,15018,15024,15039,15042,15894,15977,16160,16176,16193,16449,19264,20723,21355,22030,22164,27218,58185,74732,110557,216799,257632	Ctsc,H2-M2,H2-Q4,H2-Q7,H2-T10,H2-T22,H2-T24,Icam1,Ifnb1,Il12b,Il1b,Il6,Jag1,Ptprc,Serpinb9,Tap2,Traf2,Tnfsf4,Slamf1,Rsad2,Stx11,H2-Q6,Nlrp3,Nod2
8_Member	GO Biological Processes	GO:0002708	positive regulation of lymphocyte mediated immunity	-6.56087	-4.91141	25/145	12266,14129,14990,15015,15018,15024,15039,15042,16160,16176,16193,19264,19419,21355,21926,21939,22030,22164,22324,30925,56708,58185,110557,216799,257632	C3,Fcgr1,H2-M2,H2-Q4,H2-Q7,H2-T10,H2-T22,H2-T24,Il12b,Il1b,Il6,Ptprc,Rasgrp1,Tap2,Tnf,Cd40,Traf2,Tnfsf4,Vav1,Slamf6,Clcf1,Rsad2,H2-Q6,Nlrp3,Nod2
8_Member	GO Biological Processes	GO:0001910	regulation of leukocyte mediated cytotoxicity	-6.50949	-4.86425	21/108	12928,14825,14990,15015,15018,15024,15039,15042,16160,16859,19264,19419,20296,20723,21354,21355,22324,30925,93694,104709,110557	Crk,Cxcl1,H2-M2,H2-Q4,H2-Q7,H2-T10,H2-T22,H2-T24,Il12b,Lgals9,Ptprc,Rasgrp1,Ccl2,Serpinb9,Tap1,Tap2,Vav1,Slamf6,Clec2d,Pik3r6,H2-Q6
8_Member	GO Biological Processes	GO:0002709	regulation of T cell mediated immunity	-6.37401	-4.74915	19/92	14990,15015,15018,15024,15039,15042,15977,16160,16176,16193,19264,21355,22030,22164,27218,58185,110557,216799,257632	H2-M2,H2-Q4,H2-Q7,H2-T10,H2-T22,H2-T24,Ifnb1,Il12b,Il1b,Il6,Ptprc,Tap2,Traf2,Tnfsf4,Slamf1,Rsad2,H2-Q6,Nlrp3,Nod2
8_Member	GO Biological Processes	GO:0001906	cell killing	-6.2365	-4.62318	27/171	12928,13032,14129,14825,14990,15015,15018,15024,15039,15042,16160,16859,18126,18477,19264,19419,20296,20723,21354,21355,22324,30925,74732,75234,93694,104709,110557	Crk,Ctsc,Fcgr1,Cxcl1,H2-M2,H2-Q4,H2-Q7,H2-T10,H2-T22,H2-T24,Il12b,Lgals9,Nos2,Prdx1,Ptprc,Rasgrp1,Ccl2,Serpinb9,Tap1,Tap2,Vav1,Slamf6,Stx11,Rnf19b,Clec2d,Pik3r6,H2-Q6
8_Member	GO Biological Processes	GO:0031341	regulation of cell killing	-6.13193	-4.53098	22/123	12928,14825,14990,15015,15018,15024,15039,15042,16160,16859,18126,19264,19419,20296,20723,21354,21355,22324,30925,93694,104709,110557	Crk,Cxcl1,H2-M2,H2-Q4,H2-Q7,H2-T10,H2-T22,H2-T24,Il12b,Lgals9,Nos2,Ptprc,Rasgrp1,Ccl2,Serpinb9,Tap1,Tap2,Vav1,Slamf6,Clec2d,Pik3r6,H2-Q6
8_Member	GO Biological Processes	GO:0002711	positive regulation of T cell mediated immunity	-6.08905	-4.4947	16/70	14990,15015,15018,15024,15039,15042,16160,16176,16193,19264,21355,22030,22164,58185,110557,216799	H2-M2,H2-Q4,H2-Q7,H2-T10,H2-T22,H2-T24,Il12b,Il1b,Il6,Ptprc,Tap2,Traf2,Tnfsf4,Rsad2,H2-Q6,Nlrp3
8_Member	GO Biological Processes	GO:0002483	antigen processing and presentation of endogenous peptide antigen	-4.59283	-3.1491	10/38	14990,15015,15018,15024,15039,15042,21354,21355,21356,110557	H2-M2,H2-Q4,H2-Q7,H2-T10,H2-T22,H2-T24,Tap1,Tap2,Tapbp,H2-Q6
8_Member	GO Biological Processes	GO:0001912	positive regulation of leukocyte mediated cytotoxicity	-4.30848	-2.8873	15/85	14825,14990,15015,15018,15024,15039,15042,16160,19264,19419,20296,21355,22324,30925,110557	Cxcl1,H2-M2,H2-Q4,H2-Q7,H2-T10,H2-T22,H2-T24,Il12b,Ptprc,Rasgrp1,Ccl2,Tap2,Vav1,Slamf6,H2-Q6
8_Member	GO Biological Processes	GO:0019883	antigen processing and presentation of endogenous antigen	-4.28248	-2.86624	10/41	14990,15015,15018,15024,15039,15042,21354,21355,21356,110557	H2-M2,H2-Q4,H2-Q7,H2-T10,H2-T22,H2-T24,Tap1,Tap2,Tapbp,H2-Q6
8_Member	GO Biological Processes	GO:0048002	antigen processing and presentation of peptide antigen	-4.25394	-2.84002	13/67	14129,14130,14961,14990,15015,15018,15024,15039,15042,21354,21355,21356,110557	Fcgr1,Fcgr2b,H2-Ab1,H2-M2,H2-Q4,H2-Q7,H2-T10,H2-T22,H2-T24,Tap1,Tap2,Tapbp,H2-Q6
8_Member	GO Biological Processes	GO:0031343	positive regulation of cell killing	-4.18454	-2.77918	16/97	14825,14990,15015,15018,15024,15039,15042,16160,18126,19264,19419,20296,21355,22324,30925,110557	Cxcl1,H2-M2,H2-Q4,H2-Q7,H2-T10,H2-T22,H2-T24,Il12b,Nos2,Ptprc,Rasgrp1,Ccl2,Tap2,Vav1,Slamf6,H2-Q6
8_Member	GO Biological Processes	GO:0001913	T cell mediated cytotoxicity	-3.61293	-2.28221	13/77	13032,14990,15015,15018,15024,15039,15042,16160,19264,20723,21355,74732,110557	Ctsc,H2-M2,H2-Q4,H2-Q7,H2-T10,H2-T22,H2-T24,Il12b,Ptprc,Serpinb9,Tap2,Stx11,H2-Q6
8_Member	GO Biological Processes	GO:0001916	positive regulation of T cell mediated cytotoxicity	-3.58935	-2.2614	10/49	14990,15015,15018,15024,15039,15042,16160,19264,21355,110557	H2-M2,H2-Q4,H2-Q7,H2-T10,H2-T22,H2-T24,Il12b,Ptprc,Tap2,H2-Q6
8_Member	GO Biological Processes	GO:0002476	antigen processing and presentation of endogenous peptide antigen via MHC class Ib	-3.5124	-2.19611	8/33	14990,15015,15018,15024,15039,15042,21355,110557	H2-M2,H2-Q4,H2-Q7,H2-T10,H2-T22,H2-T24,Tap2,H2-Q6
8_Member	GO Biological Processes	GO:0002428	antigen processing and presentation of peptide antigen via MHC class Ib	-3.41692	-2.11198	8/34	14990,15015,15018,15024,15039,15042,21355,110557	H2-M2,H2-Q4,H2-Q7,H2-T10,H2-T22,H2-T24,Tap2,H2-Q6
8_Member	GO Biological Processes	GO:0001914	regulation of T cell mediated cytotoxicity	-3.23226	-1.94651	10/54	14990,15015,15018,15024,15039,15042,16160,19264,21355,110557	H2-M2,H2-Q4,H2-Q7,H2-T10,H2-T22,H2-T24,Il12b,Ptprc,Tap2,H2-Q6
8_Member	GO Biological Processes	GO:0002475	antigen processing and presentation via MHC class Ib	-3.07053	-1.81079	8/38	14990,15015,15018,15024,15039,15042,21355,110557	H2-M2,H2-Q4,H2-Q7,H2-T10,H2-T22,H2-T24,Tap2,H2-Q6
9_Summary	GO Biological Processes	GO:0035456	response to interferon-beta	-21.4604	-18.6279	28/52	14469,15944,15950,15951,15953,15957,15959,15977,16145,16365,20846,21822,22038,54396,55932,56489,60440,66141,69550,71701,100702,112419,213002,226695,236312,327959,667373,100039796	Gbp2,Irgm1,Ifi203,Ifi204,Ifi47,Ifit1,Ifit3,Ifnb1,Igtp,Acod1,Stat1,Tgtp1,Plscr1,Irgm2,Gbp3,Ikbke,Iigp1,Ifitm3,Bst2,Pnpt1,Gbp6,Ifit1bl2,Ifitm6,Ifi205,Ifi209,Xaf1,Ifit1bl1,Tgtp2
9_Member	GO Biological Processes	GO:0035456	response to interferon-beta	-21.4604	-18.6279	28/52	14469,15944,15950,15951,15953,15957,15959,15977,16145,16365,20846,21822,22038,54396,55932,56489,60440,66141,69550,71701,100702,112419,213002,226695,236312,327959,667373,100039796	Gbp2,Irgm1,Ifi203,Ifi204,Ifi47,Ifit1,Ifit3,Ifnb1,Igtp,Acod1,Stat1,Tgtp1,Plscr1,Irgm2,Gbp3,Ikbke,Iigp1,Ifitm3,Bst2,Pnpt1,Gbp6,Ifit1bl2,Ifitm6,Ifi205,Ifi209,Xaf1,Ifit1bl1,Tgtp2
9_Member	GO Biological Processes	GO:0035458	cellular response to interferon-beta	-16.6448	-14.1318	22/42	14469,15944,15950,15951,15953,15957,15959,15977,16145,16365,20846,21822,54396,55932,60440,71701,100702,112419,226695,236312,667373,100039796	Gbp2,Irgm1,Ifi203,Ifi204,Ifi47,Ifit1,Ifit3,Ifnb1,Igtp,Acod1,Stat1,Tgtp1,Irgm2,Gbp3,Iigp1,Pnpt1,Gbp6,Ifit1bl2,Ifi205,Ifi209,Ifit1bl1,Tgtp2
10_Summary	GO Biological Processes	GO:0002683	negative regulation of immune system process	-18.4956	-15.7485	77/454	11540,12053,12400,12608,12703,12768,12928,14102,14130,14961,15902,15977,16153,16160,16184,16190,16365,16859,16952,17096,17381,17470,18024,18035,18983,19122,19252,19255,19264,19271,20128,20293,20555,20723,20971,21354,21355,21899,21926,21929,22164,22259,22350,22695,27218,56045,56213,56417,56715,58205,60533,64685,66878,67245,68027,72828,74748,80861,83490,93694,100340,109934,110168,110213,118453,2273…	Adora2a,Bcl6,Cbfb,Cebpb,Socs1,Ccr1,Crk,Fas,Fcgr2b,H2-Ab1,Id2,Ifnb1,Il10,Il12b,Il2ra,Il4ra,Acod1,Lgals9,Anxa1,Lyn,Mmp12,Cd200,Nfe2l2,Nfkbia,Cnot7,Prnp,Dusp1,Ptpn2,Ptprc,Ptprj,Trim30a,Ccl12,Slfn1,Serpinb9,Sdc4,Tap1,Tap2,Tlr6,Tnf,Tnfaip3,Tnfsf4,Nr1h3,Ezr,Zfp36,Slamf1,Samhd1,Htra1,Adar,Rabgef1,Pdcd1lg2,Cd274,Nmi,Riok3,Peli1,Tmem178,Ubash3b,Slamf8,Dhx58,Pik3ap1,Clec2d,Smpdl3b,Abr,Gpr18,Tmbim6,Mmp28,Gp…
10_Member	GO Biological Processes	GO:0002683	negative regulation of immune system process	-18.4956	-15.7485	77/454	11540,12053,12400,12608,12703,12768,12928,14102,14130,14961,15902,15977,16153,16160,16184,16190,16365,16859,16952,17096,17381,17470,18024,18035,18983,19122,19252,19255,19264,19271,20128,20293,20555,20723,20971,21354,21355,21899,21926,21929,22164,22259,22350,22695,27218,56045,56213,56417,56715,58205,60533,64685,66878,67245,68027,72828,74748,80861,83490,93694,100340,109934,110168,110213,118453,2273…	Adora2a,Bcl6,Cbfb,Cebpb,Socs1,Ccr1,Crk,Fas,Fcgr2b,H2-Ab1,Id2,Ifnb1,Il10,Il12b,Il2ra,Il4ra,Acod1,Lgals9,Anxa1,Lyn,Mmp12,Cd200,Nfe2l2,Nfkbia,Cnot7,Prnp,Dusp1,Ptpn2,Ptprc,Ptprj,Trim30a,Ccl12,Slfn1,Serpinb9,Sdc4,Tap1,Tap2,Tlr6,Tnf,Tnfaip3,Tnfsf4,Nr1h3,Ezr,Zfp36,Slamf1,Samhd1,Htra1,Adar,Rabgef1,Pdcd1lg2,Cd274,Nmi,Riok3,Peli1,Tmem178,Ubash3b,Slamf8,Dhx58,Pik3ap1,Clec2d,Smpdl3b,Abr,Gpr18,Tmbim6,Mmp28,Gp…
10_Member	GO Biological Processes	GO:0050777	negative regulation of immune response	-14.7513	-12.3352	37/146	12053,12768,12928,14130,15977,16153,16160,16184,16190,16365,16859,16952,17381,18983,19255,19264,20723,21354,21355,21926,21929,22164,27218,56045,56417,56715,64685,74748,80861,93694,100340,109934,231712,257632,434341,435653,547253	Bcl6,Ccr1,Crk,Fcgr2b,Ifnb1,Il10,Il12b,Il2ra,Il4ra,Acod1,Lgals9,Anxa1,Mmp12,Cnot7,Ptpn2,Ptprc,Serpinb9,Tap1,Tap2,Tnf,Tnfaip3,Tnfsf4,Slamf1,Samhd1,Adar,Rabgef1,Nmi,Slamf8,Dhx58,Clec2d,Smpdl3b,Abr,Trafd1,Nod2,Nlrc5,Fcrlb,Parp14
10_Member	GO Biological Processes	GO:0031348	negative regulation of defense response	-14.1661	-11.8044	43/201	11540,12702,12768,12928,14130,15937,16153,16160,16178,16184,16365,16859,17381,17470,18033,18983,19255,20723,21354,21355,21929,21937,21938,22259,22695,27052,54483,56045,56213,56417,56715,64685,66878,74748,80861,93694,100340,109934,216799,231712,257632,434341,547253	Adora2a,Socs3,Ccr1,Crk,Fcgr2b,Ier3,Il10,Il12b,Il1r2,Il2ra,Acod1,Lgals9,Mmp12,Cd200,Nfkb1,Cnot7,Ptpn2,Serpinb9,Tap1,Tap2,Tnfaip3,Tnfrsf1a,Tnfrsf1b,Nr1h3,Zfp36,Aoah,Mefv,Samhd1,Htra1,Adar,Rabgef1,Nmi,Riok3,Slamf8,Dhx58,Clec2d,Smpdl3b,Abr,Nlrp3,Trafd1,Nod2,Nlrc5,Parp14
10_Member	GO Biological Processes	GO:0045824	negative regulation of innate immune response	-12.8527	-10.6362	21/53	12768,12928,16365,16859,17381,18983,19255,20723,21354,21355,21929,56045,56417,64685,74748,80861,93694,100340,231712,434341,547253	Ccr1,Crk,Acod1,Lgals9,Mmp12,Cnot7,Ptpn2,Serpinb9,Tap1,Tap2,Tnfaip3,Samhd1,Adar,Nmi,Slamf8,Dhx58,Clec2d,Smpdl3b,Trafd1,Nlrc5,Parp14
10_Member	GO Biological Processes	GO:0002698	negative regulation of immune effector process	-8.47317	-6.64442	26/126	12053,12928,14130,15977,16153,16184,16190,16859,16952,19264,20723,21354,21355,21926,21929,22164,27218,56213,56715,66878,74748,80861,93694,109934,110213,257632	Bcl6,Crk,Fcgr2b,Ifnb1,Il10,Il2ra,Il4ra,Lgals9,Anxa1,Ptprc,Serpinb9,Tap1,Tap2,Tnf,Tnfaip3,Tnfsf4,Slamf1,Htra1,Rabgef1,Riok3,Slamf8,Dhx58,Clec2d,Abr,Tmbim6,Nod2
10_Member	GO Biological Processes	GO:0050728	negative regulation of inflammatory response	-7.60655	-5.84528	26/138	11540,12702,14130,15937,16153,16160,16178,16184,16365,16859,17470,18033,19255,21929,21937,21938,22259,22695,27052,54483,56715,74748,100340,109934,216799,257632	Adora2a,Socs3,Fcgr2b,Ier3,Il10,Il12b,Il1r2,Il2ra,Acod1,Lgals9,Cd200,Nfkb1,Ptpn2,Tnfaip3,Tnfrsf1a,Tnfrsf1b,Nr1h3,Zfp36,Aoah,Mefv,Rabgef1,Slamf8,Smpdl3b,Abr,Nlrp3,Nod2
10_Member	GO Biological Processes	GO:0032102	negative regulation of response to external stimulus	-6.93718	-5.244	42/320	11540,11747,12702,12928,14130,14609,15937,16153,16160,16178,16184,16365,16859,17470,18033,18753,18787,19252,19255,20293,20348,20353,20361,21929,21937,21938,22259,22695,27052,54483,56213,56715,66878,72828,74748,80861,100340,109934,110168,118453,216799,257632	Adora2a,Anxa5,Socs3,Crk,Fcgr2b,Gja1,Ier3,Il10,Il12b,Il1r2,Il2ra,Acod1,Lgals9,Cd200,Nfkb1,Prkcd,Serpine1,Dusp1,Ptpn2,Ccl12,Sema3c,Sema4c,Sema7a,Tnfaip3,Tnfrsf1a,Tnfrsf1b,Nr1h3,Zfp36,Aoah,Mefv,Htra1,Rabgef1,Riok3,Ubash3b,Slamf8,Dhx58,Smpdl3b,Abr,Gpr18,Mmp28,Nlrp3,Nod2
11_Summary	GO Biological Processes	GO:0043068	positive regulation of programmed cell death	-18.1831	-15.494	92/616	11491,11535,11540,11747,11910,12048,12053,12257,12362,12363,12389,12575,13032,13063,13163,13653,13665,14066,14102,14745,15251,15958,15977,16153,16160,16176,16193,16323,16412,16452,16476,16798,16952,17096,17210,17873,18174,18413,18753,18783,18793,18854,19052,19106,19122,19225,19252,19255,19264,20201,20202,20293,20302,20304,20656,20779,20846,21664,21926,21937,21938,21939,21941,22030,22035,22038,221…	Adam17,Adm,Adora2a,Anxa5,Atf3,Bcl2l1,Bcl6,Tspo,Casp1,Casp4,Cav1,Cdkn1a,Ctsc,Cycs,Daxx,Egr1,Eif2s1,F3,Fas,Lpar1,Hif1a,Ifit2,Ifnb1,Il10,Il12b,Il1b,Il6,Inhba,Itgb1,Jak2,Jun,Lats1,Anxa1,Lyn,Mcl1,Gadd45b,Slc11a2,Osm,Prkcd,Pla2g4a,Plaur,Pml,Ppp2ca,Eif2ak2,Prnp,Ptgs2,Dusp1,Ptpn2,Ptprc,S100a8,S100a9,Ccl12,Ccl3,Ccl5,Sod2,Src,Stat1,Phlda1,Tnf,Tnfrsf1a,Tnfrsf1b,Cd40,Tnfrsf8,Traf2,Tnfsf10,Plscr1,Ube2m,Sh3glb…
11_Member	GO Biological Processes	GO:0043068	positive regulation of programmed cell death	-18.1831	-15.494	92/616	11491,11535,11540,11747,11910,12048,12053,12257,12362,12363,12389,12575,13032,13063,13163,13653,13665,14066,14102,14745,15251,15958,15977,16153,16160,16176,16193,16323,16412,16452,16476,16798,16952,17096,17210,17873,18174,18413,18753,18783,18793,18854,19052,19106,19122,19225,19252,19255,19264,20201,20202,20293,20302,20304,20656,20779,20846,21664,21926,21937,21938,21939,21941,22030,22035,22038,221…	Adam17,Adm,Adora2a,Anxa5,Atf3,Bcl2l1,Bcl6,Tspo,Casp1,Casp4,Cav1,Cdkn1a,Ctsc,Cycs,Daxx,Egr1,Eif2s1,F3,Fas,Lpar1,Hif1a,Ifit2,Ifnb1,Il10,Il12b,Il1b,Il6,Inhba,Itgb1,Jak2,Jun,Lats1,Anxa1,Lyn,Mcl1,Gadd45b,Slc11a2,Osm,Prkcd,Pla2g4a,Plaur,Pml,Ppp2ca,Eif2ak2,Prnp,Ptgs2,Dusp1,Ptpn2,Ptprc,S100a8,S100a9,Ccl12,Ccl3,Ccl5,Sod2,Src,Stat1,Phlda1,Tnf,Tnfrsf1a,Tnfrsf1b,Cd40,Tnfrsf8,Traf2,Tnfsf10,Plscr1,Ube2m,Sh3glb…
11_Member	GO Biological Processes	GO:0043065	positive regulation of apoptotic process	-17.9543	-15.2786	91/610	11491,11535,11540,11747,11910,12048,12053,12257,12362,12363,12389,13032,13063,13163,13653,13665,14066,14102,14745,15251,15958,15977,16153,16160,16176,16193,16323,16412,16452,16476,16798,16952,17096,17210,17873,18174,18413,18753,18783,18793,18854,19052,19106,19122,19225,19252,19255,19264,20201,20202,20293,20302,20304,20656,20779,20846,21664,21926,21937,21938,21939,21941,22030,22035,22038,22192,546…	Adam17,Adm,Adora2a,Anxa5,Atf3,Bcl2l1,Bcl6,Tspo,Casp1,Casp4,Cav1,Ctsc,Cycs,Daxx,Egr1,Eif2s1,F3,Fas,Lpar1,Hif1a,Ifit2,Ifnb1,Il10,Il12b,Il1b,Il6,Inhba,Itgb1,Jak2,Jun,Lats1,Anxa1,Lyn,Mcl1,Gadd45b,Slc11a2,Osm,Prkcd,Pla2g4a,Plaur,Pml,Ppp2ca,Eif2ak2,Prnp,Ptgs2,Dusp1,Ptpn2,Ptprc,S100a8,S100a9,Ccl12,Ccl3,Ccl5,Sod2,Src,Stat1,Phlda1,Tnf,Tnfrsf1a,Tnfrsf1b,Cd40,Tnfrsf8,Traf2,Tnfsf10,Plscr1,Ube2m,Sh3glb1,Plagl…
11_Member	GO Biological Processes	GO:0010942	positive regulation of cell death	-17.6237	-14.9736	96/672	11491,11535,11540,11747,11910,12048,12053,12257,12362,12363,12389,12575,13032,13063,13163,13653,13665,14066,14102,14130,14745,15251,15439,15958,15977,16153,16160,16176,16193,16323,16412,16452,16476,16798,16952,17096,17210,17873,18174,18413,18753,18783,18793,18854,19052,19106,19122,19225,19252,19255,19264,20201,20202,20293,20302,20304,20656,20779,20846,21664,21899,21926,21937,21938,21939,21941,220…	Adam17,Adm,Adora2a,Anxa5,Atf3,Bcl2l1,Bcl6,Tspo,Casp1,Casp4,Cav1,Cdkn1a,Ctsc,Cycs,Daxx,Egr1,Eif2s1,F3,Fas,Fcgr2b,Lpar1,Hif1a,Hp,Ifit2,Ifnb1,Il10,Il12b,Il1b,Il6,Inhba,Itgb1,Jak2,Jun,Lats1,Anxa1,Lyn,Mcl1,Gadd45b,Slc11a2,Osm,Prkcd,Pla2g4a,Plaur,Pml,Ppp2ca,Eif2ak2,Prnp,Ptgs2,Dusp1,Ptpn2,Ptprc,S100a8,S100a9,Ccl12,Ccl3,Ccl5,Sod2,Src,Stat1,Phlda1,Tlr6,Tnf,Tnfrsf1a,Tnfrsf1b,Cd40,Tnfrsf8,Traf2,Tnfsf10,Plsc…
11_Member	GO Biological Processes	GO:0008285	negative regulation of cell proliferation	-10.83	-8.81477	81/674	11535,11540,11541,11542,12053,12257,12389,12575,12608,12988,14130,14609,14726,14961,15902,16153,16160,16175,16176,16184,16193,16323,16412,16452,16476,16859,17096,17130,17470,17988,18854,18983,19094,19106,19122,19222,19225,19252,19255,19271,19274,19664,20293,20555,20556,20656,20846,20971,21417,21753,21926,21929,22341,24088,26395,30939,55948,56274,56312,56426,58205,60533,64010,64292,66141,66214,672…	Adm,Adora2a,Adora2b,Adora3,Bcl6,Tspo,Cav1,Cdkn1a,Cebpb,Csk,Fcgr2b,Gja1,Pdpn,H2-Ab1,Id2,Il10,Il12b,Il1a,Il1b,Il2ra,Il6,Inhba,Itgb1,Jak2,Jun,Lgals9,Lyn,Smad6,Cd200,Ndrg1,Pml,Cnot7,Mapk11,Eif2ak2,Prnp,Ptgir,Ptgs2,Dusp1,Ptpn2,Ptprj,Ptprm,Rbpj,Ccl12,Slfn1,Slfn2,Sod2,Stat1,Sdc4,Zeb1,Tes,Tnf,Tnfaip3,Vegfc,Tlr2,Map2k1,Pttg1,Sfn,Stk3,Nupr1,Pdcd10,Pdcd1lg2,Cd274,Sav1,Ptges,Ifitm3,Rgcc,Peli1,Akirin1,Optn,If…
12_Summary	GO Biological Processes	GO:0022407	regulation of cell-cell adhesion	-17.516	-14.89	68/382	11540,11898,12053,12151,12389,12400,12608,12703,12775,14083,14538,14726,14961,15894,15977,16153,16160,16176,16181,16184,16186,16190,16193,16423,16449,16452,16859,16952,17096,17909,18106,18753,19122,19255,19264,19419,20296,20304,20555,20779,20947,20971,21926,21929,21950,22164,22329,22778,26395,27218,58205,60533,66214,67245,67916,72828,78317,80859,104709,104831,105855,192656,216799,230979,234839,24…	Adora2a,Ass1,Bcl6,Bmi1,Cav1,Cbfb,Cebpb,Socs1,Ccr7,Ptk2,Gcnt2,Pdpn,H2-Ab1,Icam1,Ifnb1,Il10,Il12b,Il1b,Il1rn,Il2ra,Il2rg,Il4ra,Il6,Cd47,Jag1,Jak2,Lgals9,Anxa1,Lyn,Myo10,Cd244a,Prkcd,Prnp,Ptpn2,Ptprc,Rasgrp1,Ccl2,Ccl5,Slfn1,Src,Swap70,Sdc4,Tnf,Tnfaip3,Tnfsf9,Tnfsf4,Vcam1,Ikzf1,Map2k1,Slamf1,Pdcd1lg2,Cd274,Rgcc,Peli1,Plpp3,Ubash3b,Ccdc88b,Nfkbiz,Pik3r6,Ptpn23,Nckap1l,Ripk2,Nlrp3,Tnfrsf14,Piezo1,Pde5a…
12_Member	GO Biological Processes	GO:0022407	regulation of cell-cell adhesion	-17.516	-14.89	68/382	11540,11898,12053,12151,12389,12400,12608,12703,12775,14083,14538,14726,14961,15894,15977,16153,16160,16176,16181,16184,16186,16190,16193,16423,16449,16452,16859,16952,17096,17909,18106,18753,19122,19255,19264,19419,20296,20304,20555,20779,20947,20971,21926,21929,21950,22164,22329,22778,26395,27218,58205,60533,66214,67245,67916,72828,78317,80859,104709,104831,105855,192656,216799,230979,234839,24…	Adora2a,Ass1,Bcl6,Bmi1,Cav1,Cbfb,Cebpb,Socs1,Ccr7,Ptk2,Gcnt2,Pdpn,H2-Ab1,Icam1,Ifnb1,Il10,Il12b,Il1b,Il1rn,Il2ra,Il2rg,Il4ra,Il6,Cd47,Jag1,Jak2,Lgals9,Anxa1,Lyn,Myo10,Cd244a,Prkcd,Prnp,Ptpn2,Ptprc,Rasgrp1,Ccl2,Ccl5,Slfn1,Src,Swap70,Sdc4,Tnf,Tnfaip3,Tnfsf9,Tnfsf4,Vcam1,Ikzf1,Map2k1,Slamf1,Pdcd1lg2,Cd274,Rgcc,Peli1,Plpp3,Ubash3b,Ccdc88b,Nfkbiz,Pik3r6,Ptpn23,Nckap1l,Ripk2,Nlrp3,Tnfrsf14,Piezo1,Pde5a…
12_Member	GO Biological Processes	GO:0030155	regulation of cell adhesion	-16.9523	-14.3813	94/665	11540,11898,12053,12151,12182,12389,12400,12608,12703,12775,12928,12977,14083,14538,14726,14961,15894,15977,16153,16160,16176,16181,16184,16186,16190,16193,16402,16412,16423,16449,16452,16859,16952,17096,17381,17387,17909,18081,18106,18606,18753,18787,18854,19108,19122,19252,19255,19264,19271,19419,19664,19877,20296,20304,20344,20555,20779,20947,20971,21923,21926,21929,21950,22164,22324,22329,223…	Adora2a,Ass1,Bcl6,Bmi1,Bst1,Cav1,Cbfb,Cebpb,Socs1,Ccr7,Crk,Csf1,Ptk2,Gcnt2,Pdpn,H2-Ab1,Icam1,Ifnb1,Il10,Il12b,Il1b,Il1rn,Il2ra,Il2rg,Il4ra,Il6,Itga5,Itgb1,Cd47,Jag1,Jak2,Lgals9,Anxa1,Lyn,Mmp12,Mmp14,Myo10,Ninj1,Cd244a,Enpp2,Prkcd,Serpine1,Pml,Prkx,Prnp,Dusp1,Ptpn2,Ptprc,Ptprj,Rasgrp1,Rbpj,Rock1,Ccl2,Ccl5,Selp,Slfn1,Src,Swap70,Sdc4,Tnc,Tnf,Tnfaip3,Tnfsf9,Tnfsf4,Vav1,Vcam1,Vegfc,Ikzf1,Map2k1,Slamf1…
12_Member	GO Biological Processes	GO:0098609	cell-cell adhesion	-16.9112	-14.3504	98/711	11540,11898,12053,12151,12389,12400,12488,12508,12608,12703,12775,14083,14538,14726,14961,15894,15977,16153,16160,16176,16180,16181,16184,16186,16190,16193,16402,16412,16421,16423,16449,16452,16859,16952,17096,17470,17698,17909,18106,18753,19122,19255,19264,19274,19325,19419,19877,20201,20202,20296,20304,20344,20555,20779,20912,20947,20971,21926,21929,21950,22164,22329,22330,22778,26395,26570,272…	Adora2a,Ass1,Bcl6,Bmi1,Cav1,Cbfb,Cd2ap,Cd53,Cebpb,Socs1,Ccr7,Ptk2,Gcnt2,Pdpn,H2-Ab1,Icam1,Ifnb1,Il10,Il12b,Il1b,Il1rap,Il1rn,Il2ra,Il2rg,Il4ra,Il6,Itga5,Itgb1,Itgb7,Cd47,Jag1,Jak2,Lgals9,Anxa1,Lyn,Cd200,Msn,Myo10,Cd244a,Prkcd,Prnp,Ptpn2,Ptprc,Ptprm,Rab10,Rasgrp1,Rock1,S100a8,S100a9,Ccl2,Ccl5,Selp,Slfn1,Src,Stxbp3,Swap70,Sdc4,Tnf,Tnfaip3,Tnfsf9,Tnfsf4,Vcam1,Vcl,Ikzf1,Map2k1,Slc7a11,Slamf1,Dlg3,Ple…
12_Member	GO Biological Processes	GO:0007159	leukocyte cell-cell adhesion	-16.6632	-14.1333	59/310	11540,11898,12053,12151,12389,12400,12608,12703,12775,14961,15894,15977,16160,16176,16184,16186,16190,16193,16402,16412,16421,16423,16859,16952,17698,18106,19122,19255,19264,19419,19877,20201,20202,20296,20304,20344,20555,20971,21926,21950,22164,22329,22778,27218,57783,58205,60533,67245,78317,80859,104709,105855,108078,192656,216799,230979,242202,245126,320404	Adora2a,Ass1,Bcl6,Bmi1,Cav1,Cbfb,Cebpb,Socs1,Ccr7,H2-Ab1,Icam1,Ifnb1,Il12b,Il1b,Il2ra,Il2rg,Il4ra,Il6,Itga5,Itgb1,Itgb7,Cd47,Lgals9,Anxa1,Msn,Cd244a,Prnp,Ptpn2,Ptprc,Rasgrp1,Rock1,S100a8,S100a9,Ccl2,Ccl5,Selp,Slfn1,Sdc4,Tnf,Tnfsf9,Tnfsf4,Vcam1,Ikzf1,Slamf1,Tnip1,Pdcd1lg2,Cd274,Peli1,Ccdc88b,Nfkbiz,Pik3r6,Nckap1l,Olr1,Ripk2,Nlrp3,Tnfrsf14,Pde5a,Tarm1,Itpkb
12_Member	GO Biological Processes	GO:0002521	leukocyte differentiation	-16.3212	-13.8345	83/558	11491,12047,12051,12053,12151,12349,12400,12608,12703,12768,12769,12775,12977,13653,14102,14582,14961,15163,15902,15977,16160,16176,16184,16186,16190,16193,16476,16477,16859,16952,16969,17085,17096,17342,17387,18472,18733,18987,19255,19264,19271,19419,19664,19698,20302,20304,20375,20662,20779,21417,21926,21929,21950,22164,22165,22324,22778,23897,24088,27215,27218,30925,54644,56619,56708,58185,680…	Adam17,Bcl2a1d,Bcl3,Bcl6,Bmi1,Car2,Cbfb,Cebpb,Socs1,Ccr1,Ccr9,Ccr7,Csf1,Egr1,Fas,Gfi1b,H2-Ab1,Hcls1,Id2,Ifnb1,Il12b,Il1b,Il2ra,Il2rg,Il4ra,Il6,Jun,Junb,Lgals9,Anxa1,Zbtb7a,Ly9,Lyn,Mitf,Mmp14,Pafah1b1,Pirb,Pou2f2,Ptpn2,Ptprc,Ptprj,Rasgrp1,Rbpj,Relb,Ccl3,Ccl5,Spi1,Sos1,Src,Zeb1,Tnf,Tnfaip3,Tnfsf9,Tnfsf4,Txk,Vav1,Ikzf1,Hax1,Tlr2,Azi2,Slamf1,Slamf6,Otud5,Clec4e,Clcf1,Rsad2,Tmem178,Snx10,Ubash3b,Batf2…
12_Member	GO Biological Processes	GO:0042110	T cell activation	-15.7675	-13.3057	75/484	11491,11540,12047,12051,12053,12151,12389,12400,12608,12703,12769,12775,12988,13653,14102,14961,15894,15975,15977,16160,16176,16184,16186,16190,16193,16423,16859,16952,17085,17698,18106,19122,19171,19255,19264,19419,19698,20296,20304,20555,20662,20971,21417,21950,22164,22165,22324,22329,22778,27215,27218,30925,50498,54644,56619,58185,58205,58206,60533,67245,70103,74732,78317,80859,104709,105855,1…	Adam17,Adora2a,Bcl2a1d,Bcl3,Bcl6,Bmi1,Cav1,Cbfb,Cebpb,Socs1,Ccr9,Ccr7,Csk,Egr1,Fas,H2-Ab1,Icam1,Ifnar1,Ifnb1,Il12b,Il1b,Il2ra,Il2rg,Il4ra,Il6,Cd47,Lgals9,Anxa1,Ly9,Msn,Cd244a,Prnp,Psmb10,Ptpn2,Ptprc,Rasgrp1,Relb,Ccl2,Ccl5,Slfn1,Sos1,Sdc4,Zeb1,Tnfsf9,Tnfsf4,Txk,Vav1,Vcam1,Ikzf1,Azi2,Slamf1,Slamf6,Ebi3,Otud5,Clec4e,Rsad2,Pdcd1lg2,Zbtb32,Cd274,Peli1,Znhit1,Stx11,Ccdc88b,Nfkbiz,Pik3r6,Nckap1l,Gpr18,R…
12_Member	GO Biological Processes	GO:1903706	regulation of hemopoiesis	-14.2982	-11.9235	64/398	12053,12151,12349,12400,12608,12703,12768,12775,12977,12986,14102,14582,14825,15163,15251,15902,15977,16160,16176,16184,16186,16190,16193,16323,16418,16449,16476,16859,16952,16969,17096,17342,17387,18024,18035,18712,19106,19255,19264,19419,20302,20304,20375,20662,20846,21417,21926,21950,22164,22695,22778,23897,68027,72828,80859,93694,104709,105855,192656,216799,227326,246779,320404,100038882	Bcl6,Bmi1,Car2,Cbfb,Cebpb,Socs1,Ccr1,Ccr7,Csf1,Csf3r,Fas,Gfi1b,Cxcl1,Hcls1,Hif1a,Id2,Ifnb1,Il12b,Il1b,Il2ra,Il2rg,Il4ra,Il6,Inhba,Eif6,Jag1,Jun,Lgals9,Anxa1,Zbtb7a,Lyn,Mitf,Mmp14,Nfe2l2,Nfkbia,Pim1,Eif2ak2,Ptpn2,Ptprc,Rasgrp1,Ccl3,Ccl5,Spi1,Sos1,Stat1,Zeb1,Tnf,Tnfsf9,Tnfsf4,Zfp36,Ikzf1,Hax1,Tmem178,Ubash3b,Nfkbiz,Clec2d,Pik3r6,Nckap1l,Ripk2,Nlrp3,Gpr55,Il27,Itpkb,Isg15
12_Member	GO Biological Processes	GO:1903708	positive regulation of hemopoiesis	-13.2441	-10.9844	42/204	12053,12151,12349,12400,12703,12768,12775,12977,14582,14825,15163,15251,15902,16160,16176,16184,16186,16190,16193,16323,16449,16476,16859,16952,17387,19264,19419,20302,20304,20846,21926,21950,22164,22778,23897,80859,104709,105855,192656,216799,320404,100038882	Bcl6,Bmi1,Car2,Cbfb,Socs1,Ccr1,Ccr7,Csf1,Gfi1b,Cxcl1,Hcls1,Hif1a,Id2,Il12b,Il1b,Il2ra,Il2rg,Il4ra,Il6,Inhba,Jag1,Jun,Lgals9,Anxa1,Mmp14,Ptprc,Rasgrp1,Ccl3,Ccl5,Stat1,Tnf,Tnfsf9,Tnfsf4,Ikzf1,Hax1,Nfkbiz,Pik3r6,Nckap1l,Ripk2,Nlrp3,Itpkb,Isg15
12_Member	GO Biological Processes	GO:0050865	regulation of cell activation	-13.2015	-10.9518	87/678	11540,11541,11542,11988,12053,12151,12182,12389,12400,12494,12575,12608,12703,12775,12988,14102,14130,14726,14961,15902,15977,16153,16160,16176,16184,16186,16190,16193,16423,16452,16859,16911,16952,17096,17387,17470,17874,18106,18753,19122,19255,19264,19271,19419,20296,20304,20344,20555,20662,20971,21417,21899,21929,21939,21950,22038,22164,22259,22320,22329,22778,27218,56193,56708,56715,58205,605…	Adora2a,Adora2b,Adora3,Slc7a2,Bcl6,Bmi1,Bst1,Cav1,Cbfb,Cd38,Cdkn1a,Cebpb,Socs1,Ccr7,Csk,Fas,Fcgr2b,Pdpn,H2-Ab1,Id2,Ifnb1,Il10,Il12b,Il1b,Il2ra,Il2rg,Il4ra,Il6,Cd47,Jak2,Lgals9,Lmo4,Anxa1,Lyn,Mmp14,Cd200,Myd88,Cd244a,Prkcd,Prnp,Ptpn2,Ptprc,Ptprj,Rasgrp1,Ccl2,Ccl5,Selp,Slfn1,Sos1,Sdc4,Zeb1,Tlr6,Tnfaip3,Cd40,Tnfsf9,Plscr1,Tnfsf4,Nr1h3,Vamp8,Vcam1,Ikzf1,Slamf1,Plek,Clcf1,Rabgef1,Pdcd1lg2,Cd274,Peli1,…
12_Member	GO Biological Processes	GO:0045785	positive regulation of cell adhesion	-13.121	-10.881	62/400	12053,12151,12389,12400,12703,12775,12928,12977,14083,14538,14726,14961,15894,16160,16176,16184,16186,16190,16193,16402,16412,16423,16452,16859,16952,17909,18081,18106,18606,19264,19271,19419,19877,20296,20304,20344,20779,20971,21926,21950,22164,22324,22329,22341,22778,27218,29875,58205,60533,67916,68732,78317,80859,104709,104831,105855,110253,110829,192656,216799,234839,320404	Bcl6,Bmi1,Cav1,Cbfb,Socs1,Ccr7,Crk,Csf1,Ptk2,Gcnt2,Pdpn,H2-Ab1,Icam1,Il12b,Il1b,Il2ra,Il2rg,Il4ra,Il6,Itga5,Itgb1,Cd47,Jak2,Lgals9,Anxa1,Myo10,Ninj1,Cd244a,Enpp2,Ptprc,Ptprj,Rasgrp1,Rock1,Ccl2,Ccl5,Selp,Src,Sdc4,Tnf,Tnfsf9,Tnfsf4,Vav1,Vcam1,Vegfc,Ikzf1,Slamf1,Iqgap1,Pdcd1lg2,Cd274,Plpp3,Carmil1,Ccdc88b,Nfkbiz,Pik3r6,Ptpn23,Nckap1l,Triobp,Lims1,Ripk2,Nlrp3,Piezo1,Itpkb
12_Member	GO Biological Processes	GO:0070663	regulation of leukocyte proliferation	-13.0156	-10.7898	45/234	12053,12151,12182,12494,12575,12608,12775,12977,14130,14961,16153,16160,16176,16184,16193,16859,16952,17096,17874,18106,19122,19264,20293,20304,20555,20662,20971,21939,21950,22164,22329,27218,56708,58205,60533,67245,70103,78317,105855,106759,192656,230979,242202,245126,246779	Bcl6,Bmi1,Bst1,Cd38,Cdkn1a,Cebpb,Ccr7,Csf1,Fcgr2b,H2-Ab1,Il10,Il12b,Il1b,Il2ra,Il6,Lgals9,Anxa1,Lyn,Myd88,Cd244a,Prnp,Ptprc,Ccl12,Ccl5,Slfn1,Sos1,Sdc4,Cd40,Tnfsf9,Tnfsf4,Vcam1,Slamf1,Clcf1,Pdcd1lg2,Cd274,Peli1,Znhit1,Ccdc88b,Nckap1l,Ticam1,Ripk2,Tnfrsf14,Pde5a,Tarm1,Il27
12_Member	GO Biological Processes	GO:0032944	regulation of mononuclear cell proliferation	-13.0082	-10.7871	44/225	12053,12151,12182,12494,12575,12608,12775,12977,14130,14961,16153,16160,16176,16184,16193,16859,16952,17096,17874,18106,19122,19264,20304,20555,20662,20971,21939,21950,22164,22329,27218,56708,58205,60533,67245,70103,78317,105855,106759,192656,230979,242202,245126,246779	Bcl6,Bmi1,Bst1,Cd38,Cdkn1a,Cebpb,Ccr7,Csf1,Fcgr2b,H2-Ab1,Il10,Il12b,Il1b,Il2ra,Il6,Lgals9,Anxa1,Lyn,Myd88,Cd244a,Prnp,Ptprc,Ccl5,Slfn1,Sos1,Sdc4,Cd40,Tnfsf9,Tnfsf4,Vcam1,Slamf1,Clcf1,Pdcd1lg2,Cd274,Peli1,Znhit1,Ccdc88b,Nckap1l,Ticam1,Ripk2,Tnfrsf14,Pde5a,Tarm1,Il27
12_Member	GO Biological Processes	GO:0032943	mononuclear cell proliferation	-12.7431	-10.5445	52/305	12053,12151,12182,12494,12575,12608,12775,12977,14130,14961,15977,16153,16160,16176,16184,16193,16859,16952,17096,17698,17874,18106,18753,19122,19171,19264,20304,20555,20662,20971,21939,21950,22164,22329,27215,27218,30925,50498,56708,58205,58206,60533,67245,70103,78317,105855,106759,192656,230979,242202,245126,246779	Bcl6,Bmi1,Bst1,Cd38,Cdkn1a,Cebpb,Ccr7,Csf1,Fcgr2b,H2-Ab1,Ifnb1,Il10,Il12b,Il1b,Il2ra,Il6,Lgals9,Anxa1,Lyn,Msn,Myd88,Cd244a,Prkcd,Prnp,Psmb10,Ptprc,Ccl5,Slfn1,Sos1,Sdc4,Cd40,Tnfsf9,Tnfsf4,Vcam1,Azi2,Slamf1,Slamf6,Ebi3,Clcf1,Pdcd1lg2,Zbtb32,Cd274,Peli1,Znhit1,Ccdc88b,Nckap1l,Ticam1,Ripk2,Tnfrsf14,Pde5a,Tarm1,Il27
12_Member	GO Biological Processes	GO:1903037	regulation of leukocyte cell-cell adhesion	-12.6647	-10.4833	49/277	11540,11898,12053,12151,12389,12400,12608,12703,12775,14961,15894,15977,16160,16176,16184,16186,16190,16193,16423,16859,16952,18106,19122,19255,19264,19419,20296,20304,20555,20971,21926,21950,22164,22329,22778,27218,58205,60533,67245,78317,80859,104709,105855,192656,216799,230979,242202,245126,320404	Adora2a,Ass1,Bcl6,Bmi1,Cav1,Cbfb,Cebpb,Socs1,Ccr7,H2-Ab1,Icam1,Ifnb1,Il12b,Il1b,Il2ra,Il2rg,Il4ra,Il6,Cd47,Lgals9,Anxa1,Cd244a,Prnp,Ptpn2,Ptprc,Rasgrp1,Ccl2,Ccl5,Slfn1,Sdc4,Tnf,Tnfsf9,Tnfsf4,Vcam1,Ikzf1,Slamf1,Pdcd1lg2,Cd274,Peli1,Ccdc88b,Nfkbiz,Pik3r6,Nckap1l,Ripk2,Nlrp3,Tnfrsf14,Pde5a,Tarm1,Itpkb
12_Member	GO Biological Processes	GO:0050863	regulation of T cell activation	-12.5173	-10.3483	51/299	11540,12053,12151,12389,12400,12608,12703,12775,12988,14961,15977,16160,16176,16184,16186,16190,16193,16423,16859,16952,18106,19122,19255,19264,19419,20296,20304,20555,20662,20971,21417,21950,22164,22329,22778,27218,58205,60533,67245,70103,78317,80859,104709,105855,192656,216799,230979,242202,245126,246779,320404	Adora2a,Bcl6,Bmi1,Cav1,Cbfb,Cebpb,Socs1,Ccr7,Csk,H2-Ab1,Ifnb1,Il12b,Il1b,Il2ra,Il2rg,Il4ra,Il6,Cd47,Lgals9,Anxa1,Cd244a,Prnp,Ptpn2,Ptprc,Rasgrp1,Ccl2,Ccl5,Slfn1,Sos1,Sdc4,Zeb1,Tnfsf9,Tnfsf4,Vcam1,Ikzf1,Slamf1,Pdcd1lg2,Cd274,Peli1,Znhit1,Ccdc88b,Nfkbiz,Pik3r6,Nckap1l,Ripk2,Nlrp3,Tnfrsf14,Pde5a,Tarm1,Il27,Itpkb
12_Member	GO Biological Processes	GO:0050670	regulation of lymphocyte proliferation	-12.507	-10.3421	43/223	12053,12151,12182,12494,12575,12608,12775,14130,14961,16153,16160,16176,16184,16193,16859,16952,17096,17874,18106,19122,19264,20304,20555,20662,20971,21939,21950,22164,22329,27218,56708,58205,60533,67245,70103,78317,105855,106759,192656,230979,242202,245126,246779	Bcl6,Bmi1,Bst1,Cd38,Cdkn1a,Cebpb,Ccr7,Fcgr2b,H2-Ab1,Il10,Il12b,Il1b,Il2ra,Il6,Lgals9,Anxa1,Lyn,Myd88,Cd244a,Prnp,Ptprc,Ccl5,Slfn1,Sos1,Sdc4,Cd40,Tnfsf9,Tnfsf4,Vcam1,Slamf1,Clcf1,Pdcd1lg2,Cd274,Peli1,Znhit1,Ccdc88b,Nckap1l,Ticam1,Ripk2,Tnfrsf14,Pde5a,Tarm1,Il27
12_Member	GO Biological Processes	GO:1902105	regulation of leukocyte differentiation	-12.4677	-10.3069	50/290	12053,12151,12349,12400,12608,12703,12768,12775,12977,14102,14582,15163,15902,15977,16160,16176,16184,16186,16190,16193,16476,16859,16952,16969,17096,17342,17387,19255,19264,19419,20302,20304,20662,21417,21926,21950,22164,22778,23897,68027,72828,80859,93694,104709,105855,192656,216799,227326,246779,320404	Bcl6,Bmi1,Car2,Cbfb,Cebpb,Socs1,Ccr1,Ccr7,Csf1,Fas,Gfi1b,Hcls1,Id2,Ifnb1,Il12b,Il1b,Il2ra,Il2rg,Il4ra,Il6,Jun,Lgals9,Anxa1,Zbtb7a,Lyn,Mitf,Mmp14,Ptpn2,Ptprc,Rasgrp1,Ccl3,Ccl5,Sos1,Zeb1,Tnf,Tnfsf9,Tnfsf4,Ikzf1,Hax1,Tmem178,Ubash3b,Nfkbiz,Clec2d,Pik3r6,Nckap1l,Ripk2,Nlrp3,Gpr55,Il27,Itpkb
12_Member	GO Biological Processes	GO:0070661	leukocyte proliferation	-12.4571	-10.3003	53/320	12053,12151,12182,12494,12575,12608,12775,12977,14130,14961,15977,16153,16160,16176,16184,16193,16859,16952,17096,17698,17874,18106,18753,19122,19171,19264,20293,20304,20555,20662,20971,21939,21950,22164,22329,27215,27218,30925,50498,56708,58205,58206,60533,67245,70103,78317,105855,106759,192656,230979,242202,245126,246779	Bcl6,Bmi1,Bst1,Cd38,Cdkn1a,Cebpb,Ccr7,Csf1,Fcgr2b,H2-Ab1,Ifnb1,Il10,Il12b,Il1b,Il2ra,Il6,Lgals9,Anxa1,Lyn,Msn,Myd88,Cd244a,Prkcd,Prnp,Psmb10,Ptprc,Ccl12,Ccl5,Slfn1,Sos1,Sdc4,Cd40,Tnfsf9,Tnfsf4,Vcam1,Azi2,Slamf1,Slamf6,Ebi3,Clcf1,Pdcd1lg2,Zbtb32,Cd274,Peli1,Znhit1,Ccdc88b,Nckap1l,Ticam1,Ripk2,Tnfrsf14,Pde5a,Tarm1,Il27
12_Member	GO Biological Processes	GO:1902107	positive regulation of leukocyte differentiation	-12.4044	-10.2555	36/163	12053,12151,12349,12400,12703,12768,12775,12977,14582,15163,15902,16160,16176,16184,16186,16190,16193,16476,16859,16952,17387,19264,19419,20302,20304,21926,21950,22164,22778,23897,80859,104709,105855,192656,216799,320404	Bcl6,Bmi1,Car2,Cbfb,Socs1,Ccr1,Ccr7,Csf1,Gfi1b,Hcls1,Id2,Il12b,Il1b,Il2ra,Il2rg,Il4ra,Il6,Jun,Lgals9,Anxa1,Mmp14,Ptprc,Rasgrp1,Ccl3,Ccl5,Tnf,Tnfsf9,Tnfsf4,Ikzf1,Hax1,Nfkbiz,Pik3r6,Nckap1l,Ripk2,Nlrp3,Itpkb
12_Member	GO Biological Processes	GO:0046651	lymphocyte proliferation	-12.2868	-10.1495	51/303	12053,12151,12182,12494,12575,12608,12775,14130,14961,15977,16153,16160,16176,16184,16193,16859,16952,17096,17698,17874,18106,18753,19122,19171,19264,20304,20555,20662,20971,21939,21950,22164,22329,27215,27218,30925,50498,56708,58205,58206,60533,67245,70103,78317,105855,106759,192656,230979,242202,245126,246779	Bcl6,Bmi1,Bst1,Cd38,Cdkn1a,Cebpb,Ccr7,Fcgr2b,H2-Ab1,Ifnb1,Il10,Il12b,Il1b,Il2ra,Il6,Lgals9,Anxa1,Lyn,Msn,Myd88,Cd244a,Prkcd,Prnp,Psmb10,Ptprc,Ccl5,Slfn1,Sos1,Sdc4,Cd40,Tnfsf9,Tnfsf4,Vcam1,Azi2,Slamf1,Slamf6,Ebi3,Clcf1,Pdcd1lg2,Zbtb32,Cd274,Peli1,Znhit1,Ccdc88b,Nckap1l,Ticam1,Ripk2,Tnfrsf14,Pde5a,Tarm1,Il27
12_Member	GO Biological Processes	GO:0022409	positive regulation of cell-cell adhesion	-11.8959	-9.77722	43/232	12053,12151,12389,12400,12703,12775,14538,14726,14961,15894,16160,16176,16184,16186,16190,16193,16423,16859,16952,17909,18106,19264,19419,20296,20304,21926,21950,22164,22329,22778,27218,58205,60533,67916,78317,80859,104709,104831,105855,192656,216799,234839,320404	Bcl6,Bmi1,Cav1,Cbfb,Socs1,Ccr7,Gcnt2,Pdpn,H2-Ab1,Icam1,Il12b,Il1b,Il2ra,Il2rg,Il4ra,Il6,Cd47,Lgals9,Anxa1,Myo10,Cd244a,Ptprc,Rasgrp1,Ccl2,Ccl5,Tnf,Tnfsf9,Tnfsf4,Vcam1,Ikzf1,Slamf1,Pdcd1lg2,Cd274,Plpp3,Ccdc88b,Nfkbiz,Pik3r6,Ptpn23,Nckap1l,Ripk2,Nlrp3,Piezo1,Itpkb
12_Member	GO Biological Processes	GO:0046631	alpha-beta T cell activation	-11.5787	-9.47789	34/156	11540,12051,12053,12400,12608,12703,12775,14961,16160,16186,16190,16193,16859,16952,17085,18106,19264,19698,22164,22165,22778,30925,54644,58185,60533,80859,105855,110168,192656,216799,230979,245126,246779,320404	Adora2a,Bcl3,Bcl6,Cbfb,Cebpb,Socs1,Ccr7,H2-Ab1,Il12b,Il2rg,Il4ra,Il6,Lgals9,Anxa1,Ly9,Cd244a,Ptprc,Relb,Tnfsf4,Txk,Ikzf1,Slamf6,Otud5,Rsad2,Cd274,Nfkbiz,Nckap1l,Gpr18,Ripk2,Nlrp3,Tnfrsf14,Tarm1,Il27,Itpkb
12_Member	GO Biological Processes	GO:0002694	regulation of leukocyte activation	-11.2253	-9.15819	79/638	11540,11541,11542,11988,12053,12151,12182,12389,12400,12494,12575,12608,12703,12775,12988,14102,14130,14961,15902,15977,16153,16160,16176,16184,16186,16190,16193,16423,16859,16952,17096,17387,17470,17874,18106,19122,19255,19264,19419,20296,20304,20555,20662,20971,21417,21899,21929,21939,21950,22038,22164,22259,22320,22329,22778,27218,56708,56715,58205,60533,67245,70103,75345,78317,80859,104709,10…	Adora2a,Adora2b,Adora3,Slc7a2,Bcl6,Bmi1,Bst1,Cav1,Cbfb,Cd38,Cdkn1a,Cebpb,Socs1,Ccr7,Csk,Fas,Fcgr2b,H2-Ab1,Id2,Ifnb1,Il10,Il12b,Il1b,Il2ra,Il2rg,Il4ra,Il6,Cd47,Lgals9,Anxa1,Lyn,Mmp14,Cd200,Myd88,Cd244a,Prnp,Ptpn2,Ptprc,Rasgrp1,Ccl2,Ccl5,Slfn1,Sos1,Sdc4,Zeb1,Tlr6,Tnfaip3,Cd40,Tnfsf9,Plscr1,Tnfsf4,Nr1h3,Vamp8,Vcam1,Ikzf1,Slamf1,Clcf1,Rabgef1,Pdcd1lg2,Cd274,Peli1,Znhit1,Slamf7,Ccdc88b,Nfkbiz,Pik3r6,N…
12_Member	GO Biological Processes	GO:0030098	lymphocyte differentiation	-11.0416	-9.0057	57/390	11491,12047,12051,12053,12151,12400,12703,12769,12775,13653,14102,14961,15902,15977,16160,16176,16184,16186,16190,16193,16859,16952,16969,17085,17387,18987,19255,19264,19271,19419,19664,19698,20375,20662,21417,21929,21950,22164,22165,22324,22778,27218,30925,54644,56619,56708,58185,75974,79221,80859,104709,105855,110168,192656,216799,246779,320404	Adam17,Bcl2a1d,Bcl3,Bcl6,Bmi1,Cbfb,Socs1,Ccr9,Ccr7,Egr1,Fas,H2-Ab1,Id2,Ifnb1,Il12b,Il1b,Il2ra,Il2rg,Il4ra,Il6,Lgals9,Anxa1,Zbtb7a,Ly9,Mmp14,Pou2f2,Ptpn2,Ptprc,Ptprj,Rasgrp1,Rbpj,Relb,Spi1,Sos1,Zeb1,Tnfaip3,Tnfsf9,Tnfsf4,Txk,Vav1,Ikzf1,Slamf1,Slamf6,Otud5,Clec4e,Clcf1,Rsad2,Dock11,Hdac9,Nfkbiz,Pik3r6,Nckap1l,Gpr18,Ripk2,Nlrp3,Il27,Itpkb
12_Member	GO Biological Processes	GO:1903039	positive regulation of leukocyte cell-cell adhesion	-10.7056	-8.70166	37/194	12053,12151,12389,12400,12703,12775,14961,15894,16160,16176,16184,16186,16190,16193,16423,16859,16952,18106,19264,19419,20296,20304,21926,21950,22164,22329,22778,27218,58205,60533,78317,80859,104709,105855,192656,216799,320404	Bcl6,Bmi1,Cav1,Cbfb,Socs1,Ccr7,H2-Ab1,Icam1,Il12b,Il1b,Il2ra,Il2rg,Il4ra,Il6,Cd47,Lgals9,Anxa1,Cd244a,Ptprc,Rasgrp1,Ccl2,Ccl5,Tnf,Tnfsf9,Tnfsf4,Vcam1,Ikzf1,Slamf1,Pdcd1lg2,Cd274,Ccdc88b,Nfkbiz,Pik3r6,Nckap1l,Ripk2,Nlrp3,Itpkb
12_Member	GO Biological Processes	GO:0030217	T cell differentiation	-10.3722	-8.39281	44/267	11491,12047,12051,12053,12151,12400,12703,12769,12775,13653,14102,15977,16160,16176,16184,16186,16190,16193,16859,16952,17085,19255,19264,19419,19698,20662,21417,21950,22164,22165,22324,22778,30925,54644,56619,58185,80859,104709,105855,110168,192656,216799,246779,320404	Adam17,Bcl2a1d,Bcl3,Bcl6,Bmi1,Cbfb,Socs1,Ccr9,Ccr7,Egr1,Fas,Ifnb1,Il12b,Il1b,Il2ra,Il2rg,Il4ra,Il6,Lgals9,Anxa1,Ly9,Ptpn2,Ptprc,Rasgrp1,Relb,Sos1,Zeb1,Tnfsf9,Tnfsf4,Txk,Vav1,Ikzf1,Slamf6,Otud5,Clec4e,Rsad2,Nfkbiz,Pik3r6,Nckap1l,Gpr18,Ripk2,Nlrp3,Il27,Itpkb
12_Member	GO Biological Processes	GO:0035710	CD4-positive, alpha-beta T cell activation	-10.2497	-8.27296	25/98	12051,12053,12400,12608,12703,12775,16160,16186,16190,16193,16859,16952,17085,19698,22164,30925,54644,58185,60533,80859,105855,192656,216799,245126,246779	Bcl3,Bcl6,Cbfb,Cebpb,Socs1,Ccr7,Il12b,Il2rg,Il4ra,Il6,Lgals9,Anxa1,Ly9,Relb,Tnfsf4,Slamf6,Otud5,Rsad2,Cd274,Nfkbiz,Nckap1l,Ripk2,Nlrp3,Tarm1,Il27
12_Member	GO Biological Processes	GO:0050870	positive regulation of T cell activation	-10.198	-8.22388	35/183	12053,12151,12389,12400,12703,12775,14961,16160,16176,16184,16186,16190,16193,16423,16859,16952,18106,19264,19419,20296,20304,21950,22164,22329,22778,27218,58205,60533,78317,80859,104709,105855,192656,216799,320404	Bcl6,Bmi1,Cav1,Cbfb,Socs1,Ccr7,H2-Ab1,Il12b,Il1b,Il2ra,Il2rg,Il4ra,Il6,Cd47,Lgals9,Anxa1,Cd244a,Ptprc,Rasgrp1,Ccl2,Ccl5,Tnfsf9,Tnfsf4,Vcam1,Ikzf1,Slamf1,Pdcd1lg2,Cd274,Ccdc88b,Nfkbiz,Pik3r6,Nckap1l,Ripk2,Nlrp3,Itpkb
12_Member	GO Biological Processes	GO:0070665	positive regulation of leukocyte proliferation	-9.7815	-7.83014	30/144	12053,12151,12182,12494,12575,12775,12977,16160,16176,16184,16193,16952,17096,17874,18106,19264,20304,21939,21950,22164,22329,27218,56708,58205,60533,67245,78317,105855,106759,192656	Bcl6,Bmi1,Bst1,Cd38,Cdkn1a,Ccr7,Csf1,Il12b,Il1b,Il2ra,Il6,Anxa1,Lyn,Myd88,Cd244a,Ptprc,Ccl5,Cd40,Tnfsf9,Tnfsf4,Vcam1,Slamf1,Clcf1,Pdcd1lg2,Cd274,Peli1,Ccdc88b,Nckap1l,Ticam1,Ripk2
12_Member	GO Biological Processes	GO:0051249	regulation of lymphocyte activation	-9.73599	-7.79217	68/549	11540,12053,12151,12182,12389,12400,12494,12575,12608,12703,12775,12988,14102,14130,14961,15902,15977,16153,16160,16176,16184,16186,16190,16193,16423,16859,16952,17096,17387,17874,18106,19122,19255,19264,19419,20296,20304,20555,20662,20971,21417,21929,21939,21950,22164,22329,22778,27218,56708,58205,60533,67245,70103,75345,78317,80859,104709,105855,106759,192656,216799,230979,231130,242202,245126,…	Adora2a,Bcl6,Bmi1,Bst1,Cav1,Cbfb,Cd38,Cdkn1a,Cebpb,Socs1,Ccr7,Csk,Fas,Fcgr2b,H2-Ab1,Id2,Ifnb1,Il10,Il12b,Il1b,Il2ra,Il2rg,Il4ra,Il6,Cd47,Lgals9,Anxa1,Lyn,Mmp14,Myd88,Cd244a,Prnp,Ptpn2,Ptprc,Rasgrp1,Ccl2,Ccl5,Slfn1,Sos1,Sdc4,Zeb1,Tnfaip3,Cd40,Tnfsf9,Tnfsf4,Vcam1,Ikzf1,Slamf1,Clcf1,Pdcd1lg2,Cd274,Peli1,Znhit1,Slamf7,Ccdc88b,Nfkbiz,Pik3r6,Nckap1l,Ticam1,Ripk2,Nlrp3,Tnfrsf14,Tnip2,Pde5a,Tarm1,Il27,No…
12_Member	GO Biological Processes	GO:0032946	positive regulation of mononuclear cell proliferation	-9.57225	-7.64518	29/138	12053,12151,12182,12494,12575,12775,12977,16160,16176,16184,16193,16952,17874,18106,19264,20304,21939,21950,22164,22329,27218,56708,58205,60533,67245,78317,105855,106759,192656	Bcl6,Bmi1,Bst1,Cd38,Cdkn1a,Ccr7,Csf1,Il12b,Il1b,Il2ra,Il6,Anxa1,Myd88,Cd244a,Ptprc,Ccl5,Cd40,Tnfsf9,Tnfsf4,Vcam1,Slamf1,Clcf1,Pdcd1lg2,Cd274,Peli1,Ccdc88b,Nckap1l,Ticam1,Ripk2
12_Member	GO Biological Processes	GO:0046634	regulation of alpha-beta T cell activation	-9.55371	-7.63285	25/105	11540,12053,12400,12703,12775,14961,16160,16186,16190,16193,16859,16952,18106,19264,22164,22778,60533,80859,105855,192656,216799,230979,245126,246779,320404	Adora2a,Bcl6,Cbfb,Socs1,Ccr7,H2-Ab1,Il12b,Il2rg,Il4ra,Il6,Lgals9,Anxa1,Cd244a,Ptprc,Tnfsf4,Ikzf1,Cd274,Nfkbiz,Nckap1l,Ripk2,Nlrp3,Tnfrsf14,Tarm1,Il27,Itpkb
12_Member	GO Biological Processes	GO:0042098	T cell proliferation	-9.50636	-7.59543	36/203	12151,12608,12775,14961,16160,16176,16184,16193,16859,16952,17698,18106,19122,19171,19264,20304,20555,20662,20971,21950,22164,22329,27218,50498,58205,58206,60533,67245,70103,78317,105855,192656,230979,242202,245126,246779	Bmi1,Cebpb,Ccr7,H2-Ab1,Il12b,Il1b,Il2ra,Il6,Lgals9,Anxa1,Msn,Cd244a,Prnp,Psmb10,Ptprc,Ccl5,Slfn1,Sos1,Sdc4,Tnfsf9,Tnfsf4,Vcam1,Slamf1,Ebi3,Pdcd1lg2,Zbtb32,Cd274,Peli1,Znhit1,Ccdc88b,Nckap1l,Ripk2,Tnfrsf14,Pde5a,Tarm1,Il27
12_Member	GO Biological Processes	GO:0042129	regulation of T cell proliferation	-9.33376	-7.43838	32/168	12151,12608,12775,14961,16160,16176,16184,16193,16859,16952,18106,19122,19264,20304,20555,20662,20971,21950,22164,22329,27218,58205,60533,67245,70103,78317,105855,192656,230979,242202,245126,246779	Bmi1,Cebpb,Ccr7,H2-Ab1,Il12b,Il1b,Il2ra,Il6,Lgals9,Anxa1,Cd244a,Prnp,Ptprc,Ccl5,Slfn1,Sos1,Sdc4,Tnfsf9,Tnfsf4,Vcam1,Slamf1,Pdcd1lg2,Cd274,Peli1,Znhit1,Ccdc88b,Nckap1l,Ripk2,Tnfrsf14,Pde5a,Tarm1,Il27
12_Member	GO Biological Processes	GO:0045582	positive regulation of T cell differentiation	-9.09357	-7.2132	23/94	12053,12151,12400,12703,12775,16176,16184,16186,16190,16193,16859,16952,19264,19419,21950,22164,22778,80859,104709,105855,192656,216799,320404	Bcl6,Bmi1,Cbfb,Socs1,Ccr7,Il1b,Il2ra,Il2rg,Il4ra,Il6,Lgals9,Anxa1,Ptprc,Rasgrp1,Tnfsf9,Tnfsf4,Ikzf1,Nfkbiz,Pik3r6,Nckap1l,Ripk2,Nlrp3,Itpkb
12_Member	GO Biological Processes	GO:0050671	positive regulation of lymphocyte proliferation	-9.04988	-7.17787	28/136	12053,12151,12182,12494,12575,12775,16160,16176,16184,16193,16952,17874,18106,19264,20304,21939,21950,22164,22329,27218,56708,58205,60533,67245,78317,105855,106759,192656	Bcl6,Bmi1,Bst1,Cd38,Cdkn1a,Ccr7,Il12b,Il1b,Il2ra,Il6,Anxa1,Myd88,Cd244a,Ptprc,Ccl5,Cd40,Tnfsf9,Tnfsf4,Vcam1,Slamf1,Clcf1,Pdcd1lg2,Cd274,Peli1,Ccdc88b,Nckap1l,Ticam1,Ripk2
12_Member	GO Biological Processes	GO:0046632	alpha-beta T cell differentiation	-8.74979	-6.8971	25/114	12051,12053,12400,12703,12775,16160,16186,16190,16193,16952,17085,19698,22164,22165,22778,30925,54644,58185,80859,105855,110168,192656,216799,246779,320404	Bcl3,Bcl6,Cbfb,Socs1,Ccr7,Il12b,Il2rg,Il4ra,Il6,Anxa1,Ly9,Relb,Tnfsf4,Txk,Ikzf1,Slamf6,Otud5,Rsad2,Nfkbiz,Nckap1l,Gpr18,Ripk2,Nlrp3,Il27,Itpkb
12_Member	GO Biological Processes	GO:0043367	CD4-positive, alpha-beta T cell differentiation	-8.74892	-6.8971	21/82	12051,12053,12400,12703,12775,16160,16186,16190,16193,16952,17085,19698,22164,30925,54644,58185,80859,105855,192656,216799,246779	Bcl3,Bcl6,Cbfb,Socs1,Ccr7,Il12b,Il2rg,Il4ra,Il6,Anxa1,Ly9,Relb,Tnfsf4,Slamf6,Otud5,Rsad2,Nfkbiz,Nckap1l,Ripk2,Nlrp3,Il27
12_Member	GO Biological Processes	GO:0045621	positive regulation of lymphocyte differentiation	-8.63532	-6.79464	24/107	12053,12151,12400,12703,12775,16176,16184,16186,16190,16193,16859,16952,17387,19264,19419,21950,22164,22778,80859,104709,105855,192656,216799,320404	Bcl6,Bmi1,Cbfb,Socs1,Ccr7,Il1b,Il2ra,Il2rg,Il4ra,Il6,Lgals9,Anxa1,Mmp14,Ptprc,Rasgrp1,Tnfsf9,Tnfsf4,Ikzf1,Nfkbiz,Pik3r6,Nckap1l,Ripk2,Nlrp3,Itpkb
12_Member	GO Biological Processes	GO:0002366	leukocyte activation involved in immune response	-8.63477	-6.79464	40/259	11541,11542,12051,12053,12775,15894,15977,16160,16190,16193,16859,16952,17085,17096,18106,19264,19419,19698,20947,21929,21939,22164,22320,22631,27218,30925,54644,56619,56708,56715,74732,75974,80859,106759,109934,192656,216161,216799,246779,380732	Adora2b,Adora3,Bcl3,Bcl6,Ccr7,Icam1,Ifnb1,Il12b,Il4ra,Il6,Lgals9,Anxa1,Ly9,Lyn,Cd244a,Ptprc,Rasgrp1,Relb,Swap70,Tnfaip3,Cd40,Tnfsf4,Vamp8,Ywhaz,Slamf1,Slamf6,Otud5,Clec4e,Clcf1,Rabgef1,Stx11,Dock11,Nfkbiz,Ticam1,Abr,Ripk2,Sbno2,Nlrp3,Il27,Milr1
12_Member	GO Biological Processes	GO:0002263	cell activation involved in immune response	-8.43785	-6.61469	40/263	11541,11542,12051,12053,12775,15894,15977,16160,16190,16193,16859,16952,17085,17096,18106,19264,19419,19698,20947,21929,21939,22164,22320,22631,27218,30925,54644,56619,56708,56715,74732,75974,80859,106759,109934,192656,216161,216799,246779,380732	Adora2b,Adora3,Bcl3,Bcl6,Ccr7,Icam1,Ifnb1,Il12b,Il4ra,Il6,Lgals9,Anxa1,Ly9,Lyn,Cd244a,Ptprc,Rasgrp1,Relb,Swap70,Tnfaip3,Cd40,Tnfsf4,Vamp8,Ywhaz,Slamf1,Slamf6,Otud5,Clec4e,Clcf1,Rabgef1,Stx11,Dock11,Nfkbiz,Ticam1,Abr,Ripk2,Sbno2,Nlrp3,Il27,Milr1
12_Member	GO Biological Processes	GO:0045580	regulation of T cell differentiation	-8.0476	-6.25304	28/150	12053,12151,12400,12703,12775,15977,16176,16184,16186,16190,16193,16859,16952,19255,19264,19419,20662,21417,21950,22164,22778,80859,104709,105855,192656,216799,246779,320404	Bcl6,Bmi1,Cbfb,Socs1,Ccr7,Ifnb1,Il1b,Il2ra,Il2rg,Il4ra,Il6,Lgals9,Anxa1,Ptpn2,Ptprc,Rasgrp1,Sos1,Zeb1,Tnfsf9,Tnfsf4,Ikzf1,Nfkbiz,Pik3r6,Nckap1l,Ripk2,Nlrp3,Il27,Itpkb
12_Member	GO Biological Processes	GO:0050867	positive regulation of cell activation	-7.98539	-6.19599	56/456	11541,11542,12053,12151,12182,12389,12400,12494,12575,12703,12775,14726,14961,16153,16160,16176,16184,16186,16190,16193,16423,16452,16859,16952,17387,17874,18106,19264,19271,19419,20296,20304,20344,21899,21939,21950,22164,22320,22329,22778,27218,56193,56708,58205,60533,67245,78317,80859,104709,105855,106759,192656,216799,231130,257632,320404	Adora2b,Adora3,Bcl6,Bmi1,Bst1,Cav1,Cbfb,Cd38,Cdkn1a,Socs1,Ccr7,Pdpn,H2-Ab1,Il10,Il12b,Il1b,Il2ra,Il2rg,Il4ra,Il6,Cd47,Jak2,Lgals9,Anxa1,Mmp14,Myd88,Cd244a,Ptprc,Ptprj,Rasgrp1,Ccl2,Ccl5,Selp,Tlr6,Cd40,Tnfsf9,Tnfsf4,Vamp8,Vcam1,Ikzf1,Slamf1,Plek,Clcf1,Pdcd1lg2,Cd274,Peli1,Ccdc88b,Nfkbiz,Pik3r6,Nckap1l,Ticam1,Ripk2,Nlrp3,Tnip2,Nod2,Itpkb
12_Member	GO Biological Processes	GO:0046635	positive regulation of alpha-beta T cell activation	-7.94795	-6.16365	18/67	12400,12703,12775,14961,16160,16186,16190,16193,16952,18106,19264,22164,22778,80859,105855,192656,216799,320404	Cbfb,Socs1,Ccr7,H2-Ab1,Il12b,Il2rg,Il4ra,Il6,Anxa1,Cd244a,Ptprc,Tnfsf4,Ikzf1,Nfkbiz,Nckap1l,Ripk2,Nlrp3,Itpkb
12_Member	GO Biological Processes	GO:0045619	regulation of lymphocyte differentiation	-7.90606	-6.12512	31/181	12053,12151,12400,12703,12775,14102,15902,15977,16176,16184,16186,16190,16193,16859,16952,17387,19255,19264,19419,20662,21417,21950,22164,22778,80859,104709,105855,192656,216799,246779,320404	Bcl6,Bmi1,Cbfb,Socs1,Ccr7,Fas,Id2,Ifnb1,Il1b,Il2ra,Il2rg,Il4ra,Il6,Lgals9,Anxa1,Mmp14,Ptpn2,Ptprc,Rasgrp1,Sos1,Zeb1,Tnfsf9,Tnfsf4,Ikzf1,Nfkbiz,Pik3r6,Nckap1l,Ripk2,Nlrp3,Il27,Itpkb
12_Member	GO Biological Processes	GO:2000514	regulation of CD4-positive, alpha-beta T cell activation	-7.46125	-5.71262	17/64	12053,12400,12703,12775,16186,16190,16193,16859,16952,22164,60533,80859,105855,192656,216799,245126,246779	Bcl6,Cbfb,Socs1,Ccr7,Il2rg,Il4ra,Il6,Lgals9,Anxa1,Tnfsf4,Cd274,Nfkbiz,Nckap1l,Ripk2,Nlrp3,Tarm1,Il27
12_Member	GO Biological Processes	GO:0002292	T cell differentiation involved in immune response	-6.7425	-5.0694	17/71	12051,12053,12775,16160,16190,16193,16952,17085,19698,22164,30925,54644,56619,80859,192656,216799,246779	Bcl3,Bcl6,Ccr7,Il12b,Il4ra,Il6,Anxa1,Ly9,Relb,Tnfsf4,Slamf6,Otud5,Clec4e,Nfkbiz,Ripk2,Nlrp3,Il27
12_Member	GO Biological Processes	GO:0046638	positive regulation of alpha-beta T cell differentiation	-6.68398	-5.01738	14/49	12400,12703,12775,16186,16190,16193,16952,22164,22778,80859,105855,192656,216799,320404	Cbfb,Socs1,Ccr7,Il2rg,Il4ra,Il6,Anxa1,Tnfsf4,Ikzf1,Nfkbiz,Nckap1l,Ripk2,Nlrp3,Itpkb
12_Member	GO Biological Processes	GO:0042093	T-helper cell differentiation	-6.66073	-4.99925	16/64	12051,12053,12775,16160,16190,16193,16952,17085,19698,22164,30925,54644,80859,192656,216799,246779	Bcl3,Bcl6,Ccr7,Il12b,Il4ra,Il6,Anxa1,Ly9,Relb,Tnfsf4,Slamf6,Otud5,Nfkbiz,Ripk2,Nlrp3,Il27
12_Member	GO Biological Processes	GO:0043372	positive regulation of CD4-positive, alpha-beta T cell differentiation	-6.60688	-4.95046	11/30	12703,12775,16186,16190,16193,16952,22164,80859,105855,192656,216799	Socs1,Ccr7,Il2rg,Il4ra,Il6,Anxa1,Tnfsf4,Nfkbiz,Nckap1l,Ripk2,Nlrp3
12_Member	GO Biological Processes	GO:0002294	CD4-positive, alpha-beta T cell differentiation involved in immune response	-6.56034	-4.91141	16/65	12051,12053,12775,16160,16190,16193,16952,17085,19698,22164,30925,54644,80859,192656,216799,246779	Bcl3,Bcl6,Ccr7,Il12b,Il4ra,Il6,Anxa1,Ly9,Relb,Tnfsf4,Slamf6,Otud5,Nfkbiz,Ripk2,Nlrp3,Il27
12_Member	GO Biological Processes	GO:0002696	positive regulation of leukocyte activation	-6.46992	-4.83319	51/442	11541,11542,12053,12151,12182,12389,12400,12494,12575,12703,12775,14961,16153,16160,16176,16184,16186,16190,16193,16423,16859,16952,17387,17874,18106,19264,19419,20296,20304,21899,21939,21950,22164,22320,22329,22778,27218,56708,58205,60533,67245,78317,80859,104709,105855,106759,192656,216799,231130,257632,320404	Adora2b,Adora3,Bcl6,Bmi1,Bst1,Cav1,Cbfb,Cd38,Cdkn1a,Socs1,Ccr7,H2-Ab1,Il10,Il12b,Il1b,Il2ra,Il2rg,Il4ra,Il6,Cd47,Lgals9,Anxa1,Mmp14,Myd88,Cd244a,Ptprc,Rasgrp1,Ccl2,Ccl5,Tlr6,Cd40,Tnfsf9,Tnfsf4,Vamp8,Vcam1,Ikzf1,Slamf1,Clcf1,Pdcd1lg2,Cd274,Peli1,Ccdc88b,Nfkbiz,Pik3r6,Nckap1l,Ticam1,Ripk2,Nlrp3,Tnip2,Nod2,Itpkb
12_Member	GO Biological Processes	GO:0002293	alpha-beta T cell differentiation involved in immune response	-6.46209	-4.82896	16/66	12051,12053,12775,16160,16190,16193,16952,17085,19698,22164,30925,54644,80859,192656,216799,246779	Bcl3,Bcl6,Ccr7,Il12b,Il4ra,Il6,Anxa1,Ly9,Relb,Tnfsf4,Slamf6,Otud5,Nfkbiz,Ripk2,Nlrp3,Il27
12_Member	GO Biological Processes	GO:0002287	alpha-beta T cell activation involved in immune response	-6.36591	-4.74338	16/67	12051,12053,12775,16160,16190,16193,16952,17085,19698,22164,30925,54644,80859,192656,216799,246779	Bcl3,Bcl6,Ccr7,Il12b,Il4ra,Il6,Anxa1,Ly9,Relb,Tnfsf4,Slamf6,Otud5,Nfkbiz,Ripk2,Nlrp3,Il27
12_Member	GO Biological Processes	GO:0043370	regulation of CD4-positive, alpha-beta T cell differentiation	-6.33226	-4.71322	14/52	12053,12400,12703,12775,16186,16190,16193,16952,22164,80859,105855,192656,216799,246779	Bcl6,Cbfb,Socs1,Ccr7,Il2rg,Il4ra,Il6,Anxa1,Tnfsf4,Nfkbiz,Nckap1l,Ripk2,Nlrp3,Il27
12_Member	GO Biological Processes	GO:0051251	positive regulation of lymphocyte activation	-6.10202	-4.50657	46/392	12053,12151,12182,12389,12400,12494,12575,12703,12775,14961,16160,16176,16184,16186,16190,16193,16423,16859,16952,17387,17874,18106,19264,19419,20296,20304,21939,21950,22164,22329,22778,27218,56708,58205,60533,67245,78317,80859,104709,105855,106759,192656,216799,231130,257632,320404	Bcl6,Bmi1,Bst1,Cav1,Cbfb,Cd38,Cdkn1a,Socs1,Ccr7,H2-Ab1,Il12b,Il1b,Il2ra,Il2rg,Il4ra,Il6,Cd47,Lgals9,Anxa1,Mmp14,Myd88,Cd244a,Ptprc,Rasgrp1,Ccl2,Ccl5,Cd40,Tnfsf9,Tnfsf4,Vcam1,Ikzf1,Slamf1,Clcf1,Pdcd1lg2,Cd274,Peli1,Ccdc88b,Nfkbiz,Pik3r6,Nckap1l,Ticam1,Ripk2,Nlrp3,Tnip2,Nod2,Itpkb
12_Member	GO Biological Processes	GO:0042102	positive regulation of T cell proliferation	-6.00165	-4.41593	19/97	12151,12775,16160,16176,16184,16193,16952,18106,19264,20304,21950,22164,22329,27218,58205,60533,78317,105855,192656	Bmi1,Ccr7,Il12b,Il1b,Il2ra,Il6,Anxa1,Cd244a,Ptprc,Ccl5,Tnfsf9,Tnfsf4,Vcam1,Slamf1,Pdcd1lg2,Cd274,Ccdc88b,Nckap1l,Ripk2
12_Member	GO Biological Processes	GO:0046637	regulation of alpha-beta T cell differentiation	-6.00045	-4.41581	16/71	12053,12400,12703,12775,16186,16190,16193,16952,22164,22778,80859,105855,192656,216799,246779,320404	Bcl6,Cbfb,Socs1,Ccr7,Il2rg,Il4ra,Il6,Anxa1,Tnfsf4,Ikzf1,Nfkbiz,Nckap1l,Ripk2,Nlrp3,Il27,Itpkb
12_Member	GO Biological Processes	GO:2000516	positive regulation of CD4-positive, alpha-beta T cell activation	-5.97516	-4.39371	11/34	12703,12775,16186,16190,16193,16952,22164,80859,105855,192656,216799	Socs1,Ccr7,Il2rg,Il4ra,Il6,Anxa1,Tnfsf4,Nfkbiz,Nckap1l,Ripk2,Nlrp3
12_Member	GO Biological Processes	GO:0002285	lymphocyte activation involved in immune response	-5.96404	-4.38364	28/187	12051,12053,12775,15894,15977,16160,16190,16193,16859,16952,17085,18106,19264,19698,20947,21929,21939,22164,30925,54644,56619,56708,74732,75974,80859,192656,216799,246779	Bcl3,Bcl6,Ccr7,Icam1,Ifnb1,Il12b,Il4ra,Il6,Lgals9,Anxa1,Ly9,Cd244a,Ptprc,Relb,Swap70,Tnfaip3,Cd40,Tnfsf4,Slamf6,Otud5,Clec4e,Clcf1,Stx11,Dock11,Nfkbiz,Ripk2,Nlrp3,Il27
12_Member	GO Biological Processes	GO:0002286	T cell activation involved in immune response	-5.68447	-4.13071	20/111	12051,12053,12775,15894,15977,16160,16190,16193,16952,17085,19698,22164,30925,54644,56619,74732,80859,192656,216799,246779	Bcl3,Bcl6,Ccr7,Icam1,Ifnb1,Il12b,Il4ra,Il6,Anxa1,Ly9,Relb,Tnfsf4,Slamf6,Otud5,Clec4e,Stx11,Nfkbiz,Ripk2,Nlrp3,Il27
12_Member	GO Biological Processes	GO:0045624	positive regulation of T-helper cell differentiation	-4.91781	-3.44291	8/22	12775,16190,16193,16952,22164,80859,192656,216799	Ccr7,Il4ra,Il6,Anxa1,Tnfsf4,Nfkbiz,Ripk2,Nlrp3
12_Member	GO Biological Processes	GO:0045622	regulation of T-helper cell differentiation	-4.38235	-2.95453	10/40	12053,12775,16190,16193,16952,22164,80859,192656,216799,246779	Bcl6,Ccr7,Il4ra,Il6,Anxa1,Tnfsf4,Nfkbiz,Ripk2,Nlrp3,Il27
13_Summary	GO Biological Processes	GO:0071706	tumor necrosis factor superfamily cytokine production	-14.8208	-12.3899	38/153	12051,12257,12475,12775,13058,16153,16160,16423,16452,16859,17164,17874,19264,19271,19419,20128,20296,20302,20303,21897,21899,21929,21937,21941,22695,24088,27215,27218,56228,60533,71586,106759,107607,110168,192656,230073,257632,433759,12608,13653,15975,16175,16176,16180,16193,18033,19697,21926,54123,64685,246779,326623,329244	Bcl3,Tspo,Cd14,Ccr7,Cybb,Il10,Il12b,Cd47,Jak2,Lgals9,Mapkapk2,Myd88,Ptprc,Ptprj,Rasgrp1,Trim30a,Ccl2,Ccl3,Ccl4,Tlr1,Tlr6,Tnfaip3,Tnfrsf1a,Tnfrsf8,Zfp36,Tlr2,Azi2,Slamf1,Ube2j1,Cd274,Ifih1,Ticam1,Nod1,Gpr18,Ripk2,Ddx58,Nod2,Hdac1,Cebpb,Egr1,Ifnar1,Il1a,Il1b,Il1rap,Il6,Nfkb1,Rela,Tnf,Irf7,Nmi,Il27,Tnfsf15,Il19
13_Member	GO Biological Processes	GO:0071706	tumor necrosis factor superfamily cytokine production	-14.8208	-12.3899	38/153	12051,12257,12475,12775,13058,16153,16160,16423,16452,16859,17164,17874,19264,19271,19419,20128,20296,20302,20303,21897,21899,21929,21937,21941,22695,24088,27215,27218,56228,60533,71586,106759,107607,110168,192656,230073,257632,433759	Bcl3,Tspo,Cd14,Ccr7,Cybb,Il10,Il12b,Cd47,Jak2,Lgals9,Mapkapk2,Myd88,Ptprc,Ptprj,Rasgrp1,Trim30a,Ccl2,Ccl3,Ccl4,Tlr1,Tlr6,Tnfaip3,Tnfrsf1a,Tnfrsf8,Zfp36,Tlr2,Azi2,Slamf1,Ube2j1,Cd274,Ifih1,Ticam1,Nod1,Gpr18,Ripk2,Ddx58,Nod2,Hdac1
13_Member	GO Biological Processes	GO:0032640	tumor necrosis factor production	-14.345	-11.9636	37/150	12051,12257,12475,12775,13058,16153,16160,16423,16452,16859,17164,17874,19264,19271,19419,20128,20296,20302,20303,21897,21899,21929,21937,21941,22695,24088,27215,27218,56228,71586,106759,107607,110168,192656,230073,257632,433759	Bcl3,Tspo,Cd14,Ccr7,Cybb,Il10,Il12b,Cd47,Jak2,Lgals9,Mapkapk2,Myd88,Ptprc,Ptprj,Rasgrp1,Trim30a,Ccl2,Ccl3,Ccl4,Tlr1,Tlr6,Tnfaip3,Tnfrsf1a,Tnfrsf8,Zfp36,Tlr2,Azi2,Slamf1,Ube2j1,Ifih1,Ticam1,Nod1,Gpr18,Ripk2,Ddx58,Nod2,Hdac1
13_Member	GO Biological Processes	GO:1903555	regulation of tumor necrosis factor superfamily cytokine production	-14.345	-11.9636	37/150	12051,12257,12475,12775,13058,16153,16160,16423,16452,16859,17164,17874,19264,19271,19419,20128,20296,20302,20303,21897,21899,21929,21937,21941,22695,24088,27218,56228,60533,71586,106759,107607,110168,192656,230073,257632,433759	Bcl3,Tspo,Cd14,Ccr7,Cybb,Il10,Il12b,Cd47,Jak2,Lgals9,Mapkapk2,Myd88,Ptprc,Ptprj,Rasgrp1,Trim30a,Ccl2,Ccl3,Ccl4,Tlr1,Tlr6,Tnfaip3,Tnfrsf1a,Tnfrsf8,Zfp36,Tlr2,Slamf1,Ube2j1,Cd274,Ifih1,Ticam1,Nod1,Gpr18,Ripk2,Ddx58,Nod2,Hdac1
13_Member	GO Biological Processes	GO:0032680	regulation of tumor necrosis factor production	-13.7722	-11.4431	36/148	12051,12257,12475,12775,13058,16153,16160,16423,16452,16859,17164,17874,19264,19271,19419,20128,20296,20302,20303,21897,21899,21929,21937,21941,22695,24088,27218,56228,71586,106759,107607,110168,192656,230073,257632,433759	Bcl3,Tspo,Cd14,Ccr7,Cybb,Il10,Il12b,Cd47,Jak2,Lgals9,Mapkapk2,Myd88,Ptprc,Ptprj,Rasgrp1,Trim30a,Ccl2,Ccl3,Ccl4,Tlr1,Tlr6,Tnfaip3,Tnfrsf1a,Tnfrsf8,Zfp36,Tlr2,Slamf1,Ube2j1,Ifih1,Ticam1,Nod1,Gpr18,Ripk2,Ddx58,Nod2,Hdac1
13_Member	GO Biological Processes	GO:0032760	positive regulation of tumor necrosis factor production	-11.3752	-9.29151	25/88	12475,12775,13058,16160,16452,16859,17164,17874,19264,19271,19419,20296,20302,20303,21897,21937,21941,24088,71586,106759,107607,192656,230073,257632,433759	Cd14,Ccr7,Cybb,Il12b,Jak2,Lgals9,Mapkapk2,Myd88,Ptprc,Ptprj,Rasgrp1,Ccl2,Ccl3,Ccl4,Tlr1,Tnfrsf1a,Tnfrsf8,Tlr2,Ifih1,Ticam1,Nod1,Ripk2,Ddx58,Nod2,Hdac1
13_Member	GO Biological Processes	GO:0042107	cytokine metabolic process	-11.3435	-9.26656	29/118	12051,12608,13058,13653,15975,16153,16175,16176,16180,16193,17164,17874,18033,19264,19697,21897,21899,21926,21941,22695,24088,54123,56228,64685,106759,107607,246779,326623,329244	Bcl3,Cebpb,Cybb,Egr1,Ifnar1,Il10,Il1a,Il1b,Il1rap,Il6,Mapkapk2,Myd88,Nfkb1,Ptprc,Rela,Tlr1,Tlr6,Tnf,Tnfrsf8,Zfp36,Tlr2,Irf7,Ube2j1,Nmi,Ticam1,Nod1,Il27,Tnfsf15,Il19
13_Member	GO Biological Processes	GO:1903557	positive regulation of tumor necrosis factor superfamily cytokine production	-11.2547	-9.18104	25/89	12475,12775,13058,16160,16452,16859,17164,17874,19264,19271,19419,20296,20302,20303,21897,21937,21941,24088,71586,106759,107607,192656,230073,257632,433759	Cd14,Ccr7,Cybb,Il12b,Jak2,Lgals9,Mapkapk2,Myd88,Ptprc,Ptprj,Rasgrp1,Ccl2,Ccl3,Ccl4,Tlr1,Tnfrsf1a,Tnfrsf8,Tlr2,Ifih1,Ticam1,Nod1,Ripk2,Ddx58,Nod2,Hdac1
13_Member	GO Biological Processes	GO:0042089	cytokine biosynthetic process	-10.9686	-8.94461	28/114	12051,12608,13058,13653,15975,16153,16175,16176,16180,16193,17164,17874,18033,19264,19697,21897,21899,21926,21941,22695,24088,54123,56228,64685,106759,107607,246779,329244	Bcl3,Cebpb,Cybb,Egr1,Ifnar1,Il10,Il1a,Il1b,Il1rap,Il6,Mapkapk2,Myd88,Nfkb1,Ptprc,Rela,Tlr1,Tlr6,Tnf,Tnfrsf8,Zfp36,Tlr2,Irf7,Ube2j1,Nmi,Ticam1,Nod1,Il27,Il19
13_Member	GO Biological Processes	GO:0042035	regulation of cytokine biosynthetic process	-8.35042	-6.5382	23/102	12051,12608,13058,13653,16153,16175,16176,16193,17164,17874,18033,19264,19697,21897,21899,21926,21941,22695,24088,56228,64685,106759,246779	Bcl3,Cebpb,Cybb,Egr1,Il10,Il1a,Il1b,Il6,Mapkapk2,Myd88,Nfkb1,Ptprc,Rela,Tlr1,Tlr6,Tnf,Tnfrsf8,Zfp36,Tlr2,Ube2j1,Nmi,Ticam1,Il27
13_Member	GO Biological Processes	GO:0042108	positive regulation of cytokine biosynthetic process	-6.56034	-4.91141	16/65	12051,13058,13653,16175,16176,17164,17874,19264,19697,21897,21899,21926,21941,24088,106759,246779	Bcl3,Cybb,Egr1,Il1a,Il1b,Mapkapk2,Myd88,Ptprc,Rela,Tlr1,Tlr6,Tnf,Tnfrsf8,Tlr2,Ticam1,Il27
13_Member	GO Biological Processes	GO:0042533	tumor necrosis factor biosynthetic process	-5.0929	-3.5985	8/21	12051,13058,16153,17164,21897,21941,24088,56228	Bcl3,Cybb,Il10,Mapkapk2,Tlr1,Tnfrsf8,Tlr2,Ube2j1
13_Member	GO Biological Processes	GO:0042534	regulation of tumor necrosis factor biosynthetic process	-5.0929	-3.5985	8/21	12051,13058,16153,17164,21897,21941,24088,56228	Bcl3,Cybb,Il10,Mapkapk2,Tlr1,Tnfrsf8,Tlr2,Ube2j1
13_Member	GO Biological Processes	GO:0042535	positive regulation of tumor necrosis factor biosynthetic process	-3.3752	-2.07528	5/13	13058,17164,21897,21941,24088	Cybb,Mapkapk2,Tlr1,Tnfrsf8,Tlr2
14_Summary	GO Biological Processes	GO:0032635	interleukin-6 production	-14.6483	-12.2464	37/147	11541,12608,12988,16153,16175,16176,16180,16181,16193,16423,16859,17164,17295,17874,18126,20128,21897,21899,21926,21929,21937,21950,22164,24088,27215,27218,54448,56715,71586,105855,106759,107607,192656,215257,230073,257632,329244,12051,12362,18035,19697,19698,19877,20210,20846,21353,22030,57783,64297,66597,66878,67154,67245,71481,71648,83490,103213,108960,231130,414084,433759,11542,11746,12633,12…	Adora2b,Cebpb,Csk,Il10,Il1a,Il1b,Il1rap,Il1rn,Il6,Cd47,Lgals9,Mapkapk2,Met,Myd88,Nos2,Trim30a,Tlr1,Tlr6,Tnf,Tnfaip3,Tnfrsf1a,Tnfsf9,Tnfsf4,Tlr2,Azi2,Slamf1,Il1f6,Rabgef1,Ifih1,Nckap1l,Ticam1,Nod1,Ripk2,Il1f9,Ddx58,Nod2,Il19,Bcl3,Casp1,Nfkbia,Rela,Relb,Rock1,Saa3,Stat1,Tank,Traf2,Tnip1,Gprc5b,Trim13,Riok3,Mtdh,Peli1,Alpk1,Optn,Pik3ap1,Traf3ip2,Irak2,Tnip2,Tnip3,Hdac1,Adora3,Anxa4,Cflar,Creb3,Edn1,…
14_Member	GO Biological Processes	GO:0032635	interleukin-6 production	-14.6483	-12.2464	37/147	11541,12608,12988,16153,16175,16176,16180,16181,16193,16423,16859,17164,17295,17874,18126,20128,21897,21899,21926,21929,21937,21950,22164,24088,27215,27218,54448,56715,71586,105855,106759,107607,192656,215257,230073,257632,329244	Adora2b,Cebpb,Csk,Il10,Il1a,Il1b,Il1rap,Il1rn,Il6,Cd47,Lgals9,Mapkapk2,Met,Myd88,Nos2,Trim30a,Tlr1,Tlr6,Tnf,Tnfaip3,Tnfrsf1a,Tnfsf9,Tnfsf4,Tlr2,Azi2,Slamf1,Il1f6,Rabgef1,Ifih1,Nckap1l,Ticam1,Nod1,Ripk2,Il1f9,Ddx58,Nod2,Il19
14_Member	GO Biological Processes	GO:0032675	regulation of interleukin-6 production	-13.0219	-10.7915	34/140	11541,12608,12988,16153,16175,16176,16180,16181,16193,16423,16859,17164,17295,17874,20128,21897,21899,21926,21929,21937,21950,22164,24088,27218,54448,56715,71586,105855,106759,107607,192656,215257,230073,257632	Adora2b,Cebpb,Csk,Il10,Il1a,Il1b,Il1rap,Il1rn,Il6,Cd47,Lgals9,Mapkapk2,Met,Myd88,Trim30a,Tlr1,Tlr6,Tnf,Tnfaip3,Tnfrsf1a,Tnfsf9,Tnfsf4,Tlr2,Slamf1,Il1f6,Rabgef1,Ifih1,Nckap1l,Ticam1,Nod1,Ripk2,Il1f9,Ddx58,Nod2
14_Member	GO Biological Processes	GO:0007249	I-kappaB kinase/NF-kappaB signaling	-12.7706	-10.5676	39/184	12051,12362,16175,16176,16181,17874,18035,19697,19698,19877,20210,20846,21353,21899,21926,21929,22030,24088,27215,54448,57783,64297,66597,66878,67154,67245,71481,71648,83490,103213,106759,107607,108960,192656,215257,231130,257632,414084,433759	Bcl3,Casp1,Il1a,Il1b,Il1rn,Myd88,Nfkbia,Rela,Relb,Rock1,Saa3,Stat1,Tank,Tlr6,Tnf,Tnfaip3,Traf2,Tlr2,Azi2,Il1f6,Tnip1,Gprc5b,Trim13,Riok3,Mtdh,Peli1,Alpk1,Optn,Pik3ap1,Traf3ip2,Ticam1,Nod1,Irak2,Ripk2,Il1f9,Tnip2,Nod2,Tnip3,Hdac1
14_Member	GO Biological Processes	GO:0051090	regulation of DNA-binding transcription factor activity	-11.2258	-9.15819	57/386	11542,11746,12633,12913,13614,14130,14489,15162,15163,15894,15901,15902,15982,16153,16176,16180,16193,16365,16452,16969,17470,17874,18035,18036,18712,19106,19122,19697,21899,21926,21929,21939,21941,22029,22030,22031,22164,24088,52440,53380,56274,64010,66214,66597,67154,67245,67916,106759,107607,108960,192656,216799,225849,230073,257632,434341,671535	Adora3,Anxa4,Cflar,Creb3,Edn1,Fcgr2b,Mtpn,Hck,Hcls1,Icam1,Id1,Id2,Ifrd1,Il10,Il1b,Il1rap,Il6,Acod1,Jak2,Zbtb7a,Cd200,Myd88,Nfkbia,Nfkbib,Pim1,Eif2ak2,Prnp,Rela,Tlr6,Tnf,Tnfaip3,Cd40,Tnfrsf8,Traf1,Traf2,Traf3,Tnfsf4,Tlr2,Tax1bp1,Psmd10,Stk3,Sav1,Rgcc,Trim13,Mtdh,Peli1,Plpp3,Ticam1,Nod1,Irak2,Ripk2,Nlrp3,Ppp2r5b,Ddx58,Nod2,Nlrc5,Parp10
14_Member	GO Biological Processes	GO:0043122	regulation of I-kappaB kinase/NF-kappaB signaling	-9.54092	-7.62314	31/156	12362,16175,16176,16181,17874,19697,20846,21353,21899,21926,21929,22030,54448,57783,64297,66597,66878,67154,67245,71481,71648,83490,103213,106759,107607,192656,215257,231130,257632,414084,433759	Casp1,Il1a,Il1b,Il1rn,Myd88,Rela,Stat1,Tank,Tlr6,Tnf,Tnfaip3,Traf2,Il1f6,Tnip1,Gprc5b,Trim13,Riok3,Mtdh,Peli1,Alpk1,Optn,Pik3ap1,Traf3ip2,Ticam1,Nod1,Ripk2,Il1f9,Tnip2,Nod2,Tnip3,Hdac1
14_Member	GO Biological Processes	GO:0032722	positive regulation of chemokine production	-8.92822	-7.06032	18/59	11491,11541,13653,16175,16176,16190,16193,16859,17874,19106,20304,21926,24088,68279,106759,192656,257632,433759	Adam17,Adora2b,Egr1,Il1a,Il1b,Il4ra,Il6,Lgals9,Myd88,Eif2ak2,Ccl5,Tnf,Tlr2,Mcoln2,Ticam1,Ripk2,Nod2,Hdac1
14_Member	GO Biological Processes	GO:0032755	positive regulation of interleukin-6 production	-8.71833	-6.87045	22/90	11541,16175,16176,16180,16181,16193,16859,17874,21897,21899,21926,21950,22164,24088,54448,71586,106759,107607,192656,215257,230073,257632	Adora2b,Il1a,Il1b,Il1rap,Il1rn,Il6,Lgals9,Myd88,Tlr1,Tlr6,Tnf,Tnfsf9,Tnfsf4,Tlr2,Il1f6,Ifih1,Ticam1,Nod1,Ripk2,Il1f9,Ddx58,Nod2
14_Member	GO Biological Processes	GO:0051091	positive regulation of DNA-binding transcription factor activity	-8.7002	-6.85427	38/237	12633,13614,14130,14489,15163,15894,15982,16153,16176,16180,16193,16452,16969,17470,17874,19106,19697,21899,21926,21939,21941,22029,22030,24088,56274,64010,66214,66597,67154,67916,106759,107607,108960,192656,216799,225849,230073,257632	Cflar,Edn1,Fcgr2b,Mtpn,Hcls1,Icam1,Ifrd1,Il10,Il1b,Il1rap,Il6,Jak2,Zbtb7a,Cd200,Myd88,Eif2ak2,Rela,Tlr6,Tnf,Cd40,Tnfrsf8,Traf1,Traf2,Tlr2,Stk3,Sav1,Rgcc,Trim13,Mtdh,Plpp3,Ticam1,Nod1,Irak2,Ripk2,Nlrp3,Ppp2r5b,Ddx58,Nod2
14_Member	GO Biological Processes	GO:0032602	chemokine production	-7.408	-5.66401	20/88	11491,11541,13653,16175,16176,16190,16193,16859,17874,19106,20304,21926,22164,24088,54483,68279,106759,192656,257632,433759	Adam17,Adora2b,Egr1,Il1a,Il1b,Il4ra,Il6,Lgals9,Myd88,Eif2ak2,Ccl5,Tnf,Tnfsf4,Tlr2,Mefv,Mcoln2,Ticam1,Ripk2,Nod2,Hdac1
14_Member	GO Biological Processes	GO:0043123	positive regulation of I-kappaB kinase/NF-kappaB signaling	-7.39745	-5.655	22/105	12362,16175,16176,16181,17874,19697,21899,21926,22030,54448,64297,66597,67154,67245,71481,103213,106759,107607,192656,215257,231130,257632	Casp1,Il1a,Il1b,Il1rn,Myd88,Rela,Tlr6,Tnf,Traf2,Il1f6,Gprc5b,Trim13,Mtdh,Peli1,Alpk1,Traf3ip2,Ticam1,Nod1,Ripk2,Il1f9,Tnip2,Nod2
14_Member	GO Biological Processes	GO:0051092	positive regulation of NF-kappaB transcription factor activity	-7.30566	-5.57829	24/124	12633,14489,15894,16176,16180,16969,17874,19106,19697,21899,21926,21939,21941,22029,22030,24088,66597,67154,106759,107607,108960,192656,216799,257632	Cflar,Mtpn,Icam1,Il1b,Il1rap,Zbtb7a,Myd88,Eif2ak2,Rela,Tlr6,Tnf,Cd40,Tnfrsf8,Traf1,Traf2,Tlr2,Trim13,Mtdh,Ticam1,Nod1,Irak2,Ripk2,Nlrp3,Nod2
14_Member	GO Biological Processes	GO:0032642	regulation of chemokine production	-7.03452	-5.33024	19/84	11491,11541,13653,16175,16176,16190,16193,16859,17874,19106,20304,21926,24088,54483,68279,106759,192656,257632,433759	Adam17,Adora2b,Egr1,Il1a,Il1b,Il4ra,Il6,Lgals9,Myd88,Eif2ak2,Ccl5,Tnf,Tlr2,Mefv,Mcoln2,Ticam1,Ripk2,Nod2,Hdac1
15_Summary	GO Biological Processes	GO:0043408	regulation of MAPK cascade	-13.9995	-11.6566	95/751	11491,11910,12266,12273,12389,12633,12654,12768,12775,12988,13537,13614,14102,14130,14289,14538,14745,14784,15894,15901,16175,16176,16181,16193,16323,16452,16476,16543,17096,17295,17318,17873,17874,18218,18413,18472,18477,18753,19106,19246,19252,19255,19264,19271,19419,19877,20293,20296,20299,20302,20303,20304,20306,20308,20353,20361,20779,21899,21926,21939,22030,22350,24088,24136,26395,27218,298…	Adam17,Atf3,C3,C5ar1,Cav1,Cflar,Chil1,Ccr1,Ccr7,Csk,Dusp2,Edn1,Fas,Fcgr2b,Fpr2,Gcnt2,Lpar1,Grb2,Icam1,Id1,Il1a,Il1b,Il1rn,Il6,Inhba,Jak2,Jun,Mdfic,Lyn,Met,Mid1,Gadd45b,Myd88,Dusp8,Osm,Pafah1b1,Prdx1,Prkcd,Eif2ak2,Ptpn1,Dusp1,Ptpn2,Ptprc,Ptprj,Rasgrp1,Rock1,Ccl12,Ccl2,Ccl22,Ccl3,Ccl4,Ccl5,Ccl7,Ccl9,Sema4c,Sema7a,Src,Tlr6,Tnf,Cd40,Traf2,Ezr,Tlr2,Zeb2,Map2k1,Slamf1,Iqgap1,Psmd10,Stk39,Il1f6,Stk3,Pdc…
15_Member	GO Biological Processes	GO:0043408	regulation of MAPK cascade	-13.9995	-11.6566	95/751	11491,11910,12266,12273,12389,12633,12654,12768,12775,12988,13537,13614,14102,14130,14289,14538,14745,14784,15894,15901,16175,16176,16181,16193,16323,16452,16476,16543,17096,17295,17318,17873,17874,18218,18413,18472,18477,18753,19106,19246,19252,19255,19264,19271,19419,19877,20293,20296,20299,20302,20303,20304,20306,20308,20353,20361,20779,21899,21926,21939,22030,22350,24088,24136,26395,27218,298…	Adam17,Atf3,C3,C5ar1,Cav1,Cflar,Chil1,Ccr1,Ccr7,Csk,Dusp2,Edn1,Fas,Fcgr2b,Fpr2,Gcnt2,Lpar1,Grb2,Icam1,Id1,Il1a,Il1b,Il1rn,Il6,Inhba,Jak2,Jun,Mdfic,Lyn,Met,Mid1,Gadd45b,Myd88,Dusp8,Osm,Pafah1b1,Prdx1,Prkcd,Eif2ak2,Ptpn1,Dusp1,Ptpn2,Ptprc,Ptprj,Rasgrp1,Rock1,Ccl12,Ccl2,Ccl22,Ccl3,Ccl4,Ccl5,Ccl7,Ccl9,Sema4c,Sema7a,Src,Tlr6,Tnf,Cd40,Traf2,Ezr,Tlr2,Zeb2,Map2k1,Slamf1,Iqgap1,Psmd10,Stk39,Il1f6,Stk3,Pdc…
15_Member	GO Biological Processes	GO:0045859	regulation of protein kinase activity	-13.3335	-11.0635	85/651	11461,11491,11540,12389,12444,12575,12654,12703,12775,12977,12988,13163,13537,13614,13653,14081,14083,14745,16160,16176,16181,16193,16452,16543,16798,17096,17295,17873,18218,18753,19052,19106,19122,19246,19252,19255,19264,19271,19419,20779,20971,21754,21897,21899,21926,21929,21939,22030,24136,26395,26410,29875,53310,53380,53416,54396,55948,56274,56295,56417,56426,64297,70686,72065,72828,74133,745…	Actb,Adam17,Adora2a,Cav1,Ccnd2,Cdkn1a,Chil1,Socs1,Ccr7,Csf1,Csk,Daxx,Dusp2,Edn1,Egr1,Acsl1,Ptk2,Lpar1,Il12b,Il1b,Il1rn,Il6,Jak2,Mdfic,Lats1,Lyn,Met,Gadd45b,Dusp8,Prkcd,Ppp2ca,Eif2ak2,Prnp,Ptpn1,Dusp1,Ptpn2,Ptprc,Ptprj,Rasgrp1,Src,Sdc4,Tesk1,Tlr1,Tlr6,Tnf,Tnfaip3,Cd40,Traf2,Zeb2,Map2k1,Map3k8,Iqgap1,Dlg3,Psmd10,Stk39,Irgm2,Sfn,Stk3,Higd1a,Adar,Pdcd10,Gprc5b,Dusp16,Rap2c,Ubash3b,Smg8,Mlkl,Rapgef2,M…
15_Member	GO Biological Processes	GO:0043549	regulation of kinase activity	-13.1511	-10.9062	90/715	11461,11491,11540,12389,12444,12575,12654,12703,12775,12977,12988,13163,13537,13614,13653,14081,14083,14289,14745,16160,16176,16181,16193,16452,16543,16798,16911,17096,17295,17873,18218,18753,19052,19106,19122,19246,19252,19255,19264,19271,19419,20779,20971,21754,21897,21899,21926,21929,21939,22030,24136,26395,26410,29875,53310,53380,53416,54396,54673,55948,56274,56295,56417,56426,64297,70686,720…	Actb,Adam17,Adora2a,Cav1,Ccnd2,Cdkn1a,Chil1,Socs1,Ccr7,Csf1,Csk,Daxx,Dusp2,Edn1,Egr1,Acsl1,Ptk2,Fpr2,Lpar1,Il12b,Il1b,Il1rn,Il6,Jak2,Mdfic,Lats1,Lmo4,Lyn,Met,Gadd45b,Dusp8,Prkcd,Ppp2ca,Eif2ak2,Prnp,Ptpn1,Dusp1,Ptpn2,Ptprc,Ptprj,Rasgrp1,Src,Sdc4,Tesk1,Tlr1,Tlr6,Tnf,Tnfaip3,Cd40,Traf2,Zeb2,Map2k1,Map3k8,Iqgap1,Dlg3,Psmd10,Stk39,Irgm2,Sh3glb1,Sfn,Stk3,Higd1a,Adar,Pdcd10,Gprc5b,Dusp16,Rap2c,Ubash3b,S…
15_Member	GO Biological Processes	GO:0043410	positive regulation of MAPK cascade	-11.5454	-9.45156	71/535	11491,12266,12273,12633,12654,12768,12775,12988,13614,14130,14289,14538,14745,15894,16175,16176,16181,16193,16452,16476,16543,17295,17318,17873,17874,18413,18753,19106,19246,19264,19271,19419,19877,20293,20296,20299,20302,20303,20304,20306,20308,20353,20361,20779,21899,21926,21939,22030,24088,24136,26395,27218,29875,53416,54448,56274,56426,74568,76089,104709,107607,110157,192656,215257,215449,227…	Adam17,C3,C5ar1,Cflar,Chil1,Ccr1,Ccr7,Csk,Edn1,Fcgr2b,Fpr2,Gcnt2,Lpar1,Icam1,Il1a,Il1b,Il1rn,Il6,Jak2,Jun,Mdfic,Met,Mid1,Gadd45b,Myd88,Osm,Prkcd,Eif2ak2,Ptpn1,Ptprc,Ptprj,Rasgrp1,Rock1,Ccl12,Ccl2,Ccl22,Ccl3,Ccl4,Ccl5,Ccl7,Ccl9,Sema4c,Sema7a,Src,Tlr6,Tnf,Cd40,Traf2,Tlr2,Zeb2,Map2k1,Slamf1,Iqgap1,Stk39,Il1f6,Stk3,Pdcd10,Mlkl,Rapgef2,Pik3r6,Nod1,Raf1,Ripk2,Il1f9,Rap1b,Gpr55,Nox1,Pde5a,Nod2,Pik3r5,Gl…
15_Member	GO Biological Processes	GO:0033674	positive regulation of kinase activity	-10.9863	-8.95935	64/469	11491,12444,12575,12654,12703,12775,12977,12988,13163,13614,13653,14081,14083,14289,14745,16160,16176,16181,16452,16543,16911,17096,17295,17873,18753,19052,19106,19122,19246,19264,19419,20779,20971,21897,21899,21926,21939,22030,24136,26395,26410,29875,53310,53380,53416,54396,54673,56274,56295,56426,64297,74568,76089,104709,108960,110157,192656,211323,225028,227210,242202,257632,320207,326623	Adam17,Ccnd2,Cdkn1a,Chil1,Socs1,Ccr7,Csf1,Csk,Daxx,Edn1,Egr1,Acsl1,Ptk2,Fpr2,Lpar1,Il12b,Il1b,Il1rn,Jak2,Mdfic,Lmo4,Lyn,Met,Gadd45b,Prkcd,Ppp2ca,Eif2ak2,Prnp,Ptpn1,Ptprc,Rasgrp1,Src,Sdc4,Tlr1,Tlr6,Tnf,Cd40,Traf2,Zeb2,Map2k1,Map3k8,Iqgap1,Dlg3,Psmd10,Stk39,Irgm2,Sh3glb1,Stk3,Higd1a,Pdcd10,Gprc5b,Mlkl,Rapgef2,Pik3r6,Irak2,Raf1,Ripk2,Nrg1,Map4k3,Ccnyl1,Pde5a,Nod2,Pik3r5,Tnfsf15
15_Member	GO Biological Processes	GO:0045860	positive regulation of protein kinase activity	-10.6523	-8.65944	60/432	11491,12444,12575,12654,12703,12775,12977,12988,13163,13614,13653,14081,14083,14745,16160,16176,16181,16452,16543,17295,17873,18753,19052,19106,19122,19246,19264,19419,20779,20971,21897,21899,21926,21939,22030,24136,26395,26410,29875,53310,53380,53416,54396,56274,56295,56426,64297,74568,76089,104709,108960,110157,192656,211323,225028,227210,242202,257632,320207,326623	Adam17,Ccnd2,Cdkn1a,Chil1,Socs1,Ccr7,Csf1,Csk,Daxx,Edn1,Egr1,Acsl1,Ptk2,Lpar1,Il12b,Il1b,Il1rn,Jak2,Mdfic,Met,Gadd45b,Prkcd,Ppp2ca,Eif2ak2,Prnp,Ptpn1,Ptprc,Rasgrp1,Src,Sdc4,Tlr1,Tlr6,Tnf,Cd40,Traf2,Zeb2,Map2k1,Map3k8,Iqgap1,Dlg3,Psmd10,Stk39,Irgm2,Stk3,Higd1a,Pdcd10,Gprc5b,Mlkl,Rapgef2,Pik3r6,Irak2,Raf1,Ripk2,Nrg1,Map4k3,Ccnyl1,Pde5a,Nod2,Pik3r5,Tnfsf15
15_Member	GO Biological Processes	GO:0051347	positive regulation of transferase activity	-9.91003	-7.9411	68/544	11491,12444,12575,12654,12703,12775,12977,12988,13163,13614,13653,14081,14083,14289,14745,16160,16176,16181,16452,16543,16911,17096,17295,17470,17873,18753,19052,19106,19122,19246,19264,19419,20779,20971,21897,21899,21926,21939,22030,24136,26395,26410,29875,53310,53380,53416,54396,54673,56274,56295,56426,64297,74568,76089,77891,104709,108960,110157,192656,209200,211323,225028,227210,233805,242202…	Adam17,Ccnd2,Cdkn1a,Chil1,Socs1,Ccr7,Csf1,Csk,Daxx,Edn1,Egr1,Acsl1,Ptk2,Fpr2,Lpar1,Il12b,Il1b,Il1rn,Jak2,Mdfic,Lmo4,Lyn,Met,Cd200,Gadd45b,Prkcd,Ppp2ca,Eif2ak2,Prnp,Ptpn1,Ptprc,Rasgrp1,Src,Sdc4,Tlr1,Tlr6,Tnf,Cd40,Traf2,Zeb2,Map2k1,Map3k8,Iqgap1,Dlg3,Psmd10,Stk39,Irgm2,Sh3glb1,Stk3,Higd1a,Pdcd10,Gprc5b,Mlkl,Rapgef2,Ube2s,Pik3r6,Irak2,Raf1,Ripk2,Dtx3l,Nrg1,Map4k3,Ccnyl1,Dcun1d3,Pde5a,Nod2,Pik3r5,Tnf…
15_Member	GO Biological Processes	GO:0071900	regulation of protein serine/threonine kinase activity	-9.79347	-7.83728	57/419	11461,12389,12444,12575,12775,12988,13537,13614,14081,14745,16176,16181,16452,16543,16798,17096,17295,17873,18218,18753,19052,19106,19246,19252,19264,19271,19419,20779,21754,21899,21926,21929,21939,22030,24136,26395,29875,53380,53416,54396,55948,56295,56426,70686,74568,76089,94245,104709,108909,110157,114715,192656,227210,242202,257632,319520,320207	Actb,Cav1,Ccnd2,Cdkn1a,Ccr7,Csk,Dusp2,Edn1,Acsl1,Lpar1,Il1b,Il1rn,Jak2,Mdfic,Lats1,Lyn,Met,Gadd45b,Dusp8,Prkcd,Ppp2ca,Eif2ak2,Ptpn1,Dusp1,Ptprc,Ptprj,Rasgrp1,Src,Tesk1,Tlr6,Tnf,Tnfaip3,Cd40,Traf2,Zeb2,Map2k1,Iqgap1,Psmd10,Stk39,Irgm2,Sfn,Higd1a,Pdcd10,Dusp16,Mlkl,Rapgef2,Dtnbp1,Pik3r6,Aida,Raf1,Spred1,Ripk2,Ccnyl1,Pde5a,Nod2,Dusp4,Pik3r5
15_Member	GO Biological Processes	GO:0031098	stress-activated protein kinase signaling cascade	-9.55293	-7.63285	45/293	12775,13614,14083,14102,14130,16175,16176,16181,16543,17096,17164,17295,17318,17873,17874,18472,18477,19094,19106,19246,19252,19419,20353,21899,21926,22030,22350,22695,24136,26395,26410,27218,53416,54448,56274,56426,74568,94245,107607,108909,192656,215257,225028,237038,257632	Ccr7,Edn1,Ptk2,Fas,Fcgr2b,Il1a,Il1b,Il1rn,Mdfic,Lyn,Mapkapk2,Met,Mid1,Gadd45b,Myd88,Pafah1b1,Prdx1,Mapk11,Eif2ak2,Ptpn1,Dusp1,Rasgrp1,Sema4c,Tlr6,Tnf,Traf2,Ezr,Zfp36,Zeb2,Map2k1,Map3k8,Slamf1,Stk39,Il1f6,Stk3,Pdcd10,Mlkl,Dtnbp1,Nod1,Aida,Ripk2,Il1f9,Map4k3,Nox1,Nod2
15_Member	GO Biological Processes	GO:0080135	regulation of cellular response to stress	-9.48996	-7.58352	75/642	11491,12048,12053,12775,12913,13614,14102,14130,14528,15251,15937,16153,16175,16176,16181,16543,17096,17210,17246,17295,17318,17872,17873,17874,18024,18472,18477,18753,18854,19106,19225,19246,19252,19255,19419,20353,20620,20656,21899,21926,22030,22038,22166,22350,24136,26395,26570,27218,30940,53380,54448,56228,56274,56426,59027,66168,66713,71701,74568,80285,83431,93692,94245,107607,108909,108954,…	Adam17,Bcl2l1,Bcl6,Ccr7,Creb3,Edn1,Fas,Fcgr2b,Gch1,Hif1a,Ier3,Il10,Il1a,Il1b,Il1rn,Mdfic,Lyn,Mcl1,Mdm2,Met,Mid1,Ppp1r15a,Gadd45b,Myd88,Nfe2l2,Pafah1b1,Prdx1,Prkcd,Pml,Eif2ak2,Ptgs2,Ptpn1,Dusp1,Ptpn2,Rasgrp1,Sema4c,Plk2,Sod2,Tlr6,Tnf,Traf2,Plscr1,Txn1,Ezr,Zeb2,Map2k1,Slc7a11,Slamf1,Usp25,Psmd10,Il1f6,Ube2j1,Stk3,Pdcd10,Nampt,Grina,Actr2,Pnpt1,Mlkl,Parp9,Ndel1,Glrx,Dtnbp1,Nod1,Aida,Ppp1r15b,Tmbim6,…
15_Member	GO Biological Processes	GO:0070372	regulation of ERK1 and ERK2 cascade	-9.23165	-7.34491	48/332	11491,11910,12266,12273,12389,12633,12654,12768,12988,14289,14538,15894,16175,16176,16193,16476,17096,17295,19246,19252,19255,19264,19419,20293,20296,20299,20302,20303,20304,20306,20308,20361,20779,22350,24088,26395,27218,56708,57783,76089,107607,114715,192656,215449,227326,257632,319520,384009	Adam17,Atf3,C3,C5ar1,Cav1,Cflar,Chil1,Ccr1,Csk,Fpr2,Gcnt2,Icam1,Il1a,Il1b,Il6,Jun,Lyn,Met,Ptpn1,Dusp1,Ptpn2,Ptprc,Rasgrp1,Ccl12,Ccl2,Ccl22,Ccl3,Ccl4,Ccl5,Ccl7,Ccl9,Sema7a,Src,Ezr,Tlr2,Map2k1,Slamf1,Clcf1,Tnip1,Rapgef2,Nod1,Spred1,Ripk2,Rap1b,Gpr55,Nod2,Dusp4,Glipr2
15_Member	GO Biological Processes	GO:0051403	stress-activated MAPK cascade	-9.11173	-7.22924	41/260	12775,13614,14083,14102,14130,16175,16176,16181,16543,17164,17295,17318,17873,17874,18472,18477,19094,19106,19246,19252,19419,20353,21899,21926,22030,22350,22695,24136,26395,27218,54448,56274,56426,74568,94245,107607,108909,192656,215257,237038,257632	Ccr7,Edn1,Ptk2,Fas,Fcgr2b,Il1a,Il1b,Il1rn,Mdfic,Mapkapk2,Met,Mid1,Gadd45b,Myd88,Pafah1b1,Prdx1,Mapk11,Eif2ak2,Ptpn1,Dusp1,Rasgrp1,Sema4c,Tlr6,Tnf,Traf2,Ezr,Zfp36,Zeb2,Map2k1,Slamf1,Il1f6,Stk3,Pdcd10,Mlkl,Dtnbp1,Nod1,Aida,Ripk2,Il1f9,Nox1,Nod2
15_Member	GO Biological Processes	GO:0070302	regulation of stress-activated protein kinase signaling cascade	-8.75324	-6.89746	38/236	12775,13614,14102,14130,16175,16176,16181,16543,17096,17295,17318,17873,17874,18472,18477,19106,19246,19252,19419,20353,21899,21926,22030,22350,24136,26395,27218,54448,56274,56426,74568,94245,107607,108909,192656,215257,237038,257632	Ccr7,Edn1,Fas,Fcgr2b,Il1a,Il1b,Il1rn,Mdfic,Lyn,Met,Mid1,Gadd45b,Myd88,Pafah1b1,Prdx1,Eif2ak2,Ptpn1,Dusp1,Rasgrp1,Sema4c,Tlr6,Tnf,Traf2,Ezr,Zeb2,Map2k1,Slamf1,Il1f6,Stk3,Pdcd10,Mlkl,Dtnbp1,Nod1,Aida,Ripk2,Il1f9,Nox1,Nod2
15_Member	GO Biological Processes	GO:0043405	regulation of MAP kinase activity	-8.49076	-6.65826	43/294	12389,12775,12988,13537,13614,14745,16176,16181,16452,16543,17096,17295,17873,18218,18753,19106,19246,19252,19264,19271,19419,20779,21899,21926,21939,22030,24136,26395,29875,53416,56426,70686,74568,94245,104709,108909,110157,114715,192656,242202,257632,319520,320207	Cav1,Ccr7,Csk,Dusp2,Edn1,Lpar1,Il1b,Il1rn,Jak2,Mdfic,Lyn,Met,Gadd45b,Dusp8,Prkcd,Eif2ak2,Ptpn1,Dusp1,Ptprc,Ptprj,Rasgrp1,Src,Tlr6,Tnf,Cd40,Traf2,Zeb2,Map2k1,Iqgap1,Stk39,Pdcd10,Dusp16,Mlkl,Dtnbp1,Pik3r6,Aida,Raf1,Spred1,Ripk2,Pde5a,Nod2,Dusp4,Pik3r5
15_Member	GO Biological Processes	GO:0070371	ERK1 and ERK2 cascade	-8.45923	-6.63235	48/350	11491,11910,12266,12273,12389,12633,12654,12768,12988,14289,14538,15894,16175,16176,16193,16476,17096,17295,19246,19252,19255,19264,19419,20293,20296,20299,20302,20303,20304,20306,20308,20361,20779,22350,24088,26395,27218,56708,57783,76089,107607,114715,192656,215449,227326,257632,319520,384009	Adam17,Atf3,C3,C5ar1,Cav1,Cflar,Chil1,Ccr1,Csk,Fpr2,Gcnt2,Icam1,Il1a,Il1b,Il6,Jun,Lyn,Met,Ptpn1,Dusp1,Ptpn2,Ptprc,Rasgrp1,Ccl12,Ccl2,Ccl22,Ccl3,Ccl4,Ccl5,Ccl7,Ccl9,Sema7a,Src,Ezr,Tlr2,Map2k1,Slamf1,Clcf1,Tnip1,Rapgef2,Nod1,Spred1,Ripk2,Rap1b,Gpr55,Nod2,Dusp4,Glipr2
15_Member	GO Biological Processes	GO:0032872	regulation of stress-activated MAPK cascade	-8.31931	-6.50888	37/234	12775,13614,14102,14130,16175,16176,16181,16543,17295,17318,17873,17874,18472,18477,19106,19246,19252,19419,20353,21899,21926,22030,22350,24136,26395,27218,54448,56274,56426,74568,94245,107607,108909,192656,215257,237038,257632	Ccr7,Edn1,Fas,Fcgr2b,Il1a,Il1b,Il1rn,Mdfic,Met,Mid1,Gadd45b,Myd88,Pafah1b1,Prdx1,Eif2ak2,Ptpn1,Dusp1,Rasgrp1,Sema4c,Tlr6,Tnf,Traf2,Ezr,Zeb2,Map2k1,Slamf1,Il1f6,Stk3,Pdcd10,Mlkl,Dtnbp1,Nod1,Aida,Ripk2,Il1f9,Nox1,Nod2
15_Member	GO Biological Processes	GO:0071902	positive regulation of protein serine/threonine kinase activity	-7.8748	-6.09721	40/275	12444,12775,12988,13614,14081,14745,16176,16181,16452,16543,17295,17873,18753,19052,19106,19246,19264,19419,20779,21899,21926,21939,22030,24136,26395,29875,53380,53416,54396,56295,56426,74568,76089,104709,110157,192656,227210,242202,257632,320207	Ccnd2,Ccr7,Csk,Edn1,Acsl1,Lpar1,Il1b,Il1rn,Jak2,Mdfic,Met,Gadd45b,Prkcd,Ppp2ca,Eif2ak2,Ptpn1,Ptprc,Rasgrp1,Src,Tlr6,Tnf,Cd40,Traf2,Zeb2,Map2k1,Iqgap1,Psmd10,Stk39,Irgm2,Higd1a,Pdcd10,Mlkl,Rapgef2,Pik3r6,Raf1,Ripk2,Ccnyl1,Pde5a,Nod2,Pik3r5
15_Member	GO Biological Processes	GO:0070304	positive regulation of stress-activated protein kinase signaling cascade	-7.86013	-6.08419	30/172	12775,13614,14130,16175,16176,16181,16543,17096,17295,17318,17873,17874,19106,19246,19419,20353,21899,21926,22030,24136,27218,54448,56274,56426,74568,107607,192656,215257,237038,257632	Ccr7,Edn1,Fcgr2b,Il1a,Il1b,Il1rn,Mdfic,Lyn,Met,Mid1,Gadd45b,Myd88,Eif2ak2,Ptpn1,Rasgrp1,Sema4c,Tlr6,Tnf,Traf2,Zeb2,Slamf1,Il1f6,Stk3,Pdcd10,Mlkl,Nod1,Ripk2,Il1f9,Nox1,Nod2
15_Member	GO Biological Processes	GO:0032874	positive regulation of stress-activated MAPK cascade	-7.34136	-5.60952	29/171	12775,13614,14130,16175,16176,16181,16543,17295,17318,17873,17874,19106,19246,19419,20353,21899,21926,22030,24136,27218,54448,56274,56426,74568,107607,192656,215257,237038,257632	Ccr7,Edn1,Fcgr2b,Il1a,Il1b,Il1rn,Mdfic,Met,Mid1,Gadd45b,Myd88,Eif2ak2,Ptpn1,Rasgrp1,Sema4c,Tlr6,Tnf,Traf2,Zeb2,Slamf1,Il1f6,Stk3,Pdcd10,Mlkl,Nod1,Ripk2,Il1f9,Nox1,Nod2
15_Member	GO Biological Processes	GO:0070374	positive regulation of ERK1 and ERK2 cascade	-7.08507	-5.37798	36/249	11491,12266,12273,12633,12654,12768,14289,14538,15894,16175,16176,16193,16476,17295,19264,19419,20293,20296,20299,20302,20303,20304,20306,20308,20361,20779,24088,26395,27218,76089,107607,192656,215449,227326,257632,384009	Adam17,C3,C5ar1,Cflar,Chil1,Ccr1,Fpr2,Gcnt2,Icam1,Il1a,Il1b,Il6,Jun,Met,Ptprc,Rasgrp1,Ccl12,Ccl2,Ccl22,Ccl3,Ccl4,Ccl5,Ccl7,Ccl9,Sema7a,Src,Tlr2,Map2k1,Slamf1,Rapgef2,Nod1,Ripk2,Rap1b,Gpr55,Nod2,Glipr2
15_Member	GO Biological Processes	GO:0043406	positive regulation of MAP kinase activity	-6.43082	-4.80125	32/220	12775,12988,13614,14745,16176,16181,16452,16543,17295,17873,18753,19106,19246,19264,19419,20779,21899,21926,21939,22030,24136,26395,29875,53416,56426,74568,104709,110157,192656,242202,257632,320207	Ccr7,Csk,Edn1,Lpar1,Il1b,Il1rn,Jak2,Mdfic,Met,Gadd45b,Prkcd,Eif2ak2,Ptpn1,Ptprc,Rasgrp1,Src,Tlr6,Tnf,Cd40,Traf2,Zeb2,Map2k1,Iqgap1,Stk39,Pdcd10,Mlkl,Pik3r6,Raf1,Ripk2,Pde5a,Nod2,Pik3r5
15_Member	GO Biological Processes	GO:0046330	positive regulation of JNK cascade	-6.04755	-4.45862	24/144	12775,13614,14130,16175,16176,16181,16543,17873,17874,19246,19419,21899,21926,22030,24136,27218,54448,56274,74568,107607,192656,215257,237038,257632	Ccr7,Edn1,Fcgr2b,Il1a,Il1b,Il1rn,Mdfic,Gadd45b,Myd88,Ptpn1,Rasgrp1,Tlr6,Tnf,Traf2,Zeb2,Slamf1,Il1f6,Stk3,Mlkl,Nod1,Ripk2,Il1f9,Nox1,Nod2
15_Member	GO Biological Processes	GO:0046328	regulation of JNK cascade	-5.3769	-3.85476	27/189	12775,13614,14130,16175,16176,16181,16543,17873,17874,18472,19246,19419,21899,21926,22030,24136,27218,54448,56274,74568,94245,107607,108909,192656,215257,237038,257632	Ccr7,Edn1,Fcgr2b,Il1a,Il1b,Il1rn,Mdfic,Gadd45b,Myd88,Pafah1b1,Ptpn1,Rasgrp1,Tlr6,Tnf,Traf2,Zeb2,Slamf1,Il1f6,Stk3,Mlkl,Dtnbp1,Nod1,Aida,Ripk2,Il1f9,Nox1,Nod2
15_Member	GO Biological Processes	GO:0007254	JNK cascade	-5.21089	-3.70507	28/204	12775,13614,14083,14130,16175,16176,16181,16543,17873,17874,18472,19246,19419,21899,21926,22030,24136,27218,54448,56274,74568,94245,107607,108909,192656,215257,237038,257632	Ccr7,Edn1,Ptk2,Fcgr2b,Il1a,Il1b,Il1rn,Mdfic,Gadd45b,Myd88,Pafah1b1,Ptpn1,Rasgrp1,Tlr6,Tnf,Traf2,Zeb2,Slamf1,Il1f6,Stk3,Mlkl,Dtnbp1,Nod1,Aida,Ripk2,Il1f9,Nox1,Nod2
15_Member	GO Biological Processes	GO:0032147	activation of protein kinase activity	-4.51398	-3.07485	30/246	12654,12703,12775,14745,16160,16176,16452,16543,17295,17873,18753,19106,19122,19246,19264,20779,21897,21926,22030,26395,26410,53416,56274,74568,108960,110157,192656,211323,225028,326623	Chil1,Socs1,Ccr7,Lpar1,Il12b,Il1b,Jak2,Mdfic,Met,Gadd45b,Prkcd,Eif2ak2,Prnp,Ptpn1,Ptprc,Src,Tlr1,Tnf,Traf2,Map2k1,Map3k8,Stk39,Stk3,Mlkl,Irak2,Raf1,Ripk2,Nrg1,Map4k3,Tnfsf15
15_Member	GO Biological Processes	GO:0043506	regulation of JUN kinase activity	-3.21692	-1.93384	14/95	12775,13614,16176,16181,16543,19246,21899,21926,22030,24136,74568,94245,108909,192656	Ccr7,Edn1,Il1b,Il1rn,Mdfic,Ptpn1,Tlr6,Tnf,Traf2,Zeb2,Mlkl,Dtnbp1,Aida,Ripk2
15_Member	GO Biological Processes	GO:0043507	positive regulation of JUN kinase activity	-2.90534	-1.67585	12/80	12775,13614,16176,16181,16543,19246,21899,21926,22030,24136,74568,192656	Ccr7,Edn1,Il1b,Il1rn,Mdfic,Ptpn1,Tlr6,Tnf,Traf2,Zeb2,Mlkl,Ripk2
16_Summary	GO Biological Processes	GO:0070555	response to interleukin-1	-13.7682	-11.4431	28/90	12608,13653,16175,16178,16181,16193,16365,16952,17874,18033,18787,19094,19697,20210,20293,20296,20299,20302,20303,20304,20306,20308,20779,21353,56613,108960,192656,231130,11491,12642,12775,15894,15945,16421,16859,17698,22164,53416,66102,230979,12768,12769,14825,17329,20310,56066,19252	Cebpb,Egr1,Il1a,Il1r2,Il1rn,Il6,Acod1,Anxa1,Myd88,Nfkb1,Serpine1,Mapk11,Rela,Saa3,Ccl12,Ccl2,Ccl22,Ccl3,Ccl4,Ccl5,Ccl7,Ccl9,Src,Tank,Rps6ka4,Irak2,Ripk2,Tnip2,Adam17,Ch25h,Ccr7,Icam1,Cxcl10,Itgb7,Lgals9,Msn,Tnfsf4,Stk39,Cxcl16,Tnfrsf14,Ccr1,Ccr9,Cxcl1,Cxcl9,Cxcl2,Cxcl11,Dusp1
16_Member	GO Biological Processes	GO:0070555	response to interleukin-1	-13.7682	-11.4431	28/90	12608,13653,16175,16178,16181,16193,16365,16952,17874,18033,18787,19094,19697,20210,20293,20296,20299,20302,20303,20304,20306,20308,20779,21353,56613,108960,192656,231130	Cebpb,Egr1,Il1a,Il1r2,Il1rn,Il6,Acod1,Anxa1,Myd88,Nfkb1,Serpine1,Mapk11,Rela,Saa3,Ccl12,Ccl2,Ccl22,Ccl3,Ccl4,Ccl5,Ccl7,Ccl9,Src,Tank,Rps6ka4,Irak2,Ripk2,Tnip2
16_Member	GO Biological Processes	GO:0071347	cellular response to interleukin-1	-12.1967	-10.0631	24/75	12608,13653,16175,16178,16181,16193,16365,18033,18787,19094,19697,20210,20293,20296,20299,20302,20303,20304,20306,20308,21353,56613,108960,231130	Cebpb,Egr1,Il1a,Il1r2,Il1rn,Il6,Acod1,Nfkb1,Serpine1,Mapk11,Rela,Saa3,Ccl12,Ccl2,Ccl22,Ccl3,Ccl4,Ccl5,Ccl7,Ccl9,Tank,Rps6ka4,Irak2,Tnip2
16_Member	GO Biological Processes	GO:0072676	lymphocyte migration	-6.98163	-5.28294	20/93	11491,12642,12775,15894,15945,16421,16859,17698,20293,20296,20299,20302,20303,20304,20306,20308,22164,53416,66102,230979	Adam17,Ch25h,Ccr7,Icam1,Cxcl10,Itgb7,Lgals9,Msn,Ccl12,Ccl2,Ccl22,Ccl3,Ccl4,Ccl5,Ccl7,Ccl9,Tnfsf4,Stk39,Cxcl16,Tnfrsf14
16_Member	GO Biological Processes	GO:0048247	lymphocyte chemotaxis	-6.93817	-5.244	15/54	11491,12642,12775,15945,16859,20293,20296,20299,20302,20303,20304,20306,20308,53416,66102	Adam17,Ch25h,Ccr7,Cxcl10,Lgals9,Ccl12,Ccl2,Ccl22,Ccl3,Ccl4,Ccl5,Ccl7,Ccl9,Stk39,Cxcl16
16_Member	GO Biological Processes	GO:0070098	chemokine-mediated signaling pathway	-6.86825	-5.18186	16/62	12768,12769,14825,15945,17329,20293,20296,20299,20302,20303,20304,20306,20308,20310,53416,56066	Ccr1,Ccr9,Cxcl1,Cxcl10,Cxcl9,Ccl12,Ccl2,Ccl22,Ccl3,Ccl4,Ccl5,Ccl7,Ccl9,Cxcl2,Stk39,Cxcl11
16_Member	GO Biological Processes	GO:1990868	response to chemokine	-6.83897	-5.15795	17/70	12768,12769,14825,15945,17329,19252,20293,20296,20299,20302,20303,20304,20306,20308,20310,53416,56066	Ccr1,Ccr9,Cxcl1,Cxcl10,Cxcl9,Dusp1,Ccl12,Ccl2,Ccl22,Ccl3,Ccl4,Ccl5,Ccl7,Ccl9,Cxcl2,Stk39,Cxcl11
16_Member	GO Biological Processes	GO:1990869	cellular response to chemokine	-6.83897	-5.15795	17/70	12768,12769,14825,15945,17329,19252,20293,20296,20299,20302,20303,20304,20306,20308,20310,53416,56066	Ccr1,Ccr9,Cxcl1,Cxcl10,Cxcl9,Dusp1,Ccl12,Ccl2,Ccl22,Ccl3,Ccl4,Ccl5,Ccl7,Ccl9,Cxcl2,Stk39,Cxcl11
16_Member	GO Biological Processes	GO:0048245	eosinophil chemotaxis	-4.24068	-2.83105	7/20	20293,20296,20299,20303,20304,20306,20308	Ccl12,Ccl2,Ccl22,Ccl4,Ccl5,Ccl7,Ccl9
16_Member	GO Biological Processes	GO:0072677	eosinophil migration	-3.67412	-2.3348	7/24	20293,20296,20299,20303,20304,20306,20308	Ccl12,Ccl2,Ccl22,Ccl4,Ccl5,Ccl7,Ccl9
16_Member	GO Biological Processes	GO:0035747	natural killer cell chemotaxis	-2.54685	-1.40222	3/6	20293,20303,20304	Ccl12,Ccl4,Ccl5
16_Member	GO Biological Processes	GO:2000501	regulation of natural killer cell chemotaxis	-2.54685	-1.40222	3/6	20293,20303,20304	Ccl12,Ccl4,Ccl5
17_Summary	GO Biological Processes	GO:0002274	myeloid leukocyte activation	-13.716	-11.4082	42/198	11541,11542,11988,12362,14130,14289,15977,16153,16190,16476,16822,16859,17096,17470,17988,18106,18733,18753,19419,19664,19698,20304,20375,21897,21899,21950,22038,22259,22320,22631,24088,27218,56715,59027,74481,74732,106759,109934,216161,231130,246256,380732	Adora2b,Adora3,Slc7a2,Casp1,Fcgr2b,Fpr2,Ifnb1,Il10,Il4ra,Jun,Lcp2,Lgals9,Lyn,Cd200,Ndrg1,Cd244a,Pirb,Prkcd,Rasgrp1,Rbpj,Relb,Ccl5,Spi1,Tlr1,Tlr6,Tnfsf9,Plscr1,Nr1h3,Vamp8,Ywhaz,Tlr2,Slamf1,Rabgef1,Nampt,Batf2,Stx11,Ticam1,Abr,Sbno2,Tnip2,Fcgr4,Milr1
17_Member	GO Biological Processes	GO:0002274	myeloid leukocyte activation	-13.716	-11.4082	42/198	11541,11542,11988,12362,14130,14289,15977,16153,16190,16476,16822,16859,17096,17470,17988,18106,18733,18753,19419,19664,19698,20304,20375,21897,21899,21950,22038,22259,22320,22631,24088,27218,56715,59027,74481,74732,106759,109934,216161,231130,246256,380732	Adora2b,Adora3,Slc7a2,Casp1,Fcgr2b,Fpr2,Ifnb1,Il10,Il4ra,Jun,Lcp2,Lgals9,Lyn,Cd200,Ndrg1,Cd244a,Pirb,Prkcd,Rasgrp1,Rbpj,Relb,Ccl5,Spi1,Tlr1,Tlr6,Tnfsf9,Plscr1,Nr1h3,Vamp8,Ywhaz,Tlr2,Slamf1,Rabgef1,Nampt,Batf2,Stx11,Ticam1,Abr,Sbno2,Tnip2,Fcgr4,Milr1
17_Member	GO Biological Processes	GO:0042116	macrophage activation	-6.28735	-4.67175	17/76	11988,12362,14289,15977,16153,16190,16476,16859,17470,21897,21899,22259,24088,59027,106759,216161,231130	Slc7a2,Casp1,Fpr2,Ifnb1,Il10,Il4ra,Jun,Lgals9,Cd200,Tlr1,Tlr6,Nr1h3,Tlr2,Nampt,Ticam1,Sbno2,Tnip2
17_Member	GO Biological Processes	GO:0043030	regulation of macrophage activation	-2.39177	-1.27381	8/48	11988,16153,16190,16859,17470,21899,22259,231130	Slc7a2,Il10,Il4ra,Lgals9,Cd200,Tlr6,Nr1h3,Tnip2
18_Summary	GO Biological Processes	GO:0034340	response to type I interferon	-13.6997	-11.3976	19/39	15975,15977,17381,17874,18983,19255,20846,20847,54123,56045,56417,56489,58203,66141,213002,246728,384309,434341,100038882,12389,16178,16181,16193,19264,56715,547253	Ifnar1,Ifnb1,Mmp12,Myd88,Cnot7,Ptpn2,Stat1,Stat2,Irf7,Samhd1,Adar,Ikbke,Zbp1,Ifitm3,Ifitm6,Oas2,Trim56,Nlrc5,Isg15,Cav1,Il1r2,Il1rn,Il6,Ptprc,Rabgef1,Parp14
18_Member	GO Biological Processes	GO:0034340	response to type I interferon	-13.6997	-11.3976	19/39	15975,15977,17381,17874,18983,19255,20846,20847,54123,56045,56417,56489,58203,66141,213002,246728,384309,434341,100038882	Ifnar1,Ifnb1,Mmp12,Myd88,Cnot7,Ptpn2,Stat1,Stat2,Irf7,Samhd1,Adar,Ikbke,Zbp1,Ifitm3,Ifitm6,Oas2,Trim56,Nlrc5,Isg15
18_Member	GO Biological Processes	GO:0060337	type I interferon signaling pathway	-11.5884	-9.48407	16/33	15975,15977,17381,17874,18983,19255,20846,20847,54123,56045,56417,58203,66141,213002,246728,434341	Ifnar1,Ifnb1,Mmp12,Myd88,Cnot7,Ptpn2,Stat1,Stat2,Irf7,Samhd1,Adar,Zbp1,Ifitm3,Ifitm6,Oas2,Nlrc5
18_Member	GO Biological Processes	GO:0071357	cellular response to type I interferon	-11.5884	-9.48407	16/33	15975,15977,17381,17874,18983,19255,20846,20847,54123,56045,56417,58203,66141,213002,246728,434341	Ifnar1,Ifnb1,Mmp12,Myd88,Cnot7,Ptpn2,Stat1,Stat2,Irf7,Samhd1,Adar,Zbp1,Ifitm3,Ifitm6,Oas2,Nlrc5
18_Member	GO Biological Processes	GO:0001960	negative regulation of cytokine-mediated signaling pathway	-6.07012	-4.47903	13/47	12389,16178,16181,16193,17381,18983,19255,19264,56045,56417,56715,434341,547253	Cav1,Il1r2,Il1rn,Il6,Mmp12,Cnot7,Ptpn2,Ptprc,Samhd1,Adar,Rabgef1,Nlrc5,Parp14
18_Member	GO Biological Processes	GO:0060339	negative regulation of type I interferon-mediated signaling pathway	-5.72871	-4.17196	6/9	17381,18983,19255,56045,56417,434341	Mmp12,Cnot7,Ptpn2,Samhd1,Adar,Nlrc5
18_Member	GO Biological Processes	GO:0060761	negative regulation of response to cytokine stimulus	-5.62871	-4.07694	13/51	12389,16178,16181,16193,17381,18983,19255,19264,56045,56417,56715,434341,547253	Cav1,Il1r2,Il1rn,Il6,Mmp12,Cnot7,Ptpn2,Ptprc,Samhd1,Adar,Rabgef1,Nlrc5,Parp14
18_Member	GO Biological Processes	GO:0060338	regulation of type I interferon-mediated signaling pathway	-5.48057	-3.94339	8/19	17381,18983,19255,54123,56045,56417,58203,434341	Mmp12,Cnot7,Ptpn2,Irf7,Samhd1,Adar,Zbp1,Nlrc5
18_Member	GO Biological Processes	GO:0060340	positive regulation of type I interferon-mediated signaling pathway	-2.67481	-1.50135	4/11	17381,54123,58203,434341	Mmp12,Irf7,Zbp1,Nlrc5
19_Summary	GO Biological Processes	GO:0030099	myeloid cell differentiation	-13.4259	-11.1455	62/394	12053,12349,12400,12608,12768,12775,12977,12986,14102,14582,15122,15163,15251,15902,15977,16160,16323,16418,16449,16452,16476,16477,16969,17096,17342,18035,18174,18472,18733,18854,19108,19255,19664,19698,20302,20304,20375,20779,20846,21399,21926,21950,22038,22388,22695,22778,23845,23897,24088,56417,68027,71982,72828,74481,93694,105855,214133,216161,227326,230257,320404,100038882	Bcl6,Car2,Cbfb,Cebpb,Ccr1,Ccr7,Csf1,Csf3r,Fas,Gfi1b,Hba-a1,Hcls1,Hif1a,Id2,Ifnb1,Il12b,Inhba,Eif6,Jag1,Jak2,Jun,Junb,Zbtb7a,Lyn,Mitf,Nfkbia,Slc11a2,Pafah1b1,Pirb,Pml,Prkx,Ptpn2,Rbpj,Relb,Ccl3,Ccl5,Spi1,Src,Stat1,Tcea1,Tnf,Tnfsf9,Plscr1,Wdr1,Zfp36,Ikzf1,Clec5a,Hax1,Tlr2,Adar,Tmem178,Snx10,Ubash3b,Batf2,Clec2d,Nckap1l,Tet2,Sbno2,Gpr55,Ptbp3,Itpkb,Isg15
19_Member	GO Biological Processes	GO:0030099	myeloid cell differentiation	-13.4259	-11.1455	62/394	12053,12349,12400,12608,12768,12775,12977,12986,14102,14582,15122,15163,15251,15902,15977,16160,16323,16418,16449,16452,16476,16477,16969,17096,17342,18035,18174,18472,18733,18854,19108,19255,19664,19698,20302,20304,20375,20779,20846,21399,21926,21950,22038,22388,22695,22778,23845,23897,24088,56417,68027,71982,72828,74481,93694,105855,214133,216161,227326,230257,320404,100038882	Bcl6,Car2,Cbfb,Cebpb,Ccr1,Ccr7,Csf1,Csf3r,Fas,Gfi1b,Hba-a1,Hcls1,Hif1a,Id2,Ifnb1,Il12b,Inhba,Eif6,Jag1,Jak2,Jun,Junb,Zbtb7a,Lyn,Mitf,Nfkbia,Slc11a2,Pafah1b1,Pirb,Pml,Prkx,Ptpn2,Rbpj,Relb,Ccl3,Ccl5,Spi1,Src,Stat1,Tcea1,Tnf,Tnfsf9,Plscr1,Wdr1,Zfp36,Ikzf1,Clec5a,Hax1,Tlr2,Adar,Tmem178,Snx10,Ubash3b,Batf2,Clec2d,Nckap1l,Tet2,Sbno2,Gpr55,Ptbp3,Itpkb,Isg15
19_Member	GO Biological Processes	GO:0002573	myeloid leukocyte differentiation	-9.08548	-7.20931	36/210	12349,12608,12768,12775,12977,14582,15163,15902,15977,16160,16476,16477,16969,17096,17342,18472,18733,19255,19664,19698,20302,20304,20375,20779,21926,21950,22778,23897,24088,68027,71982,72828,74481,93694,216161,227326	Car2,Cebpb,Ccr1,Ccr7,Csf1,Gfi1b,Hcls1,Id2,Ifnb1,Il12b,Jun,Junb,Zbtb7a,Lyn,Mitf,Pafah1b1,Pirb,Ptpn2,Rbpj,Relb,Ccl3,Ccl5,Spi1,Src,Tnf,Tnfsf9,Ikzf1,Hax1,Tlr2,Tmem178,Snx10,Ubash3b,Batf2,Clec2d,Sbno2,Gpr55
19_Member	GO Biological Processes	GO:0045637	regulation of myeloid cell differentiation	-8.96913	-7.09917	36/212	12349,12608,12768,12977,12986,14102,14582,15163,15251,15902,15977,16160,16323,16418,16449,16476,16969,17096,17342,18035,19255,20302,20304,20375,20846,21926,22695,22778,23897,68027,72828,93694,105855,227326,320404,100038882	Car2,Cebpb,Ccr1,Csf1,Csf3r,Fas,Gfi1b,Hcls1,Hif1a,Id2,Ifnb1,Il12b,Inhba,Eif6,Jag1,Jun,Zbtb7a,Lyn,Mitf,Nfkbia,Ptpn2,Ccl3,Ccl5,Spi1,Stat1,Tnf,Zfp36,Ikzf1,Hax1,Tmem178,Ubash3b,Clec2d,Nckap1l,Gpr55,Itpkb,Isg15
19_Member	GO Biological Processes	GO:0002761	regulation of myeloid leukocyte differentiation	-6.81016	-5.13179	23/122	12349,12608,12768,12977,14582,15163,15902,15977,16160,16476,16969,17096,17342,19255,20302,20304,21926,22778,23897,68027,72828,93694,227326	Car2,Cebpb,Ccr1,Csf1,Gfi1b,Hcls1,Id2,Ifnb1,Il12b,Jun,Zbtb7a,Lyn,Mitf,Ptpn2,Ccl3,Ccl5,Tnf,Ikzf1,Hax1,Tmem178,Ubash3b,Clec2d,Gpr55
19_Member	GO Biological Processes	GO:0030316	osteoclast differentiation	-6.14988	-4.54559	20/104	12349,12608,12768,12977,15977,16160,16477,16969,17342,18472,20302,20304,20779,21926,68027,71982,72828,93694,216161,227326	Car2,Cebpb,Ccr1,Csf1,Ifnb1,Il12b,Junb,Zbtb7a,Mitf,Pafah1b1,Ccl3,Ccl5,Src,Tnf,Tmem178,Snx10,Ubash3b,Clec2d,Sbno2,Gpr55
19_Member	GO Biological Processes	GO:0045639	positive regulation of myeloid cell differentiation	-6.07387	-4.48169	19/96	12349,12768,12977,14582,15163,15251,15902,16160,16323,16449,16476,20302,20304,20846,21926,22778,23897,105855,100038882	Car2,Ccr1,Csf1,Gfi1b,Hcls1,Hif1a,Id2,Il12b,Inhba,Jag1,Jun,Ccl3,Ccl5,Stat1,Tnf,Ikzf1,Hax1,Nckap1l,Isg15
19_Member	GO Biological Processes	GO:0045670	regulation of osteoclast differentiation	-5.29205	-3.77542	15/71	12349,12608,12768,12977,15977,16160,16969,17342,20302,20304,21926,68027,72828,93694,227326	Car2,Cebpb,Ccr1,Csf1,Ifnb1,Il12b,Zbtb7a,Mitf,Ccl3,Ccl5,Tnf,Tmem178,Ubash3b,Clec2d,Gpr55
19_Member	GO Biological Processes	GO:0002763	positive regulation of myeloid leukocyte differentiation	-4.79141	-3.32633	13/60	12349,12768,12977,14582,15163,15902,16160,16476,20302,20304,21926,22778,23897	Car2,Ccr1,Csf1,Gfi1b,Hcls1,Id2,Il12b,Jun,Ccl3,Ccl5,Tnf,Ikzf1,Hax1
19_Member	GO Biological Processes	GO:0045672	positive regulation of osteoclast differentiation	-3.12362	-1.85572	7/29	12349,12768,12977,16160,20302,20304,21926	Car2,Ccr1,Csf1,Il12b,Ccl3,Ccl5,Tnf
20_Summary	GO Biological Processes	GO:0030036	actin cytoskeleton organization	-12.7903	-10.5784	83/642	11461,11845,11853,12053,12182,12331,12343,12363,12488,12633,12775,12928,13043,13169,13614,14086,14248,14457,14489,14745,14784,15162,15163,15894,15901,16175,16412,16798,16952,17118,17295,18472,18753,19200,19201,19246,19877,20202,20430,20779,20947,20971,21754,21926,22323,22350,22388,22793,23897,24088,26554,54004,56044,56193,56699,59069,66214,66713,67771,68732,69550,69581,71409,71994,74117,78757,942…	Actb,Arf6,Rhoc,Bcl6,Bst1,Cap1,Capza2,Casp4,Cd2ap,Cflar,Ccr7,Crk,Cttn,Dbnl,Edn1,Fscn1,Flii,Gas7,Mtpn,Lpar1,Grb2,Hck,Hcls1,Icam1,Id1,Il1a,Itgb1,Lats1,Anxa1,Marcks,Met,Pafah1b1,Prkcd,Pstpip1,Pstpip2,Ptpn1,Rock1,S100a9,Cyfip1,Src,Swap70,Sdc4,Tesk1,Tnf,Vasp,Ezr,Wdr1,Zyx,Hax1,Tlr2,Cul3,Diaph2,Rala,Plek,Cdc42ep4,Tpm3,Rgcc,Actr2,Arpc5,Carmil1,Bst2,Rhou,Fmnl2,Cnn3,Actr3,Rictor,Dtnbp1,Cdc42ep2,Nckap1l,Trip…
20_Member	GO Biological Processes	GO:0030036	actin cytoskeleton organization	-12.7903	-10.5784	83/642	11461,11845,11853,12053,12182,12331,12343,12363,12488,12633,12775,12928,13043,13169,13614,14086,14248,14457,14489,14745,14784,15162,15163,15894,15901,16175,16412,16798,16952,17118,17295,18472,18753,19200,19201,19246,19877,20202,20430,20779,20947,20971,21754,21926,22323,22350,22388,22793,23897,24088,26554,54004,56044,56193,56699,59069,66214,66713,67771,68732,69550,69581,71409,71994,74117,78757,942…	Actb,Arf6,Rhoc,Bcl6,Bst1,Cap1,Capza2,Casp4,Cd2ap,Cflar,Ccr7,Crk,Cttn,Dbnl,Edn1,Fscn1,Flii,Gas7,Mtpn,Lpar1,Grb2,Hck,Hcls1,Icam1,Id1,Il1a,Itgb1,Lats1,Anxa1,Marcks,Met,Pafah1b1,Prkcd,Pstpip1,Pstpip2,Ptpn1,Rock1,S100a9,Cyfip1,Src,Swap70,Sdc4,Tesk1,Tnf,Vasp,Ezr,Wdr1,Zyx,Hax1,Tlr2,Cul3,Diaph2,Rala,Plek,Cdc42ep4,Tpm3,Rgcc,Actr2,Arpc5,Carmil1,Bst2,Rhou,Fmnl2,Cnn3,Actr3,Rictor,Dtnbp1,Cdc42ep2,Nckap1l,Trip…
20_Member	GO Biological Processes	GO:0030029	actin filament-based process	-12.0723	-9.94621	88/722	11461,11845,11853,12053,12182,12331,12343,12363,12389,12488,12633,12775,12928,13043,13169,13614,14086,14248,14270,14457,14489,14726,14745,14784,15162,15163,15894,15901,16175,16412,16798,16952,17118,17295,18472,18578,18753,19200,19201,19246,19877,20202,20430,20779,20947,20971,21754,21926,22323,22350,22388,22793,23897,24088,26554,54004,56044,56193,56699,59069,66214,66713,67771,68732,69550,69581,714…	Actb,Arf6,Rhoc,Bcl6,Bst1,Cap1,Capza2,Casp4,Cav1,Cd2ap,Cflar,Ccr7,Crk,Cttn,Dbnl,Edn1,Fscn1,Flii,Srgap2,Gas7,Mtpn,Pdpn,Lpar1,Grb2,Hck,Hcls1,Icam1,Id1,Il1a,Itgb1,Lats1,Anxa1,Marcks,Met,Pafah1b1,Pde4b,Prkcd,Pstpip1,Pstpip2,Ptpn1,Rock1,S100a9,Cyfip1,Src,Swap70,Sdc4,Tesk1,Tnf,Vasp,Ezr,Wdr1,Zyx,Hax1,Tlr2,Cul3,Diaph2,Rala,Plek,Cdc42ep4,Tpm3,Rgcc,Actr2,Arpc5,Carmil1,Bst2,Rhou,Fmnl2,Cnn3,Abracl,Actr3,Ricto…
20_Member	GO Biological Processes	GO:0007015	actin filament organization	-9.68774	-7.75118	55/399	11845,11853,12331,12343,12363,12488,13043,13169,14086,14457,14489,14745,14784,15163,15894,15901,16412,16798,17118,17295,18753,19200,19201,19877,20430,20779,20947,20971,21754,22323,22350,22388,22793,23897,24088,26554,54004,56193,56699,59069,66214,66713,67771,68732,69581,74117,78757,104252,105855,110253,223881,231830,326618,434204,621054	Arf6,Rhoc,Cap1,Capza2,Casp4,Cd2ap,Cttn,Dbnl,Fscn1,Gas7,Mtpn,Lpar1,Grb2,Hcls1,Icam1,Id1,Itgb1,Lats1,Marcks,Met,Prkcd,Pstpip1,Pstpip2,Rock1,Cyfip1,Src,Swap70,Sdc4,Tesk1,Vasp,Ezr,Wdr1,Zyx,Hax1,Tlr2,Cul3,Diaph2,Plek,Cdc42ep4,Tpm3,Rgcc,Actr2,Arpc5,Carmil1,Rhou,Actr3,Rictor,Cdc42ep2,Nckap1l,Triobp,Rnd1,Micall2,Tpm4,Whamm,Tpm3-rs7
20_Member	GO Biological Processes	GO:0043254	regulation of protein complex assembly	-8.47403	-6.64442	56/442	11845,11853,12343,12389,13043,13169,14086,14102,14489,14544,14784,15081,15162,15163,15894,16476,16798,16911,17130,17295,17342,17698,18753,19106,20128,20344,20430,20779,21899,21926,22323,22778,23897,24088,54396,54483,54673,56193,56430,56699,66713,66878,67771,68732,74117,78757,104252,105787,105855,110157,225849,229898,234839,327959,329679,434204	Arf6,Rhoc,Capza2,Cav1,Cttn,Dbnl,Fscn1,Fas,Mtpn,Gda,Grb2,H3f3b,Hck,Hcls1,Icam1,Jun,Lats1,Lmo4,Smad6,Met,Mitf,Msn,Prkcd,Eif2ak2,Trim30a,Selp,Cyfip1,Src,Tlr6,Tnf,Vasp,Ikzf1,Hax1,Tlr2,Irgm2,Mefv,Sh3glb1,Plek,Clip1,Cdc42ep4,Actr2,Riok3,Arpc5,Carmil1,Actr3,Rictor,Cdc42ep2,Prkaa1,Nckap1l,Raf1,Ppp2r5b,Gbp5,Piezo1,Xaf1,Fnip2,Whamm
20_Member	GO Biological Processes	GO:0097435	supramolecular fiber organization	-7.56358	-5.8055	72/671	11845,11853,12331,12343,12363,12389,12488,12633,13043,13169,13518,13614,14086,14457,14489,14544,14745,14784,15163,15463,15894,15901,16412,16798,16948,17118,17246,17295,17318,17772,18451,18472,18753,19200,19201,19877,20430,20779,20947,20971,21754,22323,22350,22388,22793,23897,24088,26432,26554,54004,56193,56430,56699,59069,66214,66713,67771,68732,69581,74117,74393,78317,78757,83431,104252,105855,1…	Arf6,Rhoc,Cap1,Capza2,Casp4,Cav1,Cd2ap,Cflar,Cttn,Dbnl,Dst,Edn1,Fscn1,Gas7,Mtpn,Gda,Lpar1,Grb2,Hcls1,Agfg1,Icam1,Id1,Itgb1,Lats1,Lox,Marcks,Mdm2,Met,Mid1,Mtm1,P4ha1,Pafah1b1,Prkcd,Pstpip1,Pstpip2,Rock1,Cyfip1,Src,Swap70,Sdc4,Tesk1,Vasp,Ezr,Wdr1,Zyx,Hax1,Tlr2,Plod2,Cul3,Diaph2,Plek,Clip1,Cdc42ep4,Tpm3,Rgcc,Actr2,Arpc5,Carmil1,Rhou,Actr3,Map10,Ccdc88b,Rictor,Ndel1,Cdc42ep2,Nckap1l,Triobp,Rnd1,Mical…
20_Member	GO Biological Processes	GO:0090066	regulation of anatomical structure size	-7.55332	-5.79683	63/556	11535,11540,11541,11750,11845,12343,12389,12494,12934,13043,13169,13614,13618,13690,14083,14489,14528,14609,14784,15163,15251,15894,15982,16798,17130,17872,18438,18472,18753,19225,19274,20348,20353,20361,20430,20498,20499,20656,20947,22323,22350,22388,23897,24088,26395,56193,56699,66713,67771,68732,71929,71955,74117,78757,83431,100604,104252,105855,211323,242202,244701,380711,434204	Adm,Adora2a,Adora2b,Anxa7,Arf6,Capza2,Cav1,Cd38,Dpysl2,Cttn,Dbnl,Edn1,Ednrb,Eif4g2,Ptk2,Mtpn,Gch1,Gja1,Grb2,Hcls1,Hif1a,Icam1,Ifrd1,Lats1,Smad6,Ppp1r15a,P2rx4,Pafah1b1,Prkcd,Ptgs2,Ptprm,Sema3c,Sema4c,Sema7a,Cyfip1,Slc12a4,Slc12a7,Sod2,Swap70,Vasp,Ezr,Wdr1,Hax1,Tlr2,Map2k1,Plek,Cdc42ep4,Actr2,Arpc5,Carmil1,Tmem123,Ist1,Actr3,Rictor,Ndel1,Lrrc8c,Cdc42ep2,Nckap1l,Nrg1,Pde5a,Mtnr1b,Rap1gap2,Whamm
20_Member	GO Biological Processes	GO:0032970	regulation of actin filament-based process	-7.3461	-5.60975	48/379	11845,11853,12182,12343,12389,12488,12928,13043,13169,13614,14086,14489,14726,14745,14784,15162,15163,15894,15901,16175,16798,17295,18578,18753,19877,20430,20947,20971,21754,22323,22388,23897,24088,56193,56699,66214,66713,67771,68732,69550,73112,74117,78757,104252,105855,110253,223881,434204	Arf6,Rhoc,Bst1,Capza2,Cav1,Cd2ap,Crk,Cttn,Dbnl,Edn1,Fscn1,Mtpn,Pdpn,Lpar1,Grb2,Hck,Hcls1,Icam1,Id1,Il1a,Lats1,Met,Pde4b,Prkcd,Rock1,Cyfip1,Swap70,Sdc4,Tesk1,Vasp,Wdr1,Hax1,Tlr2,Plek,Cdc42ep4,Rgcc,Actr2,Arpc5,Carmil1,Bst2,Abracl,Actr3,Rictor,Cdc42ep2,Nckap1l,Triobp,Rnd1,Whamm
20_Member	GO Biological Processes	GO:0032956	regulation of actin cytoskeleton organization	-7.28436	-5.55994	44/334	11845,11853,12182,12343,12488,12928,13043,13169,13614,14086,14489,14745,14784,15162,15163,15894,15901,16175,16798,17295,18753,19877,20430,20947,20971,21754,22323,22388,23897,24088,56193,56699,66214,66713,67771,68732,69550,74117,78757,104252,105855,110253,223881,434204	Arf6,Rhoc,Bst1,Capza2,Cd2ap,Crk,Cttn,Dbnl,Edn1,Fscn1,Mtpn,Lpar1,Grb2,Hck,Hcls1,Icam1,Id1,Il1a,Lats1,Met,Prkcd,Rock1,Cyfip1,Swap70,Sdc4,Tesk1,Vasp,Wdr1,Hax1,Tlr2,Plek,Cdc42ep4,Rgcc,Actr2,Arpc5,Carmil1,Bst2,Actr3,Rictor,Cdc42ep2,Nckap1l,Triobp,Rnd1,Whamm
20_Member	GO Biological Processes	GO:0008154	actin polymerization or depolymerization	-7.25222	-5.52928	32/203	11845,12331,12343,13043,13169,14457,14489,14784,15163,15894,16798,18753,19200,19201,20430,20947,22323,22388,23897,24088,54004,56193,56699,66713,67771,68732,74117,78757,104252,105855,231830,434204	Arf6,Cap1,Capza2,Cttn,Dbnl,Gas7,Mtpn,Grb2,Hcls1,Icam1,Lats1,Prkcd,Pstpip1,Pstpip2,Cyfip1,Swap70,Vasp,Wdr1,Hax1,Tlr2,Diaph2,Plek,Cdc42ep4,Actr2,Arpc5,Carmil1,Actr3,Rictor,Cdc42ep2,Nckap1l,Micall2,Whamm
20_Member	GO Biological Processes	GO:0051495	positive regulation of cytoskeleton organization	-7.17298	-5.46019	33/215	11845,11853,12389,13043,13614,14544,14745,14784,15162,15894,15901,17295,19385,20430,20947,20971,21754,22323,22388,23897,56193,56430,56699,66214,66713,67771,68732,74117,76123,78757,104252,105855,434204	Arf6,Rhoc,Cav1,Cttn,Edn1,Gda,Lpar1,Grb2,Hck,Icam1,Id1,Met,Ranbp1,Cyfip1,Swap70,Sdc4,Tesk1,Vasp,Wdr1,Hax1,Plek,Clip1,Cdc42ep4,Rgcc,Actr2,Arpc5,Carmil1,Actr3,Gpsm2,Rictor,Cdc42ep2,Nckap1l,Whamm
20_Member	GO Biological Processes	GO:0031334	positive regulation of protein complex assembly	-7.0462	-5.34051	35/239	11845,11853,12389,13043,14086,14102,14544,14784,15894,16476,17295,17342,17698,20430,20779,21899,21926,22323,22778,54673,56193,56430,56699,66713,67771,68732,74117,78757,104252,105855,225849,229898,234839,329679,434204	Arf6,Rhoc,Cav1,Cttn,Fscn1,Fas,Gda,Grb2,Icam1,Jun,Met,Mitf,Msn,Cyfip1,Src,Tlr6,Tnf,Vasp,Ikzf1,Sh3glb1,Plek,Clip1,Cdc42ep4,Actr2,Arpc5,Carmil1,Actr3,Rictor,Cdc42ep2,Nckap1l,Ppp2r5b,Gbp5,Piezo1,Fnip2,Whamm
20_Member	GO Biological Processes	GO:0051493	regulation of cytoskeleton organization	-6.73751	-5.06572	58/521	11845,11853,12182,12343,12389,12488,12928,13043,13169,13518,13614,13728,14086,14489,14544,14745,14784,15162,15163,15511,15894,15901,16175,16798,17295,17318,18472,18753,19385,19877,20430,20620,20947,20971,21754,22323,22388,23897,24088,56193,56430,56699,66214,66713,67771,68732,69550,74117,75608,76123,78757,104252,105787,105855,110253,193740,223881,434204	Arf6,Rhoc,Bst1,Capza2,Cav1,Cd2ap,Crk,Cttn,Dbnl,Dst,Edn1,Mark2,Fscn1,Mtpn,Gda,Lpar1,Grb2,Hck,Hcls1,Hspa1b,Icam1,Id1,Il1a,Lats1,Met,Mid1,Pafah1b1,Prkcd,Ranbp1,Rock1,Cyfip1,Plk2,Swap70,Sdc4,Tesk1,Vasp,Wdr1,Hax1,Tlr2,Plek,Clip1,Cdc42ep4,Rgcc,Actr2,Arpc5,Carmil1,Bst2,Actr3,Chmp4b,Gpsm2,Rictor,Cdc42ep2,Prkaa1,Nckap1l,Triobp,Hspa1a,Rnd1,Whamm
20_Member	GO Biological Processes	GO:0044089	positive regulation of cellular component biogenesis	-6.68109	-5.01577	58/523	11845,11853,12389,12775,13043,13614,14086,14102,14544,14745,14784,15894,15901,16180,16476,17295,17342,17698,18606,19271,19877,20430,20779,20947,20971,21754,21899,21926,21983,22323,22778,29875,54673,56044,56193,56430,56699,66214,66713,67771,68050,68732,71436,72515,74117,75974,76123,78757,83431,104252,105855,110829,225849,229898,234839,329679,399558,434204	Arf6,Rhoc,Cav1,Ccr7,Cttn,Edn1,Fscn1,Fas,Gda,Lpar1,Grb2,Icam1,Id1,Il1rap,Jun,Met,Mitf,Msn,Enpp2,Ptprj,Rock1,Cyfip1,Src,Swap70,Sdc4,Tesk1,Tlr6,Tnf,Tpbg,Vasp,Ikzf1,Iqgap1,Sh3glb1,Rala,Plek,Clip1,Cdc42ep4,Rgcc,Actr2,Arpc5,Akirin1,Carmil1,Flrt3,Wdr43,Actr3,Dock11,Gpsm2,Rictor,Ndel1,Cdc42ep2,Nckap1l,Lims1,Ppp2r5b,Gbp5,Piezo1,Fnip2,Flrt2,Whamm
20_Member	GO Biological Processes	GO:0030041	actin filament polymerization	-6.67148	-5.00744	28/173	11845,12343,13043,13169,14457,14489,14784,15163,15894,16798,18753,19200,19201,20430,22323,23897,24088,54004,56699,66713,67771,68732,74117,78757,104252,105855,231830,434204	Arf6,Capza2,Cttn,Dbnl,Gas7,Mtpn,Grb2,Hcls1,Icam1,Lats1,Prkcd,Pstpip1,Pstpip2,Cyfip1,Vasp,Hax1,Tlr2,Diaph2,Cdc42ep4,Actr2,Arpc5,Carmil1,Actr3,Rictor,Cdc42ep2,Nckap1l,Micall2,Whamm
20_Member	GO Biological Processes	GO:1902905	positive regulation of supramolecular fiber organization	-6.23401	-4.62184	29/192	11845,11853,12389,13043,13614,14544,14745,14784,15894,15901,17295,20430,20947,20971,21754,22323,22388,56193,56430,56699,66214,66713,67771,68732,74117,78757,104252,105855,434204	Arf6,Rhoc,Cav1,Cttn,Edn1,Gda,Lpar1,Grb2,Icam1,Id1,Met,Cyfip1,Swap70,Sdc4,Tesk1,Vasp,Wdr1,Plek,Clip1,Cdc42ep4,Rgcc,Actr2,Arpc5,Carmil1,Actr3,Rictor,Cdc42ep2,Nckap1l,Whamm
20_Member	GO Biological Processes	GO:0051258	protein polymerization	-6.12638	-4.52653	36/272	11845,12343,12389,13043,13169,14457,14489,14544,14784,15163,15894,16798,17295,17857,17858,18753,19200,19201,20430,22323,23897,24088,54004,56430,56699,66713,67771,68732,74117,77891,78757,83431,104252,105855,231830,434204	Arf6,Capza2,Cav1,Cttn,Dbnl,Gas7,Mtpn,Gda,Grb2,Hcls1,Icam1,Lats1,Met,Mx1,Mx2,Prkcd,Pstpip1,Pstpip2,Cyfip1,Vasp,Hax1,Tlr2,Diaph2,Clip1,Cdc42ep4,Actr2,Arpc5,Carmil1,Actr3,Ube2s,Rictor,Ndel1,Cdc42ep2,Nckap1l,Micall2,Whamm
20_Member	GO Biological Processes	GO:0010638	positive regulation of organelle organization	-5.91727	-4.34003	60/578	11845,11853,12053,12389,12462,13043,13163,13614,14086,14102,14544,14582,14745,14784,15162,15251,15894,15901,15944,16175,16176,16573,16952,17295,17698,17954,18783,18793,18854,19385,20430,20779,20947,20971,21754,21926,22035,22323,22388,23897,26554,54396,54673,56193,56430,56613,56699,66214,66713,67771,68732,69605,71648,74117,76123,78757,104252,105787,105855,434204	Arf6,Rhoc,Bcl6,Cav1,Cct3,Cttn,Daxx,Edn1,Fscn1,Fas,Gda,Gfi1b,Lpar1,Grb2,Hck,Hif1a,Icam1,Id1,Irgm1,Il1a,Il1b,Kif5b,Anxa1,Met,Msn,Nap1l2,Pla2g4a,Plaur,Pml,Ranbp1,Cyfip1,Src,Swap70,Sdc4,Tesk1,Tnf,Tnfsf10,Vasp,Wdr1,Hax1,Cul3,Irgm2,Sh3glb1,Plek,Clip1,Rps6ka4,Cdc42ep4,Rgcc,Actr2,Arpc5,Carmil1,Lnpk,Optn,Actr3,Gpsm2,Rictor,Cdc42ep2,Prkaa1,Nckap1l,Whamm
20_Member	GO Biological Processes	GO:0110053	regulation of actin filament organization	-5.8566	-4.28562	34/256	11845,11853,12343,13043,13169,14489,14745,14784,15163,15894,15901,16798,17295,18753,19877,20430,20947,20971,21754,22323,22388,23897,24088,56193,56699,66214,66713,67771,68732,74117,78757,104252,105855,434204	Arf6,Rhoc,Capza2,Cttn,Dbnl,Mtpn,Lpar1,Grb2,Hcls1,Icam1,Id1,Lats1,Met,Prkcd,Rock1,Cyfip1,Swap70,Sdc4,Tesk1,Vasp,Wdr1,Hax1,Tlr2,Plek,Cdc42ep4,Rgcc,Actr2,Arpc5,Carmil1,Actr3,Rictor,Cdc42ep2,Nckap1l,Whamm
20_Member	GO Biological Processes	GO:0032535	regulation of cellular component size	-5.57363	-4.02873	45/397	11750,11845,12343,12934,13043,13169,13614,13690,14489,14784,15163,15894,15982,16798,17872,18472,18753,20348,20353,20361,20430,20498,20499,20947,22323,22350,22388,23897,24088,56193,56699,66713,67771,68732,71929,71955,74117,78757,83431,100604,104252,105855,211323,380711,434204	Anxa7,Arf6,Capza2,Dpysl2,Cttn,Dbnl,Edn1,Eif4g2,Mtpn,Grb2,Hcls1,Icam1,Ifrd1,Lats1,Ppp1r15a,Pafah1b1,Prkcd,Sema3c,Sema4c,Sema7a,Cyfip1,Slc12a4,Slc12a7,Swap70,Vasp,Ezr,Wdr1,Hax1,Tlr2,Plek,Cdc42ep4,Actr2,Arpc5,Carmil1,Tmem123,Ist1,Actr3,Rictor,Ndel1,Lrrc8c,Cdc42ep2,Nckap1l,Nrg1,Rap1gap2,Whamm
20_Member	GO Biological Processes	GO:0008064	regulation of actin polymerization or depolymerization	-5.38126	-3.8582	26/178	11845,12343,13043,13169,14489,14784,15163,15894,16798,18753,20430,20947,22323,22388,23897,24088,56193,56699,66713,67771,68732,74117,78757,104252,105855,434204	Arf6,Capza2,Cttn,Dbnl,Mtpn,Grb2,Hcls1,Icam1,Lats1,Prkcd,Cyfip1,Swap70,Vasp,Wdr1,Hax1,Tlr2,Plek,Cdc42ep4,Actr2,Arpc5,Carmil1,Actr3,Rictor,Cdc42ep2,Nckap1l,Whamm
20_Member	GO Biological Processes	GO:0030832	regulation of actin filament length	-5.24592	-3.73474	26/181	11845,12343,13043,13169,14489,14784,15163,15894,16798,18753,20430,20947,22323,22388,23897,24088,56193,56699,66713,67771,68732,74117,78757,104252,105855,434204	Arf6,Capza2,Cttn,Dbnl,Mtpn,Grb2,Hcls1,Icam1,Lats1,Prkcd,Cyfip1,Swap70,Vasp,Wdr1,Hax1,Tlr2,Plek,Cdc42ep4,Actr2,Arpc5,Carmil1,Actr3,Rictor,Cdc42ep2,Nckap1l,Whamm
20_Member	GO Biological Processes	GO:1902903	regulation of supramolecular fiber organization	-4.88732	-3.41324	39/345	11845,11853,12343,12389,13043,13169,13614,14489,14544,14745,14784,15163,15894,15901,16798,17295,17318,18753,19877,20430,20947,20971,21754,22323,22388,23897,24088,56193,56430,56699,66214,66713,67771,68732,74117,78757,104252,105855,434204	Arf6,Rhoc,Capza2,Cav1,Cttn,Dbnl,Edn1,Mtpn,Gda,Lpar1,Grb2,Hcls1,Icam1,Id1,Lats1,Met,Mid1,Prkcd,Rock1,Cyfip1,Swap70,Sdc4,Tesk1,Vasp,Wdr1,Hax1,Tlr2,Plek,Clip1,Cdc42ep4,Rgcc,Actr2,Arpc5,Carmil1,Actr3,Rictor,Cdc42ep2,Nckap1l,Whamm
20_Member	GO Biological Processes	GO:0030833	regulation of actin filament polymerization	-4.80955	-3.34366	23/158	11845,12343,13043,13169,14489,14784,15163,15894,16798,18753,20430,22323,23897,24088,56699,66713,67771,68732,74117,78757,104252,105855,434204	Arf6,Capza2,Cttn,Dbnl,Mtpn,Grb2,Hcls1,Icam1,Lats1,Prkcd,Cyfip1,Vasp,Hax1,Tlr2,Cdc42ep4,Actr2,Arpc5,Carmil1,Actr3,Rictor,Cdc42ep2,Nckap1l,Whamm
20_Member	GO Biological Processes	GO:0032271	regulation of protein polymerization	-4.49149	-3.05465	27/211	11845,12343,12389,13043,13169,14489,14544,14784,15163,15894,16798,17295,18753,20430,22323,23897,24088,56430,56699,66713,67771,68732,74117,78757,104252,105855,434204	Arf6,Capza2,Cav1,Cttn,Dbnl,Mtpn,Gda,Grb2,Hcls1,Icam1,Lats1,Met,Prkcd,Cyfip1,Vasp,Hax1,Tlr2,Clip1,Cdc42ep4,Actr2,Arpc5,Carmil1,Actr3,Rictor,Cdc42ep2,Nckap1l,Whamm
20_Member	GO Biological Processes	GO:0032273	positive regulation of protein polymerization	-4.44169	-3.01088	19/123	11845,12389,13043,14544,14784,15894,17295,20430,22323,56430,56699,66713,67771,68732,74117,78757,104252,105855,434204	Arf6,Cav1,Cttn,Gda,Grb2,Icam1,Met,Cyfip1,Vasp,Clip1,Cdc42ep4,Actr2,Arpc5,Carmil1,Actr3,Rictor,Cdc42ep2,Nckap1l,Whamm
20_Member	GO Biological Processes	GO:0030838	positive regulation of actin filament polymerization	-3.95684	-2.57752	15/91	11845,13043,14784,15894,20430,22323,56699,66713,67771,68732,74117,78757,104252,105855,434204	Arf6,Cttn,Grb2,Icam1,Cyfip1,Vasp,Cdc42ep4,Actr2,Arpc5,Carmil1,Actr3,Rictor,Cdc42ep2,Nckap1l,Whamm

## Sheet: GO of TLR3 unique UP
GroupID	Category	Term	Description	LogP	Log(q-value)	InTerm_InList	Genes	Symbols
1_Summary	GO Biological Processes	GO:0044257	cellular protein catabolic process	-9.40918	-5.44499	102/712	11797,12211,12234,12370,13040,14089,14198,14265,14479,14828,14897,15258,16784,16835,16912,17131,18550,19166,19172,19177,19229,19328,19349,19647,19684,19822,20747,21372,22190,22195,22217,22218,22284,22433,23806,24108,26420,26441,26445,27377,27681,50754,50762,50868,52892,53312,53378,53621,54607,56353,56550,57296,58799,64704,66894,67118,67123,67615,67845,68497,68999,69754,71393,71745,74125,74126,741…	Birc2,Birc6,Btrc,Casp8,Ctss,Fap,Fhit,Fmr1,Usp15,Hspa5,Trip12,Hipk2,Lamp2,Ldlr,Psmb9,Smad7,Furin,Psma2,Psmb4,Psmb7,Ptk2b,Rab12,Rab7,Rbbp6,Rdx,Rnf4,Spop,Tbl1x,Ubc,Ube2l3,Usp12,Sumo1,Usp9x,Xbp1,Arih1,Ubd,Mapk9,Psma4,Psmb2,Yme1l1,Snf8,Fbxw7,Fbxo6,Keap1,Sco1,Nub1,Sdcbp,Cnot4,Socs6,Rybp,Ube2d2a,Psmd8,Crbn,Htra2,Wwp2,Bfar,Ubap1,Ube2r2,Rnf115,Arel1,Anapc10,Fbxo7,Kctd6,Cul2,Armc8,Syvn1,Uba7,Scpep1,Spsb1,U…
1_Member	GO Biological Processes	GO:0044257	cellular protein catabolic process	-9.40918	-5.44499	102/712	11797,12211,12234,12370,13040,14089,14198,14265,14479,14828,14897,15258,16784,16835,16912,17131,18550,19166,19172,19177,19229,19328,19349,19647,19684,19822,20747,21372,22190,22195,22217,22218,22284,22433,23806,24108,26420,26441,26445,27377,27681,50754,50762,50868,52892,53312,53378,53621,54607,56353,56550,57296,58799,64704,66894,67118,67123,67615,67845,68497,68999,69754,71393,71745,74125,74126,741…	Birc2,Birc6,Btrc,Casp8,Ctss,Fap,Fhit,Fmr1,Usp15,Hspa5,Trip12,Hipk2,Lamp2,Ldlr,Psmb9,Smad7,Furin,Psma2,Psmb4,Psmb7,Ptk2b,Rab12,Rab7,Rbbp6,Rdx,Rnf4,Spop,Tbl1x,Ubc,Ube2l3,Usp12,Sumo1,Usp9x,Xbp1,Arih1,Ubd,Mapk9,Psma4,Psmb2,Yme1l1,Snf8,Fbxw7,Fbxo6,Keap1,Sco1,Nub1,Sdcbp,Cnot4,Socs6,Rybp,Ube2d2a,Psmd8,Crbn,Htra2,Wwp2,Bfar,Ubap1,Ube2r2,Rnf115,Arel1,Anapc10,Fbxo7,Kctd6,Cul2,Armc8,Syvn1,Uba7,Scpep1,Spsb1,U…
1_Member	GO Biological Processes	GO:0043632	modification-dependent macromolecule catabolic process	-8.47196	-5.12282	85/578	11797,12211,12234,14198,14479,14828,14897,15258,16912,17131,19166,19172,19177,19229,19647,19822,20747,21372,22190,22195,22217,22218,22284,22433,23806,24108,26420,26441,26445,27681,50754,50762,53312,53378,53621,56353,56550,57296,58799,66362,66894,67118,67123,67615,67845,68497,68999,69754,71393,71745,74125,74126,74153,74646,74841,74996,75841,76800,77125,78832,83814,93687,93759,101358,104318,106052,…	Birc2,Birc6,Btrc,Fhit,Usp15,Hspa5,Trip12,Hipk2,Psmb9,Smad7,Psma2,Psmb4,Psmb7,Ptk2b,Rbbp6,Rnf4,Spop,Tbl1x,Ubc,Ube2l3,Usp12,Sumo1,Usp9x,Xbp1,Arih1,Ubd,Mapk9,Psma4,Psmb2,Snf8,Fbxw7,Fbxo6,Nub1,Sdcbp,Cnot4,Rybp,Ube2d2a,Psmd8,Crbn,Exosc3,Wwp2,Bfar,Ubap1,Ube2r2,Rnf115,Arel1,Anapc10,Fbxo7,Kctd6,Cul2,Armc8,Syvn1,Uba7,Spsb1,Usp38,Usp47,Rnf139,Usp42,Il33,Cacul1,Nedd4l,Csnk1a1,Sirt1,Fbxl14,Csnk1d,Fbxo4,Sumo2…
1_Member	GO Biological Processes	GO:0051603	proteolysis involved in cellular protein catabolic process	-8.02989	-4.9496	93/667	11797,12211,12234,12370,13040,14089,14198,14265,14479,14828,14897,15258,16912,17131,19166,19172,19177,19229,19647,19822,20747,21372,22190,22195,22217,22218,22284,22433,23806,24108,26420,26441,26445,27377,27681,50754,50762,50868,52892,53312,53378,53621,54607,56353,56550,57296,58799,66894,67118,67123,67615,67845,68497,68999,69754,71393,71745,74125,74126,74153,74617,74646,74841,74996,75841,76800,771…	Birc2,Birc6,Btrc,Casp8,Ctss,Fap,Fhit,Fmr1,Usp15,Hspa5,Trip12,Hipk2,Psmb9,Smad7,Psma2,Psmb4,Psmb7,Ptk2b,Rbbp6,Rnf4,Spop,Tbl1x,Ubc,Ube2l3,Usp12,Sumo1,Usp9x,Xbp1,Arih1,Ubd,Mapk9,Psma4,Psmb2,Yme1l1,Snf8,Fbxw7,Fbxo6,Keap1,Sco1,Nub1,Sdcbp,Cnot4,Socs6,Rybp,Ube2d2a,Psmd8,Crbn,Wwp2,Bfar,Ubap1,Ube2r2,Rnf115,Arel1,Anapc10,Fbxo7,Kctd6,Cul2,Armc8,Syvn1,Uba7,Scpep1,Spsb1,Usp38,Usp47,Rnf139,Usp42,Il33,Cacul1,Ne…
1_Member	GO Biological Processes	GO:0019941	modification-dependent protein catabolic process	-7.82359	-4.80544	82/568	11797,12211,12234,14198,14479,14828,14897,15258,16912,17131,19166,19172,19177,19229,19647,19822,20747,21372,22190,22195,22217,22218,22284,22433,23806,24108,26420,26441,26445,27681,50754,50762,53312,53378,53621,56353,56550,57296,58799,66894,67118,67123,67615,67845,68497,68999,69754,71393,71745,74125,74126,74153,74646,74841,74996,75841,76800,77125,78832,83814,93687,93759,101358,104318,106052,170930…	Birc2,Birc6,Btrc,Fhit,Usp15,Hspa5,Trip12,Hipk2,Psmb9,Smad7,Psma2,Psmb4,Psmb7,Ptk2b,Rbbp6,Rnf4,Spop,Tbl1x,Ubc,Ube2l3,Usp12,Sumo1,Usp9x,Xbp1,Arih1,Ubd,Mapk9,Psma4,Psmb2,Snf8,Fbxw7,Fbxo6,Nub1,Sdcbp,Cnot4,Rybp,Ube2d2a,Psmd8,Crbn,Wwp2,Bfar,Ubap1,Ube2r2,Rnf115,Arel1,Anapc10,Fbxo7,Kctd6,Cul2,Armc8,Syvn1,Uba7,Spsb1,Usp38,Usp47,Rnf139,Usp42,Il33,Cacul1,Nedd4l,Csnk1a1,Sirt1,Fbxl14,Csnk1d,Fbxo4,Sumo2,Edem1,…
1_Member	GO Biological Processes	GO:0006511	ubiquitin-dependent protein catabolic process	-7.58278	-4.73096	80/556	11797,12211,12234,14198,14479,14828,14897,15258,16912,17131,19166,19172,19177,19229,19647,19822,20747,21372,22195,22217,22218,22284,22433,23806,24108,26420,26441,26445,27681,50754,50762,53312,53378,53621,56353,56550,57296,58799,66894,67118,67123,67615,67845,68497,68999,69754,71393,71745,74125,74126,74646,74841,74996,75841,76800,77125,78832,83814,93687,93759,101358,104318,106052,170930,192193,2160…	Birc2,Birc6,Btrc,Fhit,Usp15,Hspa5,Trip12,Hipk2,Psmb9,Smad7,Psma2,Psmb4,Psmb7,Ptk2b,Rbbp6,Rnf4,Spop,Tbl1x,Ube2l3,Usp12,Sumo1,Usp9x,Xbp1,Arih1,Ubd,Mapk9,Psma4,Psmb2,Snf8,Fbxw7,Fbxo6,Nub1,Sdcbp,Cnot4,Rybp,Ube2d2a,Psmd8,Crbn,Wwp2,Bfar,Ubap1,Ube2r2,Rnf115,Arel1,Anapc10,Fbxo7,Kctd6,Cul2,Armc8,Syvn1,Spsb1,Usp38,Usp47,Rnf139,Usp42,Il33,Cacul1,Nedd4l,Csnk1a1,Sirt1,Fbxl14,Csnk1d,Fbxo4,Sumo2,Edem1,Ube2d1,Tr…
1_Member	GO Biological Processes	GO:0009896	positive regulation of catabolic process	-4.49336	-2.33255	54/401	11502,11920,12122,14265,15194,15558,16542,16835,17131,18458,18754,19229,19328,19349,19684,20773,20821,22218,22433,23806,26420,27681,50754,53312,56480,66894,67710,68350,68497,68854,69754,72446,75747,75841,77125,78781,81897,83814,84506,93687,93759,104318,170930,192193,208650,208922,218203,225131,228361,231002,237500,237782,268291,329795	Adam9,Atm,Bid,Fmr1,Htt,Htr2a,Kdr,Ldlr,Smad7,Pabpc1,Prkce,Ptk2b,Rab12,Rab7,Rdx,Sptlc2,Trim21,Sumo1,Xbp1,Arih1,Mapk9,Snf8,Fbxw7,Nub1,Tbk1,Wwp2,Polr2g,Mul1,Arel1,Asb11,Fbxo7,Prr5l,Sesn3,Rnf139,Il33,Zc3hav1,Tlr9,Nedd4l,Hamp,Csnk1a1,Sirt1,Csnk1d,Sumo2,Edem1,Cblb,Cpeb3,Mylip,Wac,Ambra1,Plekhn1,Tmtc3,Smcr8,Rnf217,Tmem67
1_Member	GO Biological Processes	GO:0010498	proteasomal protein catabolic process	-4.33823	-2.21954	57/436	11797,12234,14198,14265,14828,16912,17131,19166,19172,19177,19822,20747,21372,22218,22433,23806,26420,26441,26445,50754,50762,50868,52892,53312,53378,54607,56353,57296,58799,66894,67118,67615,68497,68999,74125,74126,74646,75841,77125,83814,93687,93759,101358,103554,104318,106052,170930,192193,217069,223870,225131,228769,232566,237500,252870,268291,329795	Birc2,Btrc,Fhit,Fmr1,Hspa5,Psmb9,Smad7,Psma2,Psmb4,Psmb7,Rnf4,Spop,Tbl1x,Sumo1,Xbp1,Arih1,Mapk9,Psma4,Psmb2,Fbxw7,Fbxo6,Keap1,Sco1,Nub1,Sdcbp,Socs6,Rybp,Psmd8,Crbn,Wwp2,Bfar,Ube2r2,Arel1,Anapc10,Armc8,Syvn1,Spsb1,Rnf139,Il33,Nedd4l,Csnk1a1,Sirt1,Fbxl14,Psme4,Csnk1d,Fbxo4,Sumo2,Edem1,Trim25,Senp1,Wac,Psmf1,Amn1,Tmtc3,Usp7,Rnf217,Tmem67
1_Member	GO Biological Processes	GO:0009894	regulation of catabolic process	-4.23104	-2.14402	90/783	11502,11549,11783,11920,12122,12234,14089,14198,14265,14359,14360,15194,15258,15558,15559,16542,16835,17131,18458,18550,18754,19229,19328,19349,19684,20773,20821,20848,21945,22059,22218,22433,23806,24014,26420,27681,50754,52892,53312,53378,54170,56353,56480,64704,66222,66449,66824,66894,67171,67710,68350,68497,68854,69754,71890,72446,74006,74645,75747,75841,76983,77125,78781,80913,81897,83814,845…	Adam9,Adra1a,Apaf1,Atm,Bid,Btrc,Fap,Fhit,Fmr1,Fxr1,Fyn,Htt,Hipk2,Htr2a,Htr2b,Kdr,Ldlr,Smad7,Pabpc1,Furin,Prkce,Ptk2b,Rab12,Rab7,Rdx,Sptlc2,Trim21,Stat3,Dedd,Trp53,Sumo1,Xbp1,Arih1,Rnasel,Mapk9,Snf8,Fbxw7,Sco1,Nub1,Sdcbp,Rragc,Rybp,Tbk1,Htra2,Serpinb1a,Pam16,Pycard,Wwp2,Dram2,Polr2g,Mul1,Arel1,Asb11,Fbxo7,Mad2l2,Prr5l,Dnm1l,Tent5c,Sesn3,Rnf139,Scfd1,Il33,Zc3hav1,Pum2,Tlr9,Nedd4l,Hamp,Csnk1a1,Sirt1…
1_Member	GO Biological Processes	GO:1903362	regulation of cellular protein catabolic process	-3.8518	-1.86439	34/229	12234,14198,14265,15258,16835,17131,18550,19229,19684,22218,22433,23806,26420,50754,52892,53312,53378,56353,75841,77125,84506,93687,104318,170930,192193,218203,223870,224650,225131,228769,237500,252870,268291,329795	Btrc,Fhit,Fmr1,Hipk2,Ldlr,Smad7,Furin,Ptk2b,Rdx,Sumo1,Xbp1,Arih1,Mapk9,Fbxw7,Sco1,Nub1,Sdcbp,Rybp,Rnf139,Il33,Hamp,Csnk1a1,Csnk1d,Sumo2,Edem1,Mylip,Senp1,Anks1,Wac,Psmf1,Tmtc3,Usp7,Rnf217,Tmem67
1_Member	GO Biological Processes	GO:0031331	positive regulation of cellular catabolic process	-3.79499	-1.8312	45/336	11502,11920,12122,14265,15194,15558,16542,16835,17131,18458,19229,19328,19684,20773,20821,22218,22433,23806,26420,50754,53312,56480,67710,68350,69754,72446,75747,75841,77125,78781,81897,84506,93687,93759,104318,170930,192193,208922,225131,228361,231002,237500,237782,268291,329795	Adam9,Atm,Bid,Fmr1,Htt,Htr2a,Kdr,Ldlr,Smad7,Pabpc1,Ptk2b,Rab12,Rdx,Sptlc2,Trim21,Sumo1,Xbp1,Arih1,Mapk9,Fbxw7,Nub1,Tbk1,Polr2g,Mul1,Fbxo7,Prr5l,Sesn3,Rnf139,Il33,Zc3hav1,Tlr9,Hamp,Csnk1a1,Sirt1,Csnk1d,Sumo2,Edem1,Cpeb3,Wac,Ambra1,Plekhn1,Tmtc3,Smcr8,Rnf217,Tmem67
1_Member	GO Biological Processes	GO:0031329	regulation of cellular catabolic process	-3.68898	-1.77805	76/660	11502,11549,11783,11920,12122,12234,14198,14265,14359,15194,15258,15558,15559,16542,16835,17131,18458,18550,19229,19328,19684,20773,20821,20848,22059,22218,22433,23806,24014,26420,50754,52892,53312,53378,54170,56353,56480,64704,66449,66824,67171,67710,68350,69754,72446,74006,74645,75747,75841,76983,77125,78781,80913,81897,84506,93687,93759,100715,104318,170930,192193,208922,218203,223870,224650,2…	Adam9,Adra1a,Apaf1,Atm,Bid,Btrc,Fhit,Fmr1,Fxr1,Htt,Hipk2,Htr2a,Htr2b,Kdr,Ldlr,Smad7,Pabpc1,Furin,Ptk2b,Rab12,Rdx,Sptlc2,Trim21,Stat3,Trp53,Sumo1,Xbp1,Arih1,Rnasel,Mapk9,Fbxw7,Sco1,Nub1,Sdcbp,Rragc,Rybp,Tbk1,Htra2,Pam16,Pycard,Dram2,Polr2g,Mul1,Fbxo7,Prr5l,Dnm1l,Tent5c,Sesn3,Rnf139,Scfd1,Il33,Zc3hav1,Pum2,Tlr9,Hamp,Csnk1a1,Sirt1,Tent2,Csnk1d,Sumo2,Edem1,Cpeb3,Mylip,Senp1,Anks1,Fez2,Wac,Ambra1,Psmf…
1_Member	GO Biological Processes	GO:0043161	proteasome-mediated ubiquitin-dependent protein catabolic process	-3.53671	-1.67499	48/375	11797,12234,14198,14828,16912,17131,19166,19172,19177,19822,20747,21372,22218,23806,26420,26441,26445,50754,50762,53312,53378,56353,57296,58799,66894,67118,67615,68497,68999,74125,74126,74646,77125,83814,93687,93759,101358,104318,106052,170930,192193,217069,223870,225131,232566,252870,268291,329795	Birc2,Btrc,Fhit,Hspa5,Psmb9,Smad7,Psma2,Psmb4,Psmb7,Rnf4,Spop,Tbl1x,Sumo1,Arih1,Mapk9,Psma4,Psmb2,Fbxw7,Fbxo6,Nub1,Sdcbp,Rybp,Psmd8,Crbn,Wwp2,Bfar,Ube2r2,Arel1,Anapc10,Armc8,Syvn1,Spsb1,Il33,Nedd4l,Csnk1a1,Sirt1,Fbxl14,Csnk1d,Fbxo4,Sumo2,Edem1,Trim25,Senp1,Wac,Amn1,Usp7,Rnf217,Tmem67
1_Member	GO Biological Processes	GO:0042176	regulation of protein catabolic process	-3.50793	-1.65414	47/366	11502,12234,14198,14265,14360,15258,16835,17131,18550,19229,19349,19684,21945,22218,22433,23806,26420,27681,50754,52892,53312,53378,56353,66222,66894,68497,68854,71890,75841,77125,83814,84506,93687,104318,105689,170930,192193,208650,218203,223870,224650,225131,228769,237500,252870,268291,329795	Adam9,Btrc,Fhit,Fmr1,Fyn,Hipk2,Ldlr,Smad7,Furin,Ptk2b,Rab7,Rdx,Dedd,Sumo1,Xbp1,Arih1,Mapk9,Snf8,Fbxw7,Sco1,Nub1,Sdcbp,Rybp,Serpinb1a,Wwp2,Arel1,Asb11,Mad2l2,Rnf139,Il33,Nedd4l,Hamp,Csnk1a1,Csnk1d,Mycbp2,Sumo2,Edem1,Cblb,Mylip,Senp1,Anks1,Wac,Psmf1,Tmtc3,Usp7,Rnf217,Tmem67
1_Member	GO Biological Processes	GO:0045732	positive regulation of protein catabolic process	-3.40007	-1.58241	30/204	11502,14265,16835,17131,19229,19349,19684,22218,22433,23806,26420,27681,50754,53312,66894,68497,68854,75841,77125,83814,84506,93687,104318,170930,192193,208650,218203,237500,268291,329795	Adam9,Fmr1,Ldlr,Smad7,Ptk2b,Rab7,Rdx,Sumo1,Xbp1,Arih1,Mapk9,Snf8,Fbxw7,Nub1,Wwp2,Arel1,Asb11,Rnf139,Il33,Nedd4l,Hamp,Csnk1a1,Csnk1d,Sumo2,Edem1,Cblb,Mylip,Tmtc3,Rnf217,Tmem67
1_Member	GO Biological Processes	GO:1903050	regulation of proteolysis involved in cellular protein catabolic process	-3.31451	-1.53373	29/197	12234,14198,14265,15258,17131,19229,22218,22433,23806,26420,50754,52892,53312,53378,56353,75841,77125,93687,104318,170930,192193,223870,224650,225131,228769,237500,252870,268291,329795	Btrc,Fhit,Fmr1,Hipk2,Smad7,Ptk2b,Sumo1,Xbp1,Arih1,Mapk9,Fbxw7,Sco1,Nub1,Sdcbp,Rybp,Rnf139,Il33,Csnk1a1,Csnk1d,Sumo2,Edem1,Senp1,Anks1,Wac,Psmf1,Tmtc3,Usp7,Rnf217,Tmem67
1_Member	GO Biological Processes	GO:1903364	positive regulation of cellular protein catabolic process	-3.12331	-1.40289	21/129	14265,16835,17131,19229,19684,22218,22433,23806,26420,50754,53312,75841,77125,84506,93687,104318,170930,192193,237500,268291,329795	Fmr1,Ldlr,Smad7,Ptk2b,Rdx,Sumo1,Xbp1,Arih1,Mapk9,Fbxw7,Nub1,Rnf139,Il33,Hamp,Csnk1a1,Csnk1d,Sumo2,Edem1,Tmtc3,Rnf217,Tmem67
1_Member	GO Biological Processes	GO:0061136	regulation of proteasomal protein catabolic process	-3.04673	-1.37754	25/167	12234,14198,14265,17131,22218,22433,23806,26420,50754,52892,53312,53378,56353,77125,93687,104318,170930,192193,223870,225131,228769,237500,252870,268291,329795	Btrc,Fhit,Fmr1,Smad7,Sumo1,Xbp1,Arih1,Mapk9,Fbxw7,Sco1,Nub1,Sdcbp,Rybp,Il33,Csnk1a1,Csnk1d,Sumo2,Edem1,Senp1,Wac,Psmf1,Tmtc3,Usp7,Rnf217,Tmem67
1_Member	GO Biological Processes	GO:1903052	positive regulation of proteolysis involved in cellular protein catabolic process	-2.78599	-1.20559	18/110	14265,17131,19229,22218,22433,23806,26420,50754,53312,75841,77125,93687,104318,170930,192193,237500,268291,329795	Fmr1,Smad7,Ptk2b,Sumo1,Xbp1,Arih1,Mapk9,Fbxw7,Nub1,Rnf139,Il33,Csnk1a1,Csnk1d,Sumo2,Edem1,Tmtc3,Rnf217,Tmem67
1_Member	GO Biological Processes	GO:1901800	positive regulation of proteasomal protein catabolic process	-2.57478	-1.08457	16/97	14265,17131,22218,22433,23806,26420,50754,53312,77125,93687,104318,170930,192193,237500,268291,329795	Fmr1,Smad7,Sumo1,Xbp1,Arih1,Mapk9,Fbxw7,Nub1,Il33,Csnk1a1,Csnk1d,Sumo2,Edem1,Tmtc3,Rnf217,Tmem67
1_Member	GO Biological Processes	GO:2000058	regulation of ubiquitin-dependent protein catabolic process	-2.44072	-1.00616	21/146	14198,15258,17131,19229,22218,23806,26420,50754,53312,53378,56353,75841,77125,93687,104318,170930,223870,224650,225131,252870,268291	Fhit,Hipk2,Smad7,Ptk2b,Sumo1,Arih1,Mapk9,Fbxw7,Nub1,Sdcbp,Rybp,Rnf139,Il33,Csnk1a1,Csnk1d,Sumo2,Senp1,Anks1,Wac,Usp7,Rnf217
2_Summary	GO Biological Processes	GO:0042110	T cell activation	-9.28336	-5.44499	77/484	11352,11629,11774,12010,12298,12367,12399,12519,12522,12524,12571,13482,14000,14087,14127,14360,14367,14960,14991,15001,15040,15930,15962,15964,15965,15967,15968,15969,15972,16149,16161,16168,16173,16196,16197,16362,16453,16768,16818,16854,16950,17131,17974,18761,20739,20848,20851,21672,21949,22034,22059,22433,23882,24099,54607,56048,56501,56532,59287,63953,65960,66824,67050,74734,76088,93695,108…	Abl2,Aif1,Ap3b1,B2m,Cacnb4,Casp3,Runx3,Cd80,Cd83,Cd86,Cdk6,Dpp4,Drosha,Fanca,Fcer1g,Fyn,Fzd5,H2-Aa,H2-M3,H2-Oa,H2-T23,Ido1,Ifna1,Ifna11,Ifna2,Ifna4,Ifna5,Ifna6,Ifna9,Cd74,Il12rb1,Il15,Il18,Il7,Il7r,Irf1,Jak3,Lag3,Lck,Lgals3,Loxl3,Smad7,Nck2,Prkcq,Spta1,Stat3,Stat5b,Prdx2,Tnfsf8,Traf6,Trp53,Xbp1,Gadd45g,Tnfsf13b,Socs6,Lgals8,Elf4,Ripk3,Ncstn,Dusp10,Twsg1,Pycard,Nkap,Rhoh,Dock8,Gpnmb,Xrcc4,Cblb,Hsh…
2_Member	GO Biological Processes	GO:0042110	T cell activation	-9.28336	-5.44499	77/484	11352,11629,11774,12010,12298,12367,12399,12519,12522,12524,12571,13482,14000,14087,14127,14360,14367,14960,14991,15001,15040,15930,15962,15964,15965,15967,15968,15969,15972,16149,16161,16168,16173,16196,16197,16362,16453,16768,16818,16854,16950,17131,17974,18761,20739,20848,20851,21672,21949,22034,22059,22433,23882,24099,54607,56048,56501,56532,59287,63953,65960,66824,67050,74734,76088,93695,108…	Abl2,Aif1,Ap3b1,B2m,Cacnb4,Casp3,Runx3,Cd80,Cd83,Cd86,Cdk6,Dpp4,Drosha,Fanca,Fcer1g,Fyn,Fzd5,H2-Aa,H2-M3,H2-Oa,H2-T23,Ido1,Ifna1,Ifna11,Ifna2,Ifna4,Ifna5,Ifna6,Ifna9,Cd74,Il12rb1,Il15,Il18,Il7,Il7r,Irf1,Jak3,Lag3,Lck,Lgals3,Loxl3,Smad7,Nck2,Prkcq,Spta1,Stat3,Stat5b,Prdx2,Tnfsf8,Traf6,Trp53,Xbp1,Gadd45g,Tnfsf13b,Socs6,Lgals8,Elf4,Ripk3,Ncstn,Dusp10,Twsg1,Pycard,Nkap,Rhoh,Dock8,Gpnmb,Xrcc4,Cblb,Hsh…
2_Member	GO Biological Processes	GO:0030098	lymphocyte differentiation	-9.16211	-5.44499	66/390	11352,11774,11920,12010,12018,12298,12399,12522,12571,13388,14000,14087,14127,14256,14367,14456,14960,14991,15001,15962,15964,15965,15967,15968,15969,15972,16149,16168,16169,16173,16196,16197,16362,16453,16818,16950,17131,17289,18129,19229,20848,20851,21672,21946,21949,22059,22174,22433,23882,26362,56048,56532,63953,67050,69754,74734,81897,108138,216742,224860,240873,319817,320790,328572,404549,6…	Abl2,Ap3b1,Atm,B2m,Bak1,Cacnb4,Runx3,Cd83,Cdk6,Dll1,Drosha,Fanca,Fcer1g,Flt3l,Fzd5,Gas6,H2-Aa,H2-M3,H2-Oa,Ifna1,Ifna11,Ifna2,Ifna4,Ifna5,Ifna6,Ifna9,Cd74,Il15,Il15ra,Il18,Il7,Il7r,Irf1,Jak3,Lck,Loxl3,Smad7,Mertk,Notch2,Ptk2b,Stat3,Stat5b,Prdx2,Pglyrp1,Tnfsf8,Trp53,Tyro3,Xbp1,Gadd45g,Axl,Lgals8,Ripk3,Dusp10,Nkap,Fbxo7,Rhoh,Tlr9,Xrcc4,Fnip1,Plcl2,Tnfsf18,Rc3h2,Chd7,Ep300,Ifna14,Btnl6
2_Member	GO Biological Processes	GO:0002521	leukocyte differentiation	-8.17887	-5.02603	82/558	11352,11774,11920,12010,12018,12298,12370,12399,12522,12571,12675,13388,14000,14087,14118,14127,14256,14367,14456,14960,14991,15001,15962,15964,15965,15967,15968,15969,15972,16149,16168,16169,16173,16188,16196,16197,16362,16453,16818,16950,17131,17289,17311,17684,18129,19014,19229,20848,20851,21672,21946,21949,22034,22059,22174,22433,23882,24108,26362,50754,56048,56532,63953,67050,69754,74734,818…	Abl2,Ap3b1,Atm,B2m,Bak1,Cacnb4,Casp8,Runx3,Cd83,Cdk6,Chuk,Dll1,Drosha,Fanca,Fbn1,Fcer1g,Flt3l,Fzd5,Gas6,H2-Aa,H2-M3,H2-Oa,Ifna1,Ifna11,Ifna2,Ifna4,Ifna5,Ifna6,Ifna9,Cd74,Il15,Il15ra,Il18,Il3ra,Il7,Il7r,Irf1,Jak3,Lck,Loxl3,Smad7,Mertk,Kitl,Cited2,Notch2,Med1,Ptk2b,Stat3,Stat5b,Prdx2,Pglyrp1,Tnfsf8,Traf6,Trp53,Tyro3,Xbp1,Gadd45g,Ubd,Axl,Fbxw7,Lgals8,Ripk3,Dusp10,Nkap,Fbxo7,Rhoh,Tlr9,Sirt1,Kdm1a,Xrc…
2_Member	GO Biological Processes	GO:0007159	leukocyte cell-cell adhesion	-7.63832	-4.73096	53/310	11629,11774,12367,12399,12519,12522,12524,13482,14960,14991,15040,15930,16149,16161,16168,16173,16196,16197,16362,16401,16453,16600,16768,16818,16854,16950,17131,17974,18124,18761,19204,20343,20345,20354,20739,20851,21672,22034,22433,24099,54607,56048,63953,65960,66629,66824,67050,76088,93695,208650,232341,240873,319817	Aif1,Ap3b1,Casp3,Runx3,Cd80,Cd83,Cd86,Dpp4,H2-Aa,H2-M3,H2-T23,Ido1,Cd74,Il12rb1,Il15,Il18,Il7,Il7r,Irf1,Itga4,Jak3,Klf4,Lag3,Lck,Lgals3,Loxl3,Smad7,Nck2,Nr4a3,Prkcq,Ptafr,Sell,Selplg,Sema4d,Spta1,Stat5b,Prdx2,Traf6,Xbp1,Tnfsf13b,Socs6,Lgals8,Dusp10,Twsg1,Golph3,Pycard,Nkap,Dock8,Gpnmb,Cblb,Wnk1,Tnfsf18,Rc3h2
2_Member	GO Biological Processes	GO:1903037	regulation of leukocyte cell-cell adhesion	-7.59293	-4.73096	49/277	11629,11774,12367,12399,12519,12522,12524,13482,14960,14991,15040,15930,16149,16161,16168,16173,16196,16197,16362,16401,16453,16600,16768,16818,16854,16950,17131,17974,18124,18761,19204,20739,20851,21672,22034,22433,24099,54607,56048,63953,65960,66824,67050,76088,93695,208650,232341,240873,319817	Aif1,Ap3b1,Casp3,Runx3,Cd80,Cd83,Cd86,Dpp4,H2-Aa,H2-M3,H2-T23,Ido1,Cd74,Il12rb1,Il15,Il18,Il7,Il7r,Irf1,Itga4,Jak3,Klf4,Lag3,Lck,Lgals3,Loxl3,Smad7,Nck2,Nr4a3,Prkcq,Ptafr,Spta1,Stat5b,Prdx2,Traf6,Xbp1,Tnfsf13b,Socs6,Lgals8,Dusp10,Twsg1,Pycard,Nkap,Dock8,Gpnmb,Cblb,Wnk1,Tnfsf18,Rc3h2
2_Member	GO Biological Processes	GO:0070661	leukocyte proliferation	-7.16706	-4.47798	53/320	11629,11920,12367,12519,12524,14256,14360,14960,14991,15040,15930,15962,15964,15965,15967,15968,15969,15972,16149,16161,16168,16173,16196,16197,16362,16453,16854,17079,17311,17974,18761,20739,20851,21672,21898,22034,22059,24099,56480,56501,56532,59287,65960,66824,76088,77125,81897,93695,208650,224860,240873,319817,404549	Aif1,Atm,Casp3,Cd80,Cd86,Flt3l,Fyn,H2-Aa,H2-M3,H2-T23,Ido1,Ifna1,Ifna11,Ifna2,Ifna4,Ifna5,Ifna6,Ifna9,Cd74,Il12rb1,Il15,Il18,Il7,Il7r,Irf1,Jak3,Lgals3,Cd180,Kitl,Nck2,Prkcq,Spta1,Stat5b,Prdx2,Tlr4,Traf6,Trp53,Tnfsf13b,Tbk1,Elf4,Ripk3,Ncstn,Twsg1,Pycard,Dock8,Il33,Tlr9,Gpnmb,Cblb,Plcl2,Tnfsf18,Rc3h2,Ifna14
2_Member	GO Biological Processes	GO:0046651	lymphocyte proliferation	-6.74811	-4.09795	50/303	11629,11920,12367,12519,12524,14360,14960,14991,15040,15930,15962,15964,15965,15967,15968,15969,15972,16149,16161,16168,16173,16196,16197,16362,16453,16854,17079,17974,18761,20739,20851,21672,21898,22034,22059,24099,56480,56501,56532,59287,65960,66824,76088,81897,93695,208650,224860,240873,319817,404549	Aif1,Atm,Casp3,Cd80,Cd86,Fyn,H2-Aa,H2-M3,H2-T23,Ido1,Ifna1,Ifna11,Ifna2,Ifna4,Ifna5,Ifna6,Ifna9,Cd74,Il12rb1,Il15,Il18,Il7,Il7r,Irf1,Jak3,Lgals3,Cd180,Nck2,Prkcq,Spta1,Stat5b,Prdx2,Tlr4,Traf6,Trp53,Tnfsf13b,Tbk1,Elf4,Ripk3,Ncstn,Twsg1,Pycard,Dock8,Tlr9,Gpnmb,Cblb,Plcl2,Tnfsf18,Rc3h2,Ifna14
2_Member	GO Biological Processes	GO:0032943	mononuclear cell proliferation	-6.65777	-4.01983	50/305	11629,11920,12367,12519,12524,14360,14960,14991,15040,15930,15962,15964,15965,15967,15968,15969,15972,16149,16161,16168,16173,16196,16197,16362,16453,16854,17079,17974,18761,20739,20851,21672,21898,22034,22059,24099,56480,56501,56532,59287,65960,66824,76088,81897,93695,208650,224860,240873,319817,404549	Aif1,Atm,Casp3,Cd80,Cd86,Fyn,H2-Aa,H2-M3,H2-T23,Ido1,Ifna1,Ifna11,Ifna2,Ifna4,Ifna5,Ifna6,Ifna9,Cd74,Il12rb1,Il15,Il18,Il7,Il7r,Irf1,Jak3,Lgals3,Cd180,Nck2,Prkcq,Spta1,Stat5b,Prdx2,Tlr4,Traf6,Trp53,Tnfsf13b,Tbk1,Elf4,Ripk3,Ncstn,Twsg1,Pycard,Dock8,Tlr9,Gpnmb,Cblb,Plcl2,Tnfsf18,Rc3h2,Ifna14
2_Member	GO Biological Processes	GO:0030155	regulation of cell adhesion	-6.59321	-3.96718	88/665	11352,11502,11600,11629,11774,11815,11920,12156,12361,12367,12399,12519,12522,12524,12571,12929,13388,13482,14960,14991,15040,15227,15586,15930,16149,16161,16168,16173,16196,16197,16362,16401,16453,16542,16600,16768,16774,16818,16854,16950,17131,17684,17931,17974,18124,18186,18754,18761,18792,19055,19204,19229,19684,20194,20354,20713,20739,20750,20851,20908,20909,21672,21817,22034,22288,22433,240…	Abl2,Adam9,Angpt1,Aif1,Ap3b1,Apod,Atm,Bmp2,Cask,Casp3,Runx3,Cd80,Cd83,Cd86,Cdk6,Crkl,Dll1,Dpp4,H2-Aa,H2-M3,H2-T23,Foxf1,Hyal1,Ido1,Cd74,Il12rb1,Il15,Il18,Il7,Il7r,Irf1,Itga4,Jak3,Kdr,Klf4,Lag3,Lama3,Lck,Lgals3,Loxl3,Smad7,Cited2,Ppp1r12a,Nck2,Nr4a3,Nrp1,Prkce,Prkcq,Plau,Ppp3ca,Ptafr,Ptk2b,Rdx,S100a10,Sema4d,Serpini1,Spta1,Spp1,Stat5b,Stx3,Stx4a,Prdx2,Tgm2,Traf6,Utrn,Xbp1,Tnfsf13b,Postn,Socs6,Lgal…
2_Member	GO Biological Processes	GO:0045785	positive regulation of cell adhesion	-6.45779	-3.85462	60/400	11502,11600,11629,11774,11920,12399,12519,12522,12524,12571,12929,13482,14960,14991,15040,15227,15586,16149,16161,16168,16173,16196,16197,16362,16401,16453,16542,16818,17131,17684,17974,18124,18186,18754,18761,19055,19204,19229,20194,20739,20750,20851,20908,20909,21817,22034,22288,22433,24099,56048,56349,63953,66824,67050,70450,70839,76088,76709,83436,240873	Adam9,Angpt1,Aif1,Ap3b1,Atm,Runx3,Cd80,Cd83,Cd86,Cdk6,Crkl,Dpp4,H2-Aa,H2-M3,H2-T23,Foxf1,Hyal1,Cd74,Il12rb1,Il15,Il18,Il7,Il7r,Irf1,Itga4,Jak3,Kdr,Lck,Smad7,Cited2,Nck2,Nr4a3,Nrp1,Prkce,Prkcq,Ppp3ca,Ptafr,Ptk2b,S100a10,Spta1,Spp1,Stat5b,Stx3,Stx4a,Tgm2,Traf6,Utrn,Xbp1,Tnfsf13b,Lgals8,Net1,Dusp10,Pycard,Nkap,Unc13d,P2ry12,Dock8,Arpc2,Plekha2,Tnfsf18
2_Member	GO Biological Processes	GO:0050863	regulation of T cell activation	-6.14504	-3.60401	48/299	11629,11774,12367,12399,12519,12522,12524,13482,14000,14087,14960,14991,15001,15040,15930,16149,16161,16168,16173,16196,16197,16362,16453,16768,16818,16854,16950,17131,17974,18761,20739,20851,21672,22034,22433,24099,54607,56048,56532,63953,65960,66824,67050,76088,93695,208650,240873,319817	Aif1,Ap3b1,Casp3,Runx3,Cd80,Cd83,Cd86,Dpp4,Drosha,Fanca,H2-Aa,H2-M3,H2-Oa,H2-T23,Ido1,Cd74,Il12rb1,Il15,Il18,Il7,Il7r,Irf1,Jak3,Lag3,Lck,Lgals3,Loxl3,Smad7,Nck2,Prkcq,Spta1,Stat5b,Prdx2,Traf6,Xbp1,Tnfsf13b,Socs6,Lgals8,Ripk3,Dusp10,Twsg1,Pycard,Nkap,Dock8,Gpnmb,Cblb,Tnfsf18,Rc3h2
2_Member	GO Biological Processes	GO:0002694	regulation of leukocyte activation	-5.67309	-3.23473	82/638	11629,11774,11920,12367,12399,12519,12522,12524,13482,14000,14087,14127,14256,14456,14960,14991,15001,15040,15227,15930,16149,16161,16168,16169,16173,16196,16197,16362,16453,16768,16818,16835,16854,16950,17131,17289,17974,18124,18457,18761,19204,19294,20739,20851,20909,20910,21672,21898,21946,22034,22174,22433,24099,26362,27007,53603,54607,56048,56532,57914,63953,65960,66362,66824,67050,69754,704…	Aif1,Ap3b1,Atm,Casp3,Runx3,Cd80,Cd83,Cd86,Dpp4,Drosha,Fanca,Fcer1g,Flt3l,Gas6,H2-Aa,H2-M3,H2-Oa,H2-T23,Foxf1,Ido1,Cd74,Il12rb1,Il15,Il15ra,Il18,Il7,Il7r,Irf1,Jak3,Lag3,Lck,Ldlr,Lgals3,Loxl3,Smad7,Mertk,Nck2,Nr4a3,Bloc1s6,Prkcq,Ptafr,Nectin2,Spta1,Stat5b,Stx4a,Stxbp1,Prdx2,Tlr4,Pglyrp1,Traf6,Tyro3,Xbp1,Tnfsf13b,Axl,Klrk1,Tslp,Socs6,Lgals8,Ripk3,Crlf2,Dusp10,Twsg1,Exosc3,Pycard,Nkap,Fbxo7,Unc13d,Ma…
2_Member	GO Biological Processes	GO:1903039	positive regulation of leukocyte cell-cell adhesion	-5.38112	-3.01295	34/194	11629,11774,12399,12519,12522,12524,13482,14960,14991,15040,16149,16161,16168,16173,16196,16197,16362,16401,16453,16818,17974,18124,18761,19204,20739,20851,22034,22433,24099,56048,63953,66824,67050,76088	Aif1,Ap3b1,Runx3,Cd80,Cd83,Cd86,Dpp4,H2-Aa,H2-M3,H2-T23,Cd74,Il12rb1,Il15,Il18,Il7,Il7r,Irf1,Itga4,Jak3,Lck,Nck2,Nr4a3,Prkcq,Ptafr,Spta1,Stat5b,Traf6,Xbp1,Tnfsf13b,Lgals8,Dusp10,Pycard,Nkap,Dock8
[truncated: 264 more rows]

## Sheet: GO of  TLR7 unique UP
GroupID	Category	Term	Description	LogP	Log(q-value)	InTerm_InList	Genes	Symbols
[truncated: 266 more rows]

## Sheet: GO of TLR3&7 overlap DOWN
GroupID	Category	Term	Description	LogP	Log(q-value)	InTerm_InList	Genes	Symbols
[truncated: 241 more rows]

## Sheet: GO of TLR3 unique DOWN
GroupID	Category	Term	Description	LogP	Log(q-value)	InTerm_InList	Genes	Symbols
[truncated: 193 more rows]

## Sheet: GO of TLR7 unique DOWN
GroupID	Category	Term	Description	LogP	Log(q-value)	InTerm_InList	Genes	Symbols
[truncated: 112 more rows]
